# Supplementary material for: PlantTFcat: an online plant transcription factor and transcriptional regulator categorization and analysis tool
Source: BMC Bioinformatics. 2013 Nov 12;14:321. doi: 10.1186/1471-2105-14-321 (PMC4225725; doi:10.1186/1471-2105-14-321)
Supplement: Additional file 1 — List of comprehensive prediction logics for all TF/TR/CR families included in the PlantTFcat. [file 1471-2105-14-321-S1.xlsx]

## Sheet: sheet 1
family_acc	Must_Have_Domain	Should_Not_Have_Domain
A20-like	IPR002653|IPR000058	IPR015880|IPR007087
B3-Domain	IPR003340	IPR001471|IPR010525|IPR011525|IPR011124|IPR001965
CW-Zn	IPR011124	IPR003340|IPR001965
CW-Zn-B3/VAL	IPR011124&IPR003340	IPR001471|IPR001965
RAV	IPR001471&IPR003340	IPR011124
AP2-EREBP	IPR001471|IPR017392	IPR003340|IPR000330
ARF	(IPR010525|IPR011525)&IPR003340	-
ARID	IPR001606	IPR003347|IPR003349|IPR004198|IPR009071
ARID-HMG	IPR009071&IPR001606	IPR003349|IPR003347
JmjC-ARID	IPR001606&(IPR003347|IPR003349)	-
JmjC	IPR003347	IPR001606|IPR009071
JmjN	IPR003349	IPR001606|IPR009071
JUMONJI	IPR003347&IPR003349	IPR001606|IPR009071
AS2-LOB	IPR004883|IPR017414	-
AUX-IAA	IPR011525	IPR010525|IPR003340
GAGA-Binding-like	IPR010409	-
Bromodomain	IPR001487|IPR018359	IPR013178|IPR003888|IPR003889|IPR001005|IPR015495
DDT	IPR004022|IPR018501|IPR018500	IPR001487|IPR018359
HSA	IPR006562	IPR001487|IPR018359|IPR000330
CHROMO-DOMAIN	IPR000953|IPR017984|IPR016197	IPR000330
BES/BZR	IPR008540	-
bHLH	IPR011598	-
BTB-POZ	IPR000210|IPR011333	IPR002110|IPR002083|IPR016072|IPR001232|IPR004249
BTB-POZ-MATH	(IPR000210|IPR011333)&IPR002083	-
ABTB	(IPR000210|IPR011333)&IPR002110	-
SWIB-Plus-3	IPR003121&IPR004343	-
bZIP	IPR004827|IPR011616|IPR011700	IPR011598|IPR000210|IPR011333|IPR006712|IPR001356|IPR009057
C2C2-CO-like	IPR010402	IPR006564|IPR000679
C2C2-Dof	IPR003851	IPR006564
C2C2-GATA	IPR000679|IPR016679|IPR013088	IPR006564
C2C2-YABBY	IPR006780	IPR006564
C2H2	IPR007087|IPR015880|IPR013087|IPR001841	IPR003349|IPR001965|IPR003349|IPR001965|IPR011011|IPR000306|IPR003888|IPR003889|IPR001356
Znf-B	IPR000315	IPR007087|IPR015880|IPR010402
C3H	IPR000571	IPR001965|IPR000330|IPR007087|IPR000306|IPR001005
C3H-WRC/GRF	IPR014977|IPR014978	IPR000571
CCHC(Zn)	IPR001878	IPR001487|IPR018359|IPR001005
Znf-LSD	IPR005735	IPR007087|IPR015880|IPR000315
CG1-CAMTA	IPR005559	-
Hap3/NF-YB	IPR003956|IPR009072|IPR003958	-
Hap2/NF-YA	IPR001289|IPR018362	-
Tesmin	IPR005172	-
E2F-DP	IPR003316|IPR015633|IPR015634|IPR015635	-
EIL	IPR006957|IPR023278	IPR017907|IPR013083|IPR018957
GeBP	IPR007592	-
FHA-SMAD	IPR008984	IPR007087|IPR008271
SSXT	IPR007726	-
GRAS	IPR005202|IPR021914	-
GRF	IPR010666	IPR005135|IPR000380|IPR013826|IPR000824|IPR012337|IPR001878
FAR	IPR004330	-
Homeodomain	IPR001356	IPR001005|IPR015495|IPR002492|IPR025898|IPR006712|IPR009057|IPR001356|IPR006447|IPR006456|IPR004022|IPR018501|IPR018500
Homeodomain-PHD	(IPR001356|IPR009057)&(IPR001965|IPR011011|IPR019787|IPR019786)	IPR001005|IPR006447|IPR006712|IPR006456|IPR004022|IPR018501|IPR018500
Homobox-WOX	IPR001356&IPR009057	IPR001005|IPR015495|IPR002492|IPR025898|IPR006447|IPR006712|IPR006456|IPR004022|IPR018501|IPR018500
Homeodomain-TALE-KNOX	(IPR001356|IPR009057)&(IPR005541|IPR005540|IPR008422)	IPR006563|IPR001005|IPR001965|IPR011011|IPR019787|IPR019786|IPR006455|IPR006447|IPR006712|IPR006456|IPR004022|IPR018501|IPR018500
Homeodomain-TALE-BEL	(IPR001356|IPR009057)&IPR006563	IPR005541|IPR005540|IPR001005|IPR001965|IPR011011|IPR019787|IPR019786|IPR006712|IPR006447|IPR006712|IPR006456
HD-SAD	(IPR002913|IPR000799)&(IPR006712|IPR006456|IPR001356|IPR009057)	-
HD-ZIP	IPR006712|IPR006456	IPR001965|IPR011011|IPR019787|IPR019786|IPR001005|IPR005541|IPR005540|IPR008422|IPR006563|IPR004022|IPR018501|IPR018500
Homeodomain-LIKE	IPR009057	IPR001005|IPR015495|IPR002492|IPR025898|IPR006447|IPR006712|IPR001356|IPR006456
GARP-G2-like	(IPR006447|IPR017930|IPR017877)&(IPR001789|IPR017053)	-
MYB-HB-like	(IPR001005|IPR006447|IPR017930|IPR017877)&(IPR009057|IPR001356)	IPR001789|IPR017053
MYB/SANT	IPR017884	-
MYB	IPR015495|IPR017877	IPR009057|IPR006447|IPR017930|IPR001606|IPR001789|IPR000330|IPR007592|IPR017053
MYB-related	IPR006447	IPR009057|IPR001606|IPR001789|IPR000330|IPR017053
HMG	IPR009071|IPR000116|IPR000637	IPR006780|IPR001606
HSF-type-DNA-binding	IPR000232|IPR010542	-
KRAB-box	IPR001909|IPR003655	IPR007087
Lambda-DB	IPR010982|IPR000655	-
LFY	IPR002910	-
LIM	IPR001781	IPR001245|IPR001356|IPR009057
LisH	IPR006594|IPR013720	-
MADS-type1	IPR002100	IPR002487
MADS-MIKC	IPR002100&IPR002487	-
MBF1	IPR013729	IPR010982|IPR000655
NAM	IPR003441	-
Nin-like	IPR003035	-
WD40-like	IPR015943|IPR017986|IPR001680|IPR019775	IPR000571
STAT	IPR001217|IPR012345|IPR013799|IPR013801	-
NOZZLE	IPR014855	-
ssDNA-binding-TF	IPR013742|IPR009044	-
SET	IPR001214|IPR009207|IPR017111|IPR016858|IPR016569	IPR000313|IPR011011|IPR019787|IPR019786|IPR001965|IPR007087|IPR006570
FYR	IPR003888|IPR003889	-
SPK	IPR006570	IPR000313
PHD	IPR001965|IPR011011|IPR019787|IPR019786	IPR004022|IPR001356|IPR003349|IPR004022|IPR001356|IPR003349|IPR001214|IPR009057
PLATZ	IPR006734	-
RB	IPR002719|IPR002720|IPR015652	-
S1Fa-like	IPR006779	-
SAP	IPR003034	IPR001965|IPR011011|IPR019787|IPR019786
SBP	IPR004333	-
SWI-SNF	IPR013933	-
SNF2	IPR000330	IPR001965
ISWI	IPR015194	-
STY-LRP1	IPR006510|IPR006511|IPR007818	-
TAZ	IPR000197	IPR001965|IPR001487|IPR018359|IPR000210|IPR011333
TCoAp15	IPR003173	IPR009044
TCP	IPR017887|IPR005333	-
TTF-type(Zn)	IPR006580	-
TUBBY	IPR000007|IPR005398	-
WRKY	IPR003657|IPR017396|IPR017412	IPR004330
ZF-HD	IPR006456|IPR006455	IPR007087
TIFY	IPR010399	-
Tc-PD	IPR001533	-
BED-type(Zn)	IPR003656	IPR007087|IPR015880|IPR013087|IPR001841
YEATS	IPR005033|IPR016665	-
RR-A-type	IPR001789	-
RR-B-type	IPR017053	-
PAZ-Argonaute	IPR003100	-
DICER	IPR005034	IPR003100
ARB1	IPR018606	-
ARB2	IPR019154	-
