# Supplementary material for: PlantTFcat: an online plant transcription factor and transcriptional regulator categorization and analysis tool
Source: BMC Bioinformatics. 2013 Nov 12;14:321. doi: 10.1186/1471-2105-14-321 (PMC4225725; doi:10.1186/1471-2105-14-321)
Supplement: Additional file 2 — Performance analysis by systematically comparing PlantTFcat predictions and the PlnTFDB database on Arabidopsis thaliana genome. [file 1471-2105-14-321-S2.xlsx]

## Sheet: Sheet1
GeneModel_Acc	Prediction_From_PlantTFcat	Data_From_PlnTFDB	ComparisonWithPlnTFDB	isTFTR_by_TAIR_Annotation	TAIR_Annotation	rel_with_PlantTFDB
AT2G45540.1	WD40-like		missed by PlnTFDB	yes	| Symbols: | WD-40 repeat family protein / beige-related | chr2:18764955-18779303 REVERSE	new
AT2G25420.1	LisH		missed by PlnTFDB	yes	| Symbols: | similar to TPR4/WSIP2 (TOPLESS-RELATED 4) [Arabidopsis thaliana] (TAIR:AT3G15880.2); similar to TPR4/WSIP2 (TOPLESS-RELATED 4), protein binding [Arabidopsis thaliana] (TAIR:AT3G15880.1); similar to hypothetical protein [Vitis vinifera] (GB:CAN64663.1); similar to unnamed protein product [Vitis vinifera] (GB:CAO62716.1); contains InterPro domain WD40 repeat-like (InterPro:IPR011046); …	new
AT2G25420.1	WD40-like		missed by PlnTFDB	yes	| Symbols: | similar to TPR4/WSIP2 (TOPLESS-RELATED 4) [Arabidopsis thaliana] (TAIR:AT3G15880.2); similar to TPR4/WSIP2 (TOPLESS-RELATED 4), protein binding [Arabidopsis thaliana] (TAIR:AT3G15880.1); similar to hypothetical protein [Vitis vinifera] (GB:CAN64663.1); similar to unnamed protein product [Vitis vinifera] (GB:CAO62716.1); contains InterPro domain WD40 repeat-like (InterPro:IPR011046); …	new
AT2G25540.1	PHD		missed by PlnTFDB	yes	| Symbols: CESA10 | CESA10 (CELLULOSE SYNTHASE 10); transferase, transferring glycosyl groups | chr2:10874148-10879155 REVERSE	new
AT2G16090.1	C2H2		missed by PlnTFDB	yes	| Symbols: | zinc finger protein-related | chr2:6994449-6996904 REVERSE	same
AT2G02450.1	NAM	NAC	the same/anonymous/super/sub family of PlnTFDB	yes	| Symbols: ANAC034, ANAC035 | ANAC034/ANAC035 (Arabidopsis NAC domain containing protein 34, Arabidopsis NAC domain containing protein 35); transcription factor | chr2:648043-650648 FORWARD	synonymous
AT2G04500.1	PHD		missed by PlnTFDB	yes	| Symbols: | DC1 domain-containing protein | chr2:1568489-1569976 FORWARD	new
AT2G17950.1	Homobox-WOX	HB	the same/anonymous/super/sub family of PlnTFDB	yes	| Symbols: PGA6, WUS | WUS (WUSCHEL); DNA binding / transcription factor | chr2:7816182-7817753 REVERSE	same
AT2G40740.1	WRKY	WRKY	the same/anonymous/super/sub family of PlnTFDB	yes	| Symbols: ATWRKY55, WRKY55 | WRKY55 (WRKY DNA-binding protein 55); transcription factor | chr2:17004255-17006354 FORWARD	same
AT2G45135.1	C2H2		missed by PlnTFDB	yes	| Symbols: | protein binding / zinc ion binding | chr2:18615551-18617504 FORWARD	same
AT2G47900.1	TUBBY	TUB	the same/anonymous/super/sub family of PlnTFDB	yes	| Symbols: AtTLP3 | AtTLP3 (TUBBY LIKE PROTEIN 3); phosphoric diester hydrolase/ transcription factor | chr2:19618266-19619836 REVERSE	new
AT2G45120.1	C2H2	C2H2	the same/anonymous/super/sub family of PlnTFDB	yes	| Symbols: | zinc finger (C2H2 type) family protein | chr2:18610755-18611699 FORWARD	same
AT2G17600.1	PHD		missed by PlnTFDB	yes	| Symbols: | DC1 domain-containing protein | chr2:7661559-7663301 REVERSE	new
AT2G45800.1	C2H2	LIM	matched in other predictions	yes	| Symbols: | LIM domain-containing protein | chr2:18865227-18866081 REVERSE	same
AT2G45800.1	LIM	LIM	the same/anonymous/super/sub family of PlnTFDB	yes	| Symbols: | LIM domain-containing protein | chr2:18865227-18866081 REVERSE	new
AT2G17590.1	PHD		missed by PlnTFDB	yes	| Symbols: | DC1 domain-containing protein | chr2:7658339-7660237 REVERSE	new
AT2G40750.1	WRKY	WRKY	the same/anonymous/super/sub family of PlnTFDB	yes	| Symbols: ATWRKY54, WRKY54 | WRKY54 (WRKY DNA-binding protein 54); transcription factor | chr2:17007714-17009432 REVERSE	same
AT1G22510.1	C2H2		missed by PlnTFDB	yes	| Symbols: | zinc finger (C3HC4-type RING finger) family protein | chr1:7950992-7952586 REVERSE	same
AT2G47260.1	WRKY	WRKY	the same/anonymous/super/sub family of PlnTFDB	yes	| Symbols: ATWRKY23, WRKY23 | WRKY23 (WRKY DNA-binding protein 23); transcription factor | chr2:19412115-19413516 REVERSE	same
AT2G41690.1	HSF-type-DNA-binding	HSF	the same/anonymous/super/sub family of PlnTFDB	yes	| Symbols: HSFB3, AT-HSFB3 | AT-HSFB3 (Arabidopsis thaliana heat shock transcription factor B3); DNA binding / transcription factor | chr2:17388801-17389655 FORWARD	synonymous
AT2G42300.1	bHLH	bHLH	the same/anonymous/super/sub family of PlnTFDB	yes	| Symbols: | basic helix-loop-helix (bHLH) family protein | chr2:17628620-17631713 FORWARD	same
AT2G33350.1	C2C2-CO-like	Orphans	prediction conflicts with PlnTFDB	yes	| Symbols: | similar to zinc finger CONSTANS-related [Arabidopsis thaliana] (TAIR:AT1G04500.1); similar to hypothetical protein [Vitis vinifera] (GB:CAN83004.1); contains InterPro domain CCT (InterPro:IPR010402) | chr2:14141192-14143912 FORWARD	synonymous
AT2G47890.2	Znf-B	Orphans	prediction conflicts with PlnTFDB	yes	| Symbols: | zinc finger (B-box type) family protein | chr2:19615315-19616106 FORWARD	synonymous
AT2G37470.1	Hap3/NF-YB		missed by PlnTFDB	yes	| Symbols: | histone H2B, putative | chr2:15743910-15744326 FORWARD	synonymous
AT2G38880.2	Hap3/NF-YB	CCAAT	the same/anonymous/super/sub family of PlnTFDB	yes	| Symbols: ATNF-YB1, HAP3, ATHAP3, HAP3A | ATHAP3/ATNF-YB1/HAP3/HAP3A (NUCLEAR FACTOR Y SUBUNIT B1); transcription factor | chr2:16245763-16247394 FORWARD	synonymous
AT2G21235.1	bZIP	bZIP	the same/anonymous/super/sub family of PlnTFDB	yes	| Symbols: | bZIP protein-related | chr2:9103673-9105848 REVERSE	same
AT2G40810.1	WD40-like		missed by PlnTFDB	yes	| Symbols: AtATG18c | AtATG18c (Arabidopsis thaliana homolog of yeast autophagy 18 (ATG18) c) | chr2:17039764-17041416 FORWARD	new
AT2G43220.1	PHD		missed by PlnTFDB	yes	| Symbols: | DC1 domain-containing protein | chr2:17971417-17973033 FORWARD	new
AT1G68920.1	bHLH	bHLH	the same/anonymous/super/sub family of PlnTFDB	yes	| Symbols: | basic helix-loop-helix (bHLH) family protein | chr1:25919283-25921338 FORWARD	same
AT2G21240.1	GAGA-Binding-like	BBR/BPC	the same/anonymous/super/sub family of PlnTFDB	yes	| Symbols: BPC4, BBR/BPC4, ATBPC4 | ATBPC4/BBR/BPC4/BPC4 (BASIC PENTACYSTEINE 4); DNA binding / transcription factor | chr2:9108596-9109570 REVERSE	synonymous
AT2G03500.1	MYB-HB-like	G2-like	prediction conflicts with PlnTFDB	yes	| Symbols: | myb family transcription factor | chr2:1059923-1062256 FORWARD	subfamily
AT2G21230.1	bZIP	bZIP	the same/anonymous/super/sub family of PlnTFDB	yes	| Symbols: | bZIP family transcription factor | chr2:9101001-9103140 REVERSE	same
AT2G40830.2	C2H2		missed by PlnTFDB	yes	| Symbols: RHC1A | RHC1A (RING-H2 finger C1A); protein binding / zinc ion binding | chr2:17050720-17051706 FORWARD	same
AT2G04880.1	WRKY	WRKY	the same/anonymous/super/sub family of PlnTFDB	yes	| Symbols: ATWRKY1, WRKY1, ZAP1 | ZAP1 (WRKY FAMILY TRANSCRIPTION FACTOR 1); transcription activator/ transcription factor | chr2:1718554-1720216 FORWARD	same
AT2G32940.1	PAZ-Argonaute		missed by PlnTFDB	yes	| Symbols: AGO6 | AGO6 (ARGONAUTE 6); nucleic acid binding | chr2:13979295-13983933 REVERSE	new
AT2G40360.1	WD40-like		missed by PlnTFDB	yes	| Symbols: | transducin family protein / WD-40 repeat family protein | chr2:16860201-16863713 REVERSE	new
AT2G40770.1	PHD	PHD	the same/anonymous/super/sub family of PlnTFDB	yes	| Symbols: | SNF2 domain-containing protein / helicase domain-containing protein / zinc finger (C3HC4 type RING finger) family protein | chr2:17020613-17028393 REVERSE	new
AT2G17560.1	HMG	HMG	the same/anonymous/super/sub family of PlnTFDB	yes	| Symbols: NFD4, NFD04, HMGB4 | HMGB4 (HIGH MOBILITY GROUP B 4); transcription factor | chr2:7649568-7650550 REVERSE	new
AT2G23100.1	PHD		missed by PlnTFDB	yes	| Symbols: | DC1 domain-containing protein | chr2:9844644-9846779 REVERSE	new
AT1G80400.1	C2H2		missed by PlnTFDB	yes	| Symbols: | zinc finger (C3HC4-type RING finger) family protein | chr1:30230756-30232252 FORWARD	same
AT2G40340.1	AP2-EREBP	AP2-EREBP	the same/anonymous/super/sub family of PlnTFDB	yes	| Symbols: | AP2 domain-containing transcription factor, putative (DRE2B) | chr2:16855743-16857435 REVERSE	same
AT2G42350.1	PHD		missed by PlnTFDB	yes	| Symbols: | zinc finger (C3HC4-type RING finger) family protein | chr2:17646323-17646976 FORWARD	new
AT2G15260.1	PHD		missed by PlnTFDB	yes	| Symbols: | zinc finger (C3HC4-type RING finger) family protein | chr2:6637610-6641090 FORWARD	new
AT2G42360.1	C2H2		missed by PlnTFDB	yes	| Symbols: | zinc finger (C3HC4-type RING finger) family protein | chr2:17647985-17648695 FORWARD	same
AT2G40350.1	AP2-EREBP	AP2-EREBP	the same/anonymous/super/sub family of PlnTFDB	yes	| Symbols: | DNA binding / transcription factor | chr2:16858673-16859146 REVERSE	same
AT2G25230.1	MYB-HB-like	MYB	the same/anonymous/super/sub family of PlnTFDB	yes	| Symbols: AtMYB100, MYB100 | MYB100 (myb domain protein 100); DNA binding / transcription factor | chr2:10754290-10755546 REVERSE	subfamily
AT2G37520.1	PHD	PHD	the same/anonymous/super/sub family of PlnTFDB	yes	| Symbols: | PHD finger family protein | chr2:15752111-15756693 REVERSE	new
AT2G46495.1	PHD		missed by PlnTFDB	yes	| Symbols: | zinc finger (C3HC4-type RING finger) family protein | chr2:19087326-19092776 REVERSE	new
AT1G49540.1	WD40-like		missed by PlnTFDB	yes	| Symbols: | nucleotide binding | chr1:18337435-18341050 REVERSE	new
AT2G42380.1	bZIP	bZIP	the same/anonymous/super/sub family of PlnTFDB	yes	| Symbols: | bZIP transcription factor family protein | chr2:17654283-17655738 REVERSE	same
AT2G32950.1	C2H2		missed by PlnTFDB	yes	| Symbols: ATCOP1, DET340, FUS1, EMB168, COP1 | COP1 (CONSTITUTIVE PHOTOMORPHOGENIC 1) | chr2:13985077-13990359 FORWARD	same
AT2G32950.1	WD40-like		missed by PlnTFDB	yes	| Symbols: ATCOP1, DET340, FUS1, EMB168, COP1 | COP1 (CONSTITUTIVE PHOTOMORPHOGENIC 1) | chr2:13985077-13990359 FORWARD	new
AT2G45050.1	C2C2-GATA	C2C2-GATA	the same/anonymous/super/sub family of PlnTFDB	yes	| Symbols: | zinc finger (GATA type) family protein | chr2:18590033-18590920 FORWARD	synonymous
AT2G47850.1	C3H	C3H	the same/anonymous/super/sub family of PlnTFDB	yes	| Symbols: | zinc finger (CCCH-type) family protein | chr2:19603023-19605189 FORWARD	same
AT2G18900.1	WD40-like		missed by PlnTFDB	yes	| Symbols: | transducin family protein / WD-40 repeat family protein | chr2:8195573-8199491 REVERSE	new
AT2G34450.1	HMG	HMG	the same/anonymous/super/sub family of PlnTFDB	yes	| Symbols: | high mobility group (HMG1/2) family protein | chr2:14534997-14536527 REVERSE	new
AT2G47700.1	PHD		missed by PlnTFDB	yes	| Symbols: | zinc finger (C3HC4-type RING finger) family protein | chr2:19559576-19561421 REVERSE	new
AT2G34440.1	MADS-type1	MADS	the same/anonymous/super/sub family of PlnTFDB	yes	| Symbols: AGL29 | AGL29; transcription factor | chr2:14534029-14534547 FORWARD	synonymous
AT2G46340.1	WD40-like		missed by PlnTFDB	yes	| Symbols: SPA1 | SPA1 (SUPPRESSOR OF PHYA-105 1); signal transducer | chr2:19029645-19033894 REVERSE	new
AT2G47680.1	C3H	C3H	the same/anonymous/super/sub family of PlnTFDB	yes	| Symbols: | zinc finger (CCCH type) helicase family protein | chr2:19552898-19557941 REVERSE	same
AT2G04740.1	ABTB	TRAF	the same/anonymous/super/sub family of PlnTFDB	yes	| Symbols: | ankyrin repeat family protein | chr2:1657134-1659560 FORWARD	new
AT2G33290.1	SET	SET	the same/anonymous/super/sub family of PlnTFDB	yes	| Symbols: SUVH2 | SUVH2 (SU(VAR)3-9 HOMOLOG 2) | chr2:14117155-14119110 FORWARD	new
AT2G21320.1	Znf-B	Orphans	prediction conflicts with PlnTFDB	yes	| Symbols: | zinc finger (B-box type) family protein | chr2:9133583-9134733 FORWARD	synonymous
AT2G26530.1	C2C2-GATA		missed by PlnTFDB	no	| Symbols: AR781 | AR781 | chr2:11290114-11291067 REVERSE	synonymous
AT2G40620.1	bZIP	bZIP	the same/anonymous/super/sub family of PlnTFDB	yes	| Symbols: | bZIP transcription factor family protein | chr2:16961882-16963950 REVERSE	same
AT2G43140.1	bHLH	bHLH	the same/anonymous/super/sub family of PlnTFDB	yes	| Symbols: | DNA binding / transcription factor | chr2:17939453-17942716 REVERSE	same
AT2G03710.1	MADS-MIKC	MADS	the same/anonymous/super/sub family of PlnTFDB	yes	| Symbols: AGL3, SEP4 | SEP4 (SEPALLATA4); DNA binding / transcription factor | chr2:1129619-1131625 FORWARD	synonymous
AT2G17150.1	Nin-like	RWP-RK	the same/anonymous/super/sub family of PlnTFDB	yes	| Symbols: | RWP-RK domain-containing protein | chr2:7474131-7477615 REVERSE	same
AT1G68880.1	bZIP	bZIP	the same/anonymous/super/sub family of PlnTFDB	yes	| Symbols: ATBZIP | ATBZIP (ARABIDOPSIS THALIANA BASIC LEUCINE-ZIPPER 8); DNA binding / transcription factor | chr1:25898162-25898578 REVERSE	same
AT2G04680.1	PHD		missed by PlnTFDB	yes	| Symbols: | DC1 domain-containing protein | chr2:1640185-1642158 FORWARD	new
AT2G46310.1	AP2-EREBP	AP2-EREBP	the same/anonymous/super/sub family of PlnTFDB	yes	| Symbols: CRF5 | CRF5 (CYTOKININ RESPONSE FACTOR 5); DNA binding / transcription factor | chr2:19018687-19019571 FORWARD	same
AT2G40220.1	AP2-EREBP	AP2-EREBP	the same/anonymous/super/sub family of PlnTFDB	yes	| Symbols: SUN6, SIS5, ISI3, GIN6, SAN5, ABI4 | ABI4 (ABA INSENSITIVE 4); DNA binding / transcription factor | chr2:16803677-16804663 REVERSE	same
AT2G40210.1	MADS-type1	MADS	the same/anonymous/super/sub family of PlnTFDB	yes	| Symbols: AGL48 | AGL48; transcription factor | chr2:16800291-16801406 REVERSE	synonymous
AT2G17770.1	bZIP		missed by PlnTFDB	yes	| Symbols: ATBZIP27, FDP | ATBZIP27/FDP (FD PARALOG); transcription factor | chr2:7730185-7730655 FORWARD	same
AT2G33610.1	MYB-HB-like	MYB-related	prediction conflicts with PlnTFDB	yes	| Symbols: CHB2, ATSWI3B | ATSWI3B (Arabidopsis thaliana switching protein 3B); DNA binding | chr2:14236099-14238225 FORWARD	subfamily
AT2G33610.1	MYB/SANT	MYB-related	prediction conflicts with PlnTFDB	yes	| Symbols: CHB2, ATSWI3B | ATSWI3B (Arabidopsis thaliana switching protein 3B); DNA binding | chr2:14236099-14238225 FORWARD	subfamily
AT2G47370.1	WD40-like		missed by PlnTFDB	no	| Symbols: | similar to unknown protein [Arabidopsis thaliana] (TAIR:AT2G16760.1); similar to unnamed protein product [Vitis vinifera] (GB:CAO40115.1); contains InterPro domain Six-bladed beta-propeller, TolB-like (InterPro:IPR011042) | chr2:19446200-19447351 REVERSE	new
AT1G70700.1	TIFY	Tify	the same/anonymous/super/sub family of PlnTFDB	yes	| Symbols: JAZ9, TIFY7 | JAZ9/TIFY7 (JASMONATE-ZIM-DOMAIN PROTEIN 9) | chr1:26658614-26660380 FORWARD	new
AT2G40260.1	MYB-HB-like	G2-like	prediction conflicts with PlnTFDB	yes	| Symbols: | myb family transcription factor | chr2:16823896-16825551 REVERSE	subfamily
AT1G55650.1	ARID-HMG	ARID	the same/anonymous/super/sub family of PlnTFDB	yes	| Symbols: | high mobility group (HMG1/2) family protein / ARID/BRIGHT DNA-binding domain-containing protein | chr1:20800006-20802147 FORWARD	new
AT2G45160.1	GRAS	GRAS	the same/anonymous/super/sub family of PlnTFDB	yes	| Symbols: | scarecrow transcription factor family protein | chr2:18625185-18627107 REVERSE	same
AT2G47820.1	Homeodomain-LIKE		missed by PlnTFDB	no	| Symbols: | similar to unknown protein [Arabidopsis thaliana] (TAIR:AT1G09050.1); similar to unnamed protein product [Vitis vinifera] (GB:CAO17561.1); contains InterPro domain Homeodomain-like (InterPro:IPR009057) | chr2:19595192-19597699 FORWARD	subfamily
AT2G47810.1	Hap3/NF-YB	CCAAT	the same/anonymous/super/sub family of PlnTFDB	yes	| Symbols: | histone-like transcription factor (CBF/NF-Y) family protein | chr2:19590008-19590490 REVERSE	synonymous
AT1G49560.1	MYB-HB-like	G2-like	prediction conflicts with PlnTFDB	yes	| Symbols: | myb family transcription factor | chr1:18346393-18347769 FORWARD	subfamily
AT2G33340.1	WD40-like		missed by PlnTFDB	yes	| Symbols: | transducin family protein / WD-40 repeat family protein | chr2:14133540-14138076 REVERSE	new
AT2G46400.1	WRKY	WRKY	the same/anonymous/super/sub family of PlnTFDB	yes	| Symbols: ATWRKY46, WRKY46 | WRKY46 (WRKY DNA-binding protein 46); transcription factor | chr2:19050749-19051827 REVERSE	same
AT2G15580.1	C2H2		missed by PlnTFDB	yes	| Symbols: | zinc finger (C3HC4-type RING finger) family protein | chr2:6804769-6805897 FORWARD	same
AT2G45190.1	C2C2-YABBY	C2C2-YABBY	the same/anonymous/super/sub family of PlnTFDB	yes	| Symbols: FIL, YAB1, AFO | AFO (ABNORMAL FLORAL ORGANS); transcription factor | chr2:18635524-18637626 REVERSE	synonymous
AT2G46410.1	MYB-HB-like	MYB-related	prediction conflicts with PlnTFDB	yes	| Symbols: CPC | CPC (CAPRICE); DNA binding / transcription factor | chr2:19056388-19057258 REVERSE	subfamily
AT2G18490.1	C2H2	C2H2	the same/anonymous/super/sub family of PlnTFDB	yes	| Symbols: | zinc finger (C2H2 type) family protein | chr2:8027750-8028505 FORWARD	same
AT2G43900.1	WD40-like		missed by PlnTFDB	yes	| Symbols: | endonuclease/exonuclease/phosphatase family protein | chr2:18185910-18190899 REVERSE	new
AT2G47790.1	WD40-like		missed by PlnTFDB	yes	| Symbols: | transducin family protein / WD-40 repeat family protein | chr2:19578172-19580016 REVERSE	new
AT1G77640.1	AP2-EREBP	AP2-EREBP	the same/anonymous/super/sub family of PlnTFDB	yes	| Symbols: | AP2 domain-containing transcription factor, putative | chr1:29183690-29184424 FORWARD	same
AT2G26490.1	WD40-like		missed by PlnTFDB	yes	| Symbols: | transducin family protein / WD-40 repeat family protein | chr2:11275113-11276510 FORWARD	new
AT2G37430.1	C2H2	C2H2	the same/anonymous/super/sub family of PlnTFDB	yes	| Symbols: | zinc finger (C2H2 type) family protein (ZAT11) | chr2:15713533-15714069 FORWARD	same
AT2G17740.1	PHD		missed by PlnTFDB	yes	| Symbols: | DC1 domain-containing protein | chr2:7714164-7714910 REVERSE	new
AT2G17730.1	C2H2		missed by PlnTFDB	yes	| Symbols: | zinc finger (C3HC4-type RING finger) family protein | chr2:7711224-7712394 FORWARD	same
AT2G33310.1	AUX-IAA	AUX/IAA	the same/anonymous/super/sub family of PlnTFDB	yes	| Symbols: IAA13 | IAA13 (indoleacetic acid-induced protein 13); transcription factor | chr2:14121646-14122834 REVERSE	new
AT2G33550.1	MYB	Trihelix	prediction conflicts with PlnTFDB	yes	| Symbols: | gt-2-related | chr2:14217256-14218563 REVERSE	same
AT2G45880.1	BES/BZR	BES1	the same/anonymous/super/sub family of PlnTFDB	yes	| Symbols: BMY4, BAM7 | BAM7/BMY4 (BETA-AMYLASE 7); beta-amylase | chr2:18885748-18888898 REVERSE	synonymous
AT2G40670.1	RR-A-type	Orphans	prediction conflicts with PlnTFDB	yes	| Symbols: RR16, ARR16 | ARR16 (response regulator 16); transcription regulator/ two-component response regulator | chr2:16977336-16978198 FORWARD	subfamily
AT2G41710.1	AP2-EREBP	AP2-EREBP	the same/anonymous/super/sub family of PlnTFDB	yes	| Symbols: | ovule development protein, putative | chr2:17407352-17409981 REVERSE	same
AT2G38810.1	Hap3/NF-YB		missed by PlnTFDB	yes	| Symbols: HTA8 | HTA8; DNA binding | chr2:16226522-16227757 REVERSE	synonymous
AT2G25820.1	AP2-EREBP	AP2-EREBP	the same/anonymous/super/sub family of PlnTFDB	yes	| Symbols: | transcription factor | chr2:11022064-11022741 FORWARD	same
AT2G18550.1	Homobox-WOX	HB	the same/anonymous/super/sub family of PlnTFDB	yes	| Symbols: HB-2, ATHB21 | ATHB21/HB-2 (homeobox-2); DNA binding / transcription factor | chr2:8056745-8058295 REVERSE	same
AT2G28450.1	C3H	C3H	the same/anonymous/super/sub family of PlnTFDB	yes	| Symbols: | zinc finger (CCCH-type) family protein | chr2:12169257-12172838 REVERSE	same
AT1G68910.1	bZIP		missed by PlnTFDB	no	| Symbols: | similar to unknown protein [Arabidopsis thaliana] (TAIR:AT5G11390.1); similar to unnamed protein product [Vitis vinifera] (GB:CAO15349.1) | chr1:25911897-25914148 REVERSE	same
AT2G24680.1	B3-Domain	ABI3VP1	the same/anonymous/super/sub family of PlnTFDB	yes	| Symbols: | transcriptional factor B3 family protein | chr2:10500966-10505410 REVERSE	synonymous
AT2G37060.1	Hap3/NF-YB	CCAAT	the same/anonymous/super/sub family of PlnTFDB	yes	| Symbols: | CCAAT-box binding transcription factor, putative | chr2:15583415-15584739 FORWARD	synonymous
AT2G24650.1	B3-Domain	ABI3VP1	the same/anonymous/super/sub family of PlnTFDB	yes	| Symbols: | transcriptional factor B3 family protein | chr2:10487807-10494650 REVERSE	synonymous
AT2G05720.1	WD40-like		missed by PlnTFDB	yes	| Symbols: | transducin family protein / WD-40 repeat family protein | chr2:2147189-2148212 FORWARD	new
AT2G03000.1	C2H2		missed by PlnTFDB	yes	| Symbols: | zinc finger (C3HC4-type RING finger) family protein | chr2:875232-877206 FORWARD	same
AT2G29580.1	C3H	C3H	the same/anonymous/super/sub family of PlnTFDB	yes	| Symbols: | zinc finger (CCCH-type) family protein / RNA recognition motif (RRM)-containing protein | chr2:12659088-12661235 FORWARD	same
AT2G36480.1	C2H2		missed by PlnTFDB	yes	| Symbols: | zinc finger (C2H2-type) family protein | chr2:15310193-15313353 REVERSE	same
AT2G36450.1	AP2-EREBP	AP2-EREBP	the same/anonymous/super/sub family of PlnTFDB	yes	| Symbols: HRD | HRD (HARDY); DNA binding / transcription activator/ transcription factor | chr2:15301382-15301936 REVERSE	same
AT2G04038.1	bZIP	bZIP	the same/anonymous/super/sub family of PlnTFDB	yes	| Symbols: ATBZIP48 | ATBZIP48 (ARABIDOPSIS THALIANA BASIC LEUCINE-ZIPPER 48); DNA binding / transcription factor | chr2:1331916-1332416 FORWARD	same
AT2G05330.1	BTB-POZ	TRAF	prediction conflicts with PlnTFDB	yes	| Symbols: | speckle-type POZ protein-related | chr2:1938615-1939467 REVERSE	new
AT1G12980.1	AP2-EREBP	AP2-EREBP	the same/anonymous/super/sub family of PlnTFDB	yes	| Symbols: DRN, ESR1 | ESR1 (ENHANCER OF SHOOT REGENERATION 1); DNA binding / transcription factor | chr1:4429789-4430775 FORWARD	same
AT2G30130.1	AS2-LOB	LOB	the same/anonymous/super/sub family of PlnTFDB	yes	| Symbols: PCK1, LBD12, ASL5 | ASL5 (phosphoenolpyruvate carboxykinase1) | chr2:12875817-12876761 FORWARD	synonymous
AT1G14685.3	GAGA-Binding-like	BBR/BPC	the same/anonymous/super/sub family of PlnTFDB	yes	| Symbols: BBR/BPC2, ATBPC2, BPC2 | BPC2 (BASIC PENTACYSTEINE 2) | chr1:5043081-5043920 FORWARD	synonymous
AT2G36010.1	E2F-DP	E2F-DP	the same/anonymous/super/sub family of PlnTFDB	yes	| Symbols: ATE2FA, E2F3 | E2F3 (E2F TRANSCRIPTION FACTOR-3); transcription factor | chr2:15126767-15129972 FORWARD	synonymous
AT2G24690.1	B3-Domain	ABI3VP1	the same/anonymous/super/sub family of PlnTFDB	yes	| Symbols: | transcriptional factor B3 family protein | chr2:10506630-10510141 REVERSE	synonymous
AT2G38470.1	WRKY	WRKY	the same/anonymous/super/sub family of PlnTFDB	yes	| Symbols: ATWRKY33, WRKY33 | WRKY33 (WRKY DNA-binding protein 33); transcription factor | chr2:16115554-16117617 FORWARD	same
AT2G07760.1	CCHC(Zn)		missed by PlnTFDB	yes	| Symbols: | zinc knuckle (CCHC-type) family protein | chr2:3584417-3586275 REVERSE	new
AT2G28840.1	C2H2		missed by PlnTFDB	yes	| Symbols: | ankyrin repeat family protein | chr2:12385619-12387551 FORWARD	same
AT2G31380.1	Znf-B	Orphans	prediction conflicts with PlnTFDB	yes	| Symbols: STH | STH (salt tolerance homologue); transcription factor/ zinc ion binding | chr2:13389227-13390379 FORWARD	synonymous
AT2G14835.1	C2H2		missed by PlnTFDB	yes	| Symbols: | zinc finger (C3HC4-type RING finger) family protein | chr2:6374320-6377692 FORWARD	same
AT2G16910.1	bHLH	bHLH	the same/anonymous/super/sub family of PlnTFDB	yes	| Symbols: AMS | AMS (ABORTED MICROSPORES); DNA binding / transcription factor | chr2:7338803-7341159 FORWARD	same
AT2G24260.1	bHLH	bHLH	the same/anonymous/super/sub family of PlnTFDB	yes	| Symbols: | basic helix-loop-helix (bHLH) family protein | chr2:10326726-10329257 REVERSE	same
AT2G35160.1	SET	SET	the same/anonymous/super/sub family of PlnTFDB	yes	| Symbols: SUVH5 | SUVH5 (SU(VAR)3-9 HOMOLOG 5) | chr2:14830641-14833025 FORWARD	new
AT2G01570.1	GRAS	GRAS	the same/anonymous/super/sub family of PlnTFDB	yes	| Symbols: RGA, RGA1 | RGA1 (REPRESSOR OF GA1-3 1); transcription factor | chr2:255580-257343 REVERSE	same
AT2G23340.1	AP2-EREBP	AP2-EREBP	the same/anonymous/super/sub family of PlnTFDB	yes	| Symbols: | AP2 domain-containing transcription factor, putative | chr2:9945266-9945796 FORWARD	same
AT2G21900.1	WRKY	WRKY	the same/anonymous/super/sub family of PlnTFDB	yes	| Symbols: ATWRKY59, WRKY59 | WRKY59 (WRKY DNA-binding protein 59); transcription factor | chr2:9341229-9343302 REVERSE	same
AT2G32310.1	C2C2-CO-like	Orphans	prediction conflicts with PlnTFDB	yes	| Symbols: | similar to transcription factor [Arabidopsis thaliana] (TAIR:AT1G05290.1); contains InterPro domain CCT (InterPro:IPR010402) | chr2:13731787-13733284 FORWARD	synonymous
AT1G14687.1	HD-ZIP	zf-HD	the same/anonymous/super/sub family of PlnTFDB	yes	| Symbols: ATHB32 | ATHB32 (ARABIDOPSIS THALIANA HOMEOBOX PROTEIN 32); DNA binding / transcription factor | chr1:5048041-5048547 FORWARD	same
AT1G14687.1	ZF-HD	zf-HD	the same/anonymous/super/sub family of PlnTFDB	yes	| Symbols: ATHB32 | ATHB32 (ARABIDOPSIS THALIANA HOMEOBOX PROTEIN 32); DNA binding / transcription factor | chr1:5048041-5048547 FORWARD	same
AT2G24700.1	B3-Domain	ABI3VP1	the same/anonymous/super/sub family of PlnTFDB	yes	| Symbols: | transcriptional factor B3 family protein | chr2:10520128-10522367 REVERSE	synonymous
AT2G33880.1	Homobox-WOX	HB	the same/anonymous/super/sub family of PlnTFDB	yes	| Symbols: HB-3, STIP, WOX9 | WOX9 (STIMPY); transcription factor | chr2:14348718-14350676 REVERSE	same
AT2G30340.1	AS2-LOB	LOB	the same/anonymous/super/sub family of PlnTFDB	yes	| Symbols: LBD13 | LBD13 (LOB DOMAIN-CONTAINING PROTEIN 13) | chr2:12938383-12939617 REVERSE	synonymous
AT2G27660.1	PHD		missed by PlnTFDB	yes	| Symbols: | DC1 domain-containing protein | chr2:11805771-11807927 REVERSE	new
AT2G44150.1	SET	SET	the same/anonymous/super/sub family of PlnTFDB	yes	| Symbols: ASHH3 | ASHH3 (HISTONE-LYSINE N-METHYLTRANSFERASE ASHH3) | chr2:18265939-18268079 FORWARD	new
AT2G28610.1	Homobox-WOX	HB	the same/anonymous/super/sub family of PlnTFDB	yes	| Symbols: PRS | PRS (PRESSED FLOWER); transcription factor | chr2:12269192-12270363 FORWARD	same
AT2G46560.1	WD40-like		missed by PlnTFDB	yes	| Symbols: | transducin family protein / WD-40 repeat family protein | chr2:19122642-19132928 REVERSE	new
AT2G33860.1	ARF	ARF	the same/anonymous/super/sub family of PlnTFDB	yes	| Symbols: ARF3, ETT | ETT (ETTIN); transcription factor | chr2:14332520-14335689 REVERSE	same
AT2G31220.1	bHLH	bHLH	the same/anonymous/super/sub family of PlnTFDB	yes	| Symbols: | basic helix-loop-helix (bHLH) family protein | chr2:13310091-13311738 FORWARD	same
AT2G46590.1	C2C2-Dof	C2C2-Dof	the same/anonymous/super/sub family of PlnTFDB	yes	| Symbols: DAG2 | DAG2 (DOF AFFECTING GERMINATION 2); DNA binding / transcription factor | chr2:19140903-19141976 FORWARD	synonymous
AT2G31215.1	bHLH	bHLH	the same/anonymous/super/sub family of PlnTFDB	yes	| Symbols: | basic helix-loop-helix (bHLH) family protein | chr2:13306884-13307379 FORWARD	same
AT2G36400.1	C3H-WRC/GRF	GRF	prediction conflicts with PlnTFDB	yes	| Symbols: AtGRF3 | AtGRF3 (GROWTH-REGULATING FACTOR 3) | chr2:15277379-15279696 REVERSE	synonymous
AT2G23380.1	SET	SET	the same/anonymous/super/sub family of PlnTFDB	yes	| Symbols: ICU1, SDG1, SET1, CLF | CLF (CURLY LEAF); transcription factor | chr2:9962650-9967197 FORWARD	new
AT2G28910.1	CCHC(Zn)		missed by PlnTFDB	yes	| Symbols: CXIP4 | CXIP4 (CAX INTERACTING PROTEIN 4); nucleic acid binding / zinc ion binding | chr2:12423069-12424067 REVERSE	new
AT1G67180.1	PHD		missed by PlnTFDB	yes	| Symbols: | zinc finger (C3HC4-type RING finger) family protein / BRCT domain-containing protein | chr1:25133762-25135832 FORWARD	new
AT2G14760.1	bHLH	bHLH	the same/anonymous/super/sub family of PlnTFDB	yes	| Symbols: | basic helix-loop-helix protein / bHLH protein | chr2:6328922-6330394 REVERSE	same
AT2G27630.1	C2H2		missed by PlnTFDB	yes	| Symbols: | ubiquitin carboxyl-terminal hydrolase-related | chr2:11794746-11799087 REVERSE	same
AT1G04500.1	C2C2-CO-like	Orphans	prediction conflicts with PlnTFDB	yes	| Symbols: | zinc finger CONSTANS-related | chr1:1221756-1224234 REVERSE	synonymous
AT2G34000.1	C2H2		missed by PlnTFDB	yes	| Symbols: | zinc finger protein-related | chr2:14372256-14372711 FORWARD	same
AT2G28460.1	PHD		missed by PlnTFDB	yes	| Symbols: | protein binding / zinc ion binding | chr2:12173732-12175894 FORWARD	new
AT2G27580.1	A20-like		missed by PlnTFDB	yes	| Symbols: | zinc finger (AN1-like) family protein | chr2:11783717-11784208 REVERSE	new
AT2G31070.1	TCP	TCP	the same/anonymous/super/sub family of PlnTFDB	yes	| Symbols: TCP10 | TCP10 (TCP DOMAIN PROTEIN 10); transcription factor | chr2:13228061-13229146 REVERSE	same
AT1G04510.1	WD40-like		missed by PlnTFDB	yes	| Symbols: | transducin family protein / WD-40 repeat family protein | chr1:1226748-1230591 FORWARD	new
AT2G31420.1	B3-Domain		missed by PlnTFDB	yes	| Symbols: | DNA binding | chr2:13400441-13401070 REVERSE	synonymous
AT2G21530.1	FHA-SMAD	FHA	the same/anonymous/super/sub family of PlnTFDB	yes	| Symbols: | forkhead-associated domain-containing protein / FHA domain-containing protein | chr2:9226452-9227544 FORWARD	new
AT1G34410.1	ARF	ARF	the same/anonymous/super/sub family of PlnTFDB	yes	| Symbols: ARF21 | ARF21 (AUXIN RESPONSE FACTOR 21); transcription factor | chr1:12577700-12580802 FORWARD	same
AT2G27650.1	C2H2		missed by PlnTFDB	yes	| Symbols: | ubiquitin carboxyl-terminal hydrolase-related | chr2:11800073-11804420 REVERSE	same
AT2G25900.1	C3H	C3H	the same/anonymous/super/sub family of PlnTFDB	yes	| Symbols: ATCTH | ATCTH (Arabidopsis thaliana Cys3His zinc finger protein); transcription factor | chr2:11048895-11049842 FORWARD	same
AT2G04240.1	C2H2		missed by PlnTFDB	yes	| Symbols: XERICO | XERICO; protein binding / zinc ion binding | chr2:1461813-1462301 REVERSE	same
AT2G29840.1	C2H2		missed by PlnTFDB	yes	| Symbols: | protein binding / zinc ion binding | chr2:12739464-12741060 REVERSE	same
AT2G01370.1	GeBP	GeBP	the same/anonymous/super/sub family of PlnTFDB	yes	| Symbols: | DNA-binding storekeeper protein-related | chr2:168790-169548 REVERSE	same
AT2G01430.1	Homobox-WOX	HB	the same/anonymous/super/sub family of PlnTFDB	yes	| Symbols: | homeobox-leucine zipper protein 17 (HB-17) / HD-ZIP transcription factor 17 | chr2:187797-190368 REVERSE	same
AT2G36720.1	PHD	PHD	the same/anonymous/super/sub family of PlnTFDB	yes	| Symbols: | PHD finger transcription factor, putative | chr2:15400526-15406268 FORWARD	new
AT1G27050.1	Homobox-WOX	HB	the same/anonymous/super/sub family of PlnTFDB	yes	| Symbols: ATHB54 | ATHB54 (ARABIDOPSIS THALIANA HOMEOBOX PROTEIN 54); nucleic acid binding / transcription factor | chr1:9391880-9394395 FORWARD	same
AT2G32250.1	FAR	FAR1	the same/anonymous/super/sub family of PlnTFDB	yes	| Symbols: FRS2 | FRS2 (FAR1-RELATED SEQUENCE 2); zinc ion binding | chr2:13700595-13703860 FORWARD	synonymous
AT2G35910.1	C2H2		missed by PlnTFDB	yes	| Symbols: | zinc finger (C3HC4-type RING finger) family protein | chr2:15080304-15080957 REVERSE	same
AT2G01200.1	AUX-IAA		missed by PlnTFDB	yes	| Symbols: MEE10, IAA32 | IAA32 (INDOLEACETIC ACID-INDUCED PROTEIN 32); transcription factor | chr2:118384-119005 FORWARD	new
AT2G34260.1	WD40-like		missed by PlnTFDB	yes	| Symbols: | transducin family protein / WD-40 repeat family protein | chr2:14472978-14475495 FORWARD	new
AT2G20570.1	MYB-HB-like	G2-like	prediction conflicts with PlnTFDB	yes	| Symbols: GLK1, GPRI1 | GPRI1 (GOLDEN2-LIKE 1); transcription factor | chr2:8862567-8864603 FORWARD	subfamily
AT2G21810.1	Znf-B		missed by PlnTFDB	yes	| Symbols: | CHP-rich zinc finger protein, putative | chr2:9309334-9309720 FORWARD	synonymous
AT2G21810.1	PHD		missed by PlnTFDB	yes	| Symbols: | CHP-rich zinc finger protein, putative | chr2:9309334-9309720 FORWARD	new
AT2G28710.1	C2H2	C2H2	the same/anonymous/super/sub family of PlnTFDB	yes	| Symbols: | zinc finger (C2H2 type) family protein | chr2:12330051-12330521 FORWARD	same
AT2G31300.1	WD40-like		missed by PlnTFDB	yes	| Symbols: ARPC1, ARPC1b | ARPC1b (actin-related protein C1b); nucleotide binding | chr2:13353390-13356864 REVERSE	new
AT2G31280.1	bHLH		missed by PlnTFDB	yes	| Symbols: CPuORF7 | CPuORF7 (Conserved peptide upstream open reading frame 7); transcription factor | chr2:13346755-13350501 FORWARD	same
AT2G28720.1	Hap3/NF-YB		missed by PlnTFDB	yes	| Symbols: | histone H2B, putative | chr2:12334120-12334575 FORWARD	synonymous
AT2G17180.1	C2H2	C2H2	the same/anonymous/super/sub family of PlnTFDB	yes	| Symbols: | zinc finger (C2H2 type) family protein | chr2:7483917-7484729 REVERSE	same
AT2G24500.1	C2H2		missed by PlnTFDB	yes	| Symbols: FZF | FZF; transcription factor | chr2:10408339-10409885 REVERSE	same
AT2G44390.1	PHD		missed by PlnTFDB	yes	| Symbols: | DC1 domain-containing protein | chr2:18332887-18333627 REVERSE	new
AT2G44380.1	PHD		missed by PlnTFDB	yes	| Symbols: | DC1 domain-containing protein | chr2:18330666-18331409 REVERSE	new
AT2G27470.1	Hap3/NF-YB	CCAAT	the same/anonymous/super/sub family of PlnTFDB	yes	| Symbols: | CCAAT-box binding transcription factor subunit HAP3-related | chr2:11752274-11753453 REVERSE	synonymous
AT2G01150.1	C2H2		missed by PlnTFDB	yes	| Symbols: RHA2B | RHA2B (RING-H2 FINGER PROTEIN 2B); protein binding / zinc ion binding | chr2:100702-101145 FORWARD	same
AT2G28700.1	MADS-type1	MADS	the same/anonymous/super/sub family of PlnTFDB	yes	| Symbols: AGL46 | AGL46; DNA binding / transcription factor | chr2:12324461-12325801 REVERSE	synonymous
AT2G24240.1	BTB-POZ		missed by PlnTFDB	yes	| Symbols: | potassium channel tetramerisation domain-containing protein | chr2:10317918-10319243 FORWARD	new
AT2G24240.1	WD40-like		missed by PlnTFDB	yes	| Symbols: | potassium channel tetramerisation domain-containing protein | chr2:10317918-10319243 FORWARD	new
AT2G24480.1	C2H2		missed by PlnTFDB	yes	| Symbols: | zinc finger (C3HC4-type RING finger) family protein | chr2:10404668-10405264 FORWARD	same
AT2G34140.1	C2C2-Dof	C2C2-Dof	the same/anonymous/super/sub family of PlnTFDB	yes	| Symbols: | Dof-type zinc finger domain-containing protein | chr2:14421267-14421779 REVERSE	synonymous
AT1G53820.1	C2H2		missed by PlnTFDB	yes	| Symbols: | zinc finger (C3HC4-type RING finger) family protein | chr1:20095159-20096091 FORWARD	same
AT2G01410.1	WD40-like		missed by PlnTFDB	yes	| Symbols: | similar to unknown protein [Arabidopsis thaliana] (TAIR:AT2G16760.1); similar to unknown [Populus trichocarpa] (GB:ABK92493.1); contains InterPro domain Six-bladed beta-propeller, TolB-like (InterPro:IPR011042) | chr2:175208-176371 REVERSE	new
AT2G44410.1	C2H2		missed by PlnTFDB	yes	| Symbols: | protein binding / zinc ion binding | chr2:18335949-18337190 FORWARD	same
AT1G29600.1	C3H	C3H	the same/anonymous/super/sub family of PlnTFDB	yes	| Symbols: | zinc finger (CCCH-type) family protein | chr1:10344032-10345637 FORWARD	same
AT2G28340.1	C2C2-GATA	C2C2-GATA	the same/anonymous/super/sub family of PlnTFDB	yes	| Symbols: | zinc finger (GATA type) family protein | chr2:12110749-12113249 FORWARD	synonymous
AT2G28350.1	ARF	ARF	the same/anonymous/super/sub family of PlnTFDB	yes	| Symbols: ARF10 | ARF10 (AUXIN RESPONSE FACTOR 10); miRNA binding / transcription factor | chr2:12121408-12123742 FORWARD	same
AT2G31310.1	AS2-LOB	LOB	the same/anonymous/super/sub family of PlnTFDB	yes	| Symbols: LBD14 | LBD14 (LOB DOMAIN-CONTAINING PROTEIN 14) | chr2:13360062-13360730 FORWARD	synonymous
AT2G28740.1	Hap3/NF-YB		missed by PlnTFDB	yes	| Symbols: HIS4 | HIS4 (Histone H4) | chr2:12336720-12337031 REVERSE	synonymous
AT2G30050.1	WD40-like		missed by PlnTFDB	yes	| Symbols: | transducin family protein / WD-40 repeat family protein | chr2:12832617-12833525 FORWARD	new
AT2G44370.1	PHD		missed by PlnTFDB	yes	| Symbols: | DC1 domain-containing protein | chr2:18329178-18329930 REVERSE	new
AT1G60880.1	MADS-type1	MADS	the same/anonymous/super/sub family of PlnTFDB	yes	| Symbols: AGL56 | AGL56 (AGAMOUS LIKE-56); DNA binding / transcription factor | chr1:22415240-22415845 FORWARD	synonymous
AT2G33710.1	AP2-EREBP	AP2-EREBP	the same/anonymous/super/sub family of PlnTFDB	yes	| Symbols: | AP2 domain-containing transcription factor family protein | chr2:14266347-14267728 REVERSE	same
AT2G24430.1	NAM	NAC	the same/anonymous/super/sub family of PlnTFDB	yes	| Symbols: ANAC038, ANAC039 | ANAC038/ANAC039; transcription factor | chr2:10390597-10393466 REVERSE	synonymous
AT2G36610.1	Homobox-WOX	HB	the same/anonymous/super/sub family of PlnTFDB	yes	| Symbols: ATHB22 | ATHB22 (ARABIDOPSIS THALIANA HOMEOBOX PROTEIN 22); DNA binding / transcription factor | chr2:15356406-15357167 FORWARD	same
AT2G21650.1	MYB-HB-like		missed by PlnTFDB	yes	| Symbols: MEE3 | MEE3 (maternal effect embryo arrest 3); DNA binding / transcription factor | chr2:9266734-9267499 FORWARD	subfamily
AT2G24570.1	WRKY	WRKY	the same/anonymous/super/sub family of PlnTFDB	yes	| Symbols: ATWRKY17, WRKY17 | WRKY17 (WRKY DNA-binding protein 17); transcription factor | chr2:10444755-10446301 REVERSE	same
AT2G01050.1	CCHC(Zn)		missed by PlnTFDB	yes	| Symbols: | nucleic acid binding / zinc ion binding | chr2:68337-69884 REVERSE	new
AT2G01500.1	Homobox-WOX	HB	the same/anonymous/super/sub family of PlnTFDB	yes	| Symbols: WOX6, HOS9, PFS2 | PFS2 (PRETTY FEW SEEDS 2); transcription factor | chr2:224469-225996 REVERSE	same
AT2G31230.1	AP2-EREBP	AP2-EREBP	the same/anonymous/super/sub family of PlnTFDB	yes	| Symbols: ATERF15 | ATERF15 (ETHYLENE-RESPONSIVE ELEMENT BINDING FACTOR 15); DNA binding / transcription activator/ transcription factor | chr2:13313753-13314484 REVERSE	same
AT2G33720.1	B3-Domain		missed by PlnTFDB	yes	| Symbols: | transcription factor | chr2:14270852-14272065 FORWARD	synonymous
AT1G59810.1	MADS-type1	MADS	the same/anonymous/super/sub family of PlnTFDB	yes	| Symbols: AGL50 | AGL50; transcription factor | chr1:22012269-22013120 FORWARD	synonymous
AT2G43500.1	Nin-like	RWP-RK	the same/anonymous/super/sub family of PlnTFDB	yes	| Symbols: | RWP-RK domain-containing protein | chr2:18069792-18073527 FORWARD	same
AT2G31370.3	bZIP	bZIP	the same/anonymous/super/sub family of PlnTFDB	yes	| Symbols: | bZIP transcription factor (POSF21) | chr2:13386525-13388149 FORWARD	same
AT2G21920.1	B3-Domain		missed by PlnTFDB	no	| Symbols: | similar to unknown protein [Arabidopsis thaliana] (TAIR:AT1G43171.1); contains InterPro domain F-box associated type 3 (InterPro:IPR013187) | chr2:9350490-9354239 REVERSE	synonymous
AT2G29660.1	C2H2	C2H2	the same/anonymous/super/sub family of PlnTFDB	yes	| Symbols: | zinc finger (C2H2 type) family protein | chr2:12686423-12687544 FORWARD	same
AT1G34370.2	C2H2	C2H2	the same/anonymous/super/sub family of PlnTFDB	yes	| Symbols: STOP1 | STOP1 (SENSITIVE TO PROTON RHIZOTOXICITY 1); nucleic acid binding / transcription factor/ zinc ion binding | chr1:12550980-12552479 FORWARD	same
AT2G24590.1	CCHC(Zn)		missed by PlnTFDB	yes	| Symbols: | splicing factor, putative | chr2:10456916-10457939 FORWARD	new
AT2G23320.1	WRKY	WRKY	the same/anonymous/super/sub family of PlnTFDB	yes	| Symbols: WRKY15 | WRKY15 (WRKY DNA-binding protein 15); transcription factor | chr2:9932078-9933234 FORWARD	same
AT2G44430.1	MYB-HB-like	MYB-related	prediction conflicts with PlnTFDB	yes	| Symbols: | DNA-binding bromodomain-containing protein | chr2:18340679-18343241 FORWARD	subfamily
AT2G21770.1	PHD		missed by PlnTFDB	yes	| Symbols: CESA09, CESA9 | CESA9 (CELLULOSE SYNTHASE 9); transferase, transferring glycosyl groups | chr2:9291917-9296575 FORWARD	new
AT2G35640.1	MYB		missed by PlnTFDB	yes	| Symbols: | hydroxyproline-rich glycoprotein family protein | chr2:14989914-14991261 FORWARD	same
AT2G01060.2	Homeodomain-LIKE		missed by PlnTFDB	yes	| Symbols: | myb family transcription factor | chr2:73456-74556 REVERSE	subfamily
AT2G23290.1	MYB-HB-like	MYB	the same/anonymous/super/sub family of PlnTFDB	yes	| Symbols: AtMYB70 | AtMYB70 (myb domain protein 70); DNA binding / transcription factor | chr2:9911975-9912904 REVERSE	subfamily
AT2G01470.1	WD40-like		missed by PlnTFDB	yes	| Symbols: ATSEC12, STL2P | STL2P (SEC12P-LIKE PROTEIN); nucleotide binding | chr2:212214-214434 REVERSE	new
AT1G53010.1	C2H2		missed by PlnTFDB	yes	| Symbols: | zinc finger (C3HC4-type RING finger) family protein | chr1:19751515-19752051 FORWARD	same
AT2G30250.1	WRKY	WRKY	the same/anonymous/super/sub family of PlnTFDB	yes	| Symbols: ATWRKY25, WRKY25 | WRKY25 (WRKY DNA-binding protein 25); transcription factor | chr2:12910630-12912166 REVERSE	same
AT2G28810.1	C2C2-Dof	C2C2-Dof	the same/anonymous/super/sub family of PlnTFDB	yes	| Symbols: | Dof-type zinc finger domain-containing protein | chr2:12370758-12372157 FORWARD	synonymous
AT2G35940.1	Homobox-WOX	HB	the same/anonymous/super/sub family of PlnTFDB	yes	| Symbols: EDA29, BLH1 | BLH1 (embryo sac development arrest 29); DNA binding / transcription factor | chr2:15096250-15098778 REVERSE	same
AT2G35940.1	Homeodomain-TALE-BEL	HB	the same/anonymous/super/sub family of PlnTFDB	yes	| Symbols: EDA29, BLH1 | BLH1 (embryo sac development arrest 29); DNA binding / transcription factor | chr2:15096250-15098778 REVERSE	subfamily
AT2G17040.1	NAM	NAC	the same/anonymous/super/sub family of PlnTFDB	yes	| Symbols: ANAC036 | ANAC036 (Arabidopsis NAC domain containing protein 36); transcription factor | chr2:7414205-7415202 FORWARD	synonymous
AT2G35530.1	bZIP	bZIP	the same/anonymous/super/sub family of PlnTFDB	yes	| Symbols: | bZIP transcription factor family protein | chr2:14930359-14933104 REVERSE	same
AT2G27980.1	PHD		missed by PlnTFDB	yes	| Symbols: | protein binding / zinc ion binding | chr2:11921027-11926818 REVERSE	new
AT1G63650.1	bHLH	bHLH	the same/anonymous/super/sub family of PlnTFDB	yes	| Symbols: EGL1, ATMYC-2, EGL3 | EGL3 (ENHANCER OF GLABRA3); DNA binding / transcription factor | chr1:23603472-23606397 FORWARD	same
AT2G36960.1	MYB-HB-like	MYB-related	prediction conflicts with PlnTFDB	yes	| Symbols: TKI1 | TKI1 (TSL-KINASE INTERACTING PROTEIN 1); DNA binding / transcription factor | chr2:15530631-15534324 FORWARD	subfamily
AT2G36960.1	MYB/SANT	MYB-related	prediction conflicts with PlnTFDB	yes	| Symbols: TKI1 | TKI1 (TSL-KINASE INTERACTING PROTEIN 1); DNA binding / transcription factor | chr2:15530631-15534324 FORWARD	subfamily
AT2G37820.1	PHD		missed by PlnTFDB	yes	| Symbols: | DC1 domain-containing protein | chr2:15854619-15855491 FORWARD	new
AT1G59750.1	ARF	ARF	the same/anonymous/super/sub family of PlnTFDB	yes	| Symbols: ARF1 | ARF1 (AUXIN RESPONSE FACTOR 1); transcription factor | chr1:21984079-21987858 FORWARD	same
AT1G34355.1	FHA-SMAD	FHA	the same/anonymous/super/sub family of PlnTFDB	yes	| Symbols: | forkhead-associated domain-containing protein / FHA domain-containing protein | chr1:12536475-12541708 FORWARD	new
AT2G27940.1	C2H2		missed by PlnTFDB	yes	| Symbols: | zinc finger (C3HC4-type RING finger) family protein | chr2:11905040-11905819 FORWARD	same
AT2G27930.1	Znf-B	PLATZ	matched in other predictions	yes	| Symbols: | zinc-binding family protein | chr2:11899446-11899999 FORWARD	synonymous
AT2G27930.1	PLATZ	PLATZ	the same/anonymous/super/sub family of PlnTFDB	yes	| Symbols: | zinc-binding family protein | chr2:11899446-11899999 FORWARD	new
AT2G21850.1	Znf-B		missed by PlnTFDB	yes	| Symbols: | protein binding / zinc ion binding | chr2:9322348-9324988 FORWARD	synonymous
AT2G21850.1	PHD		missed by PlnTFDB	yes	| Symbols: | protein binding / zinc ion binding | chr2:9322348-9324988 FORWARD	new
AT2G01830.2	RR-A-type	Orphans	prediction conflicts with PlnTFDB	yes	| Symbols: CRE1, WOL1, AHK4, WOL | WOL (WOODEN LEG) | chr2:363331-368015 REVERSE	subfamily
AT1G12610.1	AP2-EREBP	AP2-EREBP	the same/anonymous/super/sub family of PlnTFDB	yes	| Symbols: DDF1 | DDF1 (DWARF AND DELAYED FLOWERING 1); DNA binding / transcription factor | chr1:4290203-4290832 REVERSE	same
AT2G43060.1	bHLH		missed by PlnTFDB	yes	| Symbols: | transcription factor | chr2:17916324-17916794 FORWARD	same
AT2G37800.1	PHD		missed by PlnTFDB	yes	| Symbols: | DC1 domain-containing protein | chr2:15848117-15850688 REVERSE	new
AT2G13960.1	MYB-HB-like	MYB-related	prediction conflicts with PlnTFDB	yes	| Symbols: | myb family transcription factor | chr2:5866765-5868187 FORWARD	subfamily
AT2G22430.1	Homobox-WOX	HB	the same/anonymous/super/sub family of PlnTFDB	yes	| Symbols: ATHB6 | ATHB6 (ARABIDOPSIS THALIANA HOMEOBOX PROTEIN 6); transcription factor | chr2:9533550-9534692 REVERSE	same
AT2G43000.1	NAM	NAC	the same/anonymous/super/sub family of PlnTFDB	yes	| Symbols: ANAC042 | ANAC042 (Arabidopsis NAC domain containing protein 42); transcription factor | chr2:17887694-17889661 REVERSE	synonymous
AT2G37000.1	TCP	TCP	the same/anonymous/super/sub family of PlnTFDB	yes	| Symbols: | TCP family transcription factor, putative | chr2:15547469-15548035 FORWARD	same
AT2G13950.1	PHD		missed by PlnTFDB	yes	| Symbols: | DC1 domain-containing protein | chr2:5864618-5866331 FORWARD	new
AT2G28550.1	AP2-EREBP	AP2-EREBP	the same/anonymous/super/sub family of PlnTFDB	yes	| Symbols: RAP2.7, TOE1 | RAP2.7/TOE1 (TARGET OF EAT1 1); DNA binding / transcription factor | chr2:12233245-12235328 REVERSE	same
AT2G43010.1	bHLH	bHLH	the same/anonymous/super/sub family of PlnTFDB	yes	| Symbols: SRL2, PIF4 | PIF4 (PHYTOCHROME INTERACTING FACTOR 4); DNA binding / transcription factor | chr2:17894080-17895900 FORWARD	same
AT2G37810.1	C2H2		missed by PlnTFDB	yes	| Symbols: | CHP-rich zinc finger protein, putative | chr2:15852428-15853129 REVERSE	same
AT2G27990.1	Homobox-WOX	HB	the same/anonymous/super/sub family of PlnTFDB	yes	| Symbols: BLH8 | BLH8 (BEL1-LIKE HOMEODOMAIN 8); DNA binding / transcription factor | chr2:11928617-11930979 REVERSE	same
AT2G27990.1	Homeodomain-TALE-BEL	HB	the same/anonymous/super/sub family of PlnTFDB	yes	| Symbols: BLH8 | BLH8 (BEL1-LIKE HOMEODOMAIN 8); DNA binding / transcription factor | chr2:11928617-11930979 REVERSE	subfamily
AT2G32000.1	C2H2		missed by PlnTFDB	yes	| Symbols: | DNA topoisomerase family protein | chr2:13623076-13628640 REVERSE	same
AT2G20350.1	AP2-EREBP	AP2-EREBP	the same/anonymous/super/sub family of PlnTFDB	yes	| Symbols: | AP2 domain-containing transcription factor, putative | chr2:8791850-8792477 FORWARD	same
AT2G30470.1	CW-Zn-B3/VAL	ABI3VP1	the same/anonymous/super/sub family of PlnTFDB	yes	| Symbols: HSI2 | HSI2 (HIGH-LEVEL EXPRESSION OF SUGAR-INDUCIBLE GENE 2); transcription factor/ transcription repressor | chr2:12987981-12991801 REVERSE	sub family
AT2G01810.1	PHD	PHD	the same/anonymous/super/sub family of PlnTFDB	yes	| Symbols: | PHD finger family protein | chr2:347536-349951 FORWARD	new
AT2G33835.1	C3H	C3H	the same/anonymous/super/sub family of PlnTFDB	yes	| Symbols: FES1 | FES1 (FRIGIDA-ESSENTIAL 1); nucleic acid binding | chr2:14319221-14321642 REVERSE	same
AT2G38340.1	AP2-EREBP	AP2-EREBP	the same/anonymous/super/sub family of PlnTFDB	yes	| Symbols: | AP2 domain-containing transcription factor, putative (DRE2B) | chr2:16074525-16075259 REVERSE	same
AT2G01760.1	GARP-G2-like	ARR-B	the same/anonymous/super/sub family of PlnTFDB	yes	| Symbols: ARR14 | ARR14 (ARABIDOPSIS RESPONSE REGULATOR 14); transcription factor/ two-component response regulator | chr2:333040-334513 FORWARD	synonymous
AT2G01760.1	RR-A-type	ARR-B	the same/anonymous/super/sub family of PlnTFDB	yes	| Symbols: ARR14 | ARR14 (ARABIDOPSIS RESPONSE REGULATOR 14); transcription factor/ two-component response regulator | chr2:333040-334513 FORWARD	subfamily
AT2G01760.1	RR-B-type	ARR-B	the same/anonymous/super/sub family of PlnTFDB	yes	| Symbols: ARR14 | ARR14 (ARABIDOPSIS RESPONSE REGULATOR 14); transcription factor/ two-component response regulator | chr2:333040-334513 FORWARD	synonymous
AT2G36270.1	bZIP	bZIP	the same/anonymous/super/sub family of PlnTFDB	yes	| Symbols: GIA1, ABI5 | ABI5 (ABA INSENSITIVE 5); DNA binding / transcription activator/ transcription factor | chr2:15212059-15213650 REVERSE	same
AT2G16480.1	SWIB-Plus-3	SWI/SNF-BAF60b	prediction conflicts with PlnTFDB	yes	| Symbols: | SWIB complex BAF60b domain-containing protein / plus-3 domain-containing protein | chr2:7147357-7148931 REVERSE	new
AT2G39760.1	BTB-POZ-MATH		missed by PlnTFDB	yes	| Symbols: ATBPM3 | ATBPM3; protein binding | chr2:16590291-16593061 FORWARD	new
AT2G27880.1	PAZ-Argonaute		missed by PlnTFDB	yes	| Symbols: | argonaute protein, putative / AGO, putative | chr2:11878565-11883789 FORWARD	new
AT2G24830.1	C3H	C3H	the same/anonymous/super/sub family of PlnTFDB	yes	| Symbols: | zinc finger (CCCH-type) family protein / D111/G-patch domain-containing protein | chr2:10584072-10586233 REVERSE	same
AT2G22300.1	CG1-CAMTA	CAMTA	the same/anonymous/super/sub family of PlnTFDB	yes	| Symbols: | ethylene-responsive calmodulin-binding protein, putative (SR1) | chr2:9478679-9483552 FORWARD	synonymous
AT2G24840.1	MADS-type1	MADS	the same/anonymous/super/sub family of PlnTFDB	yes	| Symbols: AGL61 | AGL61; DNA binding / transcription factor | chr2:10588161-10588955 FORWARD	synonymous
AT2G16470.1	C3H	C3H	the same/anonymous/super/sub family of PlnTFDB	yes	| Symbols: | zinc finger (CCCH-type) family protein / GYF domain-containing protein | chr2:7144351-7146447 REVERSE	same
AT1G34390.1	ARF	ARF	the same/anonymous/super/sub family of PlnTFDB	yes	| Symbols: ARF22 | ARF22 (AUXIN RESPONSE FACTOR 22); transcription factor | chr1:12555983-12559060 FORWARD	same
AT2G35000.1	C2H2		missed by PlnTFDB	yes	| Symbols: | zinc finger (C3HC4-type RING finger) family protein | chr2:14758888-14760024 REVERSE	same
AT2G30420.1	MYB-HB-like	MYB-related	prediction conflicts with PlnTFDB	yes	| Symbols: | myb family transcription factor | chr2:12968014-12968992 REVERSE	subfamily
AT2G28540.1	C2H2		missed by PlnTFDB	yes	| Symbols: | nucleic acid binding / nucleotide binding / protein binding / zinc ion binding | chr2:12225729-12230523 FORWARD	same
AT2G26000.1	C2H2		missed by PlnTFDB	yes	| Symbols: | zinc finger (C3HC4-type RING finger) family protein | chr2:11089481-11092215 FORWARD	same
AT2G34990.1	C2H2		missed by PlnTFDB	yes	| Symbols: | zinc finger (C3HC4-type RING finger) family protein | chr2:14757339-14758247 REVERSE	same
AT2G35550.1	GAGA-Binding-like	BBR/BPC	the same/anonymous/super/sub family of PlnTFDB	yes	| Symbols: BPC7, BBR/BPC7, ATBPC7 | ATBPC7/BBR/BPC7/BPC7 (BASIC PENTACYSTEINE 7); DNA binding / transcription factor | chr2:14936605-14937697 FORWARD	synonymous
AT2G36930.1	C2H2		missed by PlnTFDB	yes	| Symbols: | zinc finger (C2H2 type) family protein | chr2:15517081-15518426 REVERSE	same
AT1G04550.1	AUX-IAA	AUX/IAA	the same/anonymous/super/sub family of PlnTFDB	yes	| Symbols: BDL, IAA12 | IAA12 (AUXIN-INDUCED PROTEIN 12); transcription factor | chr1:1240581-1241374 FORWARD	new
AT2G39720.1	C2H2		missed by PlnTFDB	yes	| Symbols: RHC2A | RHC2A (RING-H2 finger C2A); protein binding / zinc ion binding | chr2:16574584-16575789 REVERSE	same
AT2G21830.1	Znf-B		missed by PlnTFDB	yes	| Symbols: | DC1 domain-containing protein | chr2:9310901-9312780 FORWARD	synonymous
AT2G21830.1	PHD		missed by PlnTFDB	yes	| Symbols: | DC1 domain-containing protein | chr2:9310901-9312780 FORWARD	new
AT2G46790.2	C2C2-CO-like	Orphans	prediction conflicts with PlnTFDB	yes	| Symbols: PRR9, TL1, APRR9 | APRR9 (PSEUDO-RESPONSE REGULATOR 9) | chr2:19240491-19241970 FORWARD	synonymous
AT2G46790.2	RR-A-type	Orphans	prediction conflicts with PlnTFDB	yes	| Symbols: PRR9, TL1, APRR9 | APRR9 (PSEUDO-RESPONSE REGULATOR 9) | chr2:19240491-19241970 FORWARD	subfamily
AT2G19810.1	C3H	C3H	the same/anonymous/super/sub family of PlnTFDB	yes	| Symbols: | zinc finger (CCCH-type) family protein | chr2:8557501-8558580 FORWARD	same
AT2G19820.1	AS2-LOB	LOB	the same/anonymous/super/sub family of PlnTFDB	yes	| Symbols: LBD9 | LBD9 (LOB DOMAIN-CONTAINING PROTEIN 9) | chr2:8560626-8561111 REVERSE	synonymous
AT2G46830.1	MYB-HB-like	MYB-related	prediction conflicts with PlnTFDB	yes	| Symbols: CCA1 | CCA1 (CIRCADIAN CLOCK ASSOCIATED 1); transcription factor | chr2:19253074-19255786 FORWARD	subfamily
AT2G01930.1	GAGA-Binding-like	BBR/BPC	the same/anonymous/super/sub family of PlnTFDB	yes	| Symbols: BPC1, BBR/BPC1, ATBPC1 | ATBPC1/BBR/BPC1/BPC1 (BASIC PENTACYSTEINE1); DNA binding / specific transcriptional repressor/ transcription factor | chr2:427357-428208 REVERSE	synonymous
AT2G01940.1	C2H2	C2H2	the same/anonymous/super/sub family of PlnTFDB	yes	| Symbols: SGR5, ATIDD15 | ATIDD15/SGR5 (ARABIDOPSIS THALIANA INDETERMINATE(ID)-DOMAIN 15, SHOOT GRAVITROPISM 5); nucleic acid binding / transcription factor/ zinc ion binding | chr2:432651-434916 FORWARD	same
AT2G35700.1	AP2-EREBP	AP2-EREBP	the same/anonymous/super/sub family of PlnTFDB	yes	| Symbols: | AP2 domain-containing transcription factor, putative | chr2:15012284-15012868 FORWARD	same
AT2G46810.1	bHLH	bHLH	the same/anonymous/super/sub family of PlnTFDB	yes	| Symbols: | basic helix-loop-helix (bHLH) family protein | chr2:19246763-19249442 FORWARD	same
AT2G32700.3	LisH	LUG	the same/anonymous/super/sub family of PlnTFDB	yes	| Symbols: | WD-40 repeat family protein | chr2:13874312-13878921 FORWARD	new
AT2G32700.3	WD40-like	LUG	matched in other predictions	yes	| Symbols: | WD-40 repeat family protein | chr2:13874312-13878921 FORWARD	new
AT2G21840.1	PHD		missed by PlnTFDB	yes	| Symbols: | protein binding / zinc ion binding | chr2:9314468-9317122 REVERSE	new
AT2G38300.1	MYB-HB-like	G2-like	prediction conflicts with PlnTFDB	yes	| Symbols: | DNA binding / transcription factor | chr2:16051253-16052757 REVERSE	subfamily
AT2G46770.1	NAM	NAC	the same/anonymous/super/sub family of PlnTFDB	yes	| Symbols: EMB2301, ANAC043, NST1 | NST1 (NAC SECONDARY WALL THICKENING PROMOTING FACTOR1); transcription factor | chr2:19227987-19229892 REVERSE	synonymous
AT2G06200.1	C3H-WRC/GRF	GRF	prediction conflicts with PlnTFDB	yes	| Symbols: AtGRF6 | AtGRF6 (GROWTH-REGULATING FACTOR 6) | chr2:2426337-2427252 FORWARD	synonymous
AT2G31180.1	MYB-HB-like	MYB	the same/anonymous/super/sub family of PlnTFDB	yes	| Symbols: AtMYB14, Myb14at | AtMYB14/Myb14at (myb domain protein 14); DNA binding / transcription factor | chr2:13293883-13295252 REVERSE	subfamily
AT2G33810.1	SBP	SBP	the same/anonymous/super/sub family of PlnTFDB	yes	| Symbols: SPL3 | SPL3 (SQUAMOSA PROMOTER BINDING PROTEIN-LIKE 3); transcription factor | chr2:14312418-14312904 FORWARD	same
AT2G05170.1	C2H2		missed by PlnTFDB	yes	| Symbols: ATVPS11 | ATVPS11 (Arabidopsis thaliana vacuolar protein sorting 11); transporter | chr2:1870017-1873275 FORWARD	same
AT2G05170.1	WD40-like		missed by PlnTFDB	yes	| Symbols: ATVPS11 | ATVPS11 (Arabidopsis thaliana vacuolar protein sorting 11); transporter | chr2:1870017-1873275 FORWARD	new
AT2G20330.1	WD40-like		missed by PlnTFDB	yes	| Symbols: | transducin family protein / WD-40 repeat family protein | chr2:8779969-8782599 REVERSE	new
AT2G34920.1	C2H2		missed by PlnTFDB	yes	| Symbols: EDA18 | EDA18 (embryo sac development arrest 18); protein binding / zinc ion binding | chr2:14735454-14737895 REVERSE	same
AT2G22540.1	MADS-MIKC	MADS	the same/anonymous/super/sub family of PlnTFDB	yes	| Symbols: AGL22, SVP | SVP (SHORT VEGETATIVE PHASE); transcription factor | chr2:9587497-9590683 FORWARD	synonymous
AT2G22010.1	C2H2		missed by PlnTFDB	yes	| Symbols: | zinc finger (C3HC4-type RING finger) family protein | chr2:9371026-9375908 REVERSE	same
AT2G21450.1	SNF2	SNF2	the same/anonymous/super/sub family of PlnTFDB	yes	| Symbols: CHR34 | CHR34 (chromatin remodeling 34); ATP binding / DNA binding / helicase | chr2:9186702-9189436 REVERSE	new
AT2G28920.1	C2H2		missed by PlnTFDB	yes	| Symbols: | zinc finger (C3HC4-type RING finger) family protein | chr2:12425094-12425531 FORWARD	same
AT2G16720.1	MYB-HB-like	MYB	the same/anonymous/super/sub family of PlnTFDB	yes	| Symbols: AtMYB7, AtY49, MYB7 | MYB7 (myb domain protein 7); DNA binding / transcription factor | chr2:7262751-7263632 REVERSE	subfamily
AT2G31210.1	bHLH	bHLH	the same/anonymous/super/sub family of PlnTFDB	yes	| Symbols: | basic helix-loop-helix (bHLH) family protein | chr2:13303732-13305216 FORWARD	same
AT2G36890.1	MYB-HB-like	MYB	the same/anonymous/super/sub family of PlnTFDB	yes	| Symbols: RAX2, MYB38, ATMYB38 | ATMYB38/MYB38/RAX2 (myb domain protein 38); DNA binding / transcription factor | chr2:15492900-15494324 FORWARD	subfamily
AT2G24790.2	Znf-B	Orphans	prediction conflicts with PlnTFDB	yes	| Symbols: COL3 | COL3 (CONSTANS-LIKE 3); zinc ion binding | chr2:10574038-10574700 FORWARD	synonymous
AT2G28500.1	AS2-LOB	LOB	the same/anonymous/super/sub family of PlnTFDB	yes	| Symbols: LBD11 | LBD11 (LOB DOMAIN-CONTAINING PROTEIN 11) | chr2:12193680-12195187 REVERSE	synonymous
AT2G38630.1	WD40-like		missed by PlnTFDB	yes	| Symbols: | similar to unknown protein [Arabidopsis thaliana] (TAIR:AT3G54190.1); similar to unnamed protein product [Vitis vinifera] (GB:CAO41317.1); similar to hypothetical protein [Vitis vinifera] (GB:CAN75497.1); similar to unnamed protein product [Vitis vinifera] (GB:CAO45356.1); contains InterPro domain WD40 repeat-like (InterPro:IPR011046) | chr2:16161361-16163380 REVERSE	new
AT2G32370.1	Homobox-WOX	HB	the same/anonymous/super/sub family of PlnTFDB	yes	| Symbols: | DNA binding / transcription factor | chr2:13749485-13752917 FORWARD	same
AT2G32370.1	HD-SAD	HB	the same/anonymous/super/sub family of PlnTFDB	yes	| Symbols: | DNA binding / transcription factor | chr2:13749485-13752917 FORWARD	new
AT2G38970.1	PHD		missed by PlnTFDB	yes	| Symbols: | zinc finger (C3HC4-type RING finger) family protein | chr2:16281213-16283729 FORWARD	new
AT2G07310.1	CCHC(Zn)		missed by PlnTFDB	no	| Symbols: | unknown protein | chr2:3034794-3036384 REVERSE	new
AT2G37025.1	MYB-HB-like		missed by PlnTFDB	yes	| Symbols: TRFL8 | TRFL8 (TRF-LIKE 8); DNA binding | chr2:15557121-15559036 FORWARD	subfamily
AT2G05900.1	SET	SET	the same/anonymous/super/sub family of PlnTFDB	yes	| Symbols: | SET domain-containing protein / YDG/SRA domain-containing protein | chr2:2256967-2257905 FORWARD	new
AT2G31460.1	B3-Domain		missed by PlnTFDB	no	| Symbols: | similar to unknown protein [Arabidopsis thaliana] (TAIR:AT2G27410.1); contains InterPro domain Protein of unknown function DUF313 (InterPro:IPR005508) | chr2:13411853-13412587 FORWARD	synonymous
AT2G44330.1	C2H2		missed by PlnTFDB	yes	| Symbols: | zinc finger (C3HC4-type RING finger) family protein | chr2:18317697-18318239 FORWARD	same
AT2G24740.1	SET	SET	the same/anonymous/super/sub family of PlnTFDB	yes	| Symbols: SUVH8, SDG21 | SDG21 (SET DOMAIN GROUP 21) | chr2:10536769-10539036 REVERSE	new
AT2G03060.1	MADS-type1	MADS	the same/anonymous/super/sub family of PlnTFDB	yes	| Symbols: AGL30 | AGL30; DNA binding / transcription factor | chr2:901613-903638 FORWARD	synonymous
AT2G21500.2	C2H2		missed by PlnTFDB	yes	| Symbols: | protein binding / zinc ion binding | chr2:9215045-9216655 REVERSE	same
AT2G36080.2	B3-Domain	ABI3VP1	the same/anonymous/super/sub family of PlnTFDB	yes	| Symbols: | DNA-binding protein, putative | chr2:15157969-15158490 REVERSE	synonymous
AT2G35670.1	C2H2		missed by PlnTFDB	yes	| Symbols: FIE2, FIS2 | FIS2 (FERTILIZATION INDEPENDENT SEED 2); transcription factor | chr2:14999800-15003637 FORWARD	same
AT2G32460.1	MYB-HB-like	MYB	the same/anonymous/super/sub family of PlnTFDB	yes	| Symbols: MYB101, AtM1, AtMYB101 | AtM1/AtMYB101/MYB101 (myb domain protein 101); DNA binding / transcription factor | chr2:13789496-13791440 REVERSE	subfamily
AT2G27300.1	NAM	NAC	the same/anonymous/super/sub family of PlnTFDB	yes	| Symbols: ANAC040, NTL8 | ANAC040/NTL8 (ARABIDOPSIS NAC DOMAIN CONTAINING PROTEIN 40); transcription factor | chr2:11687495-11689033 REVERSE	synonymous
AT2G36370.1	BTB-POZ		missed by PlnTFDB	yes	| Symbols: | ubiquitin-protein ligase | chr2:15254973-15259879 FORWARD	new
AT1G12630.1	AP2-EREBP	AP2-EREBP	the same/anonymous/super/sub family of PlnTFDB	yes	| Symbols: | DNA binding / transcription activator/ transcription factor | chr1:4298895-4299473 FORWARD	same
AT2G01735.1	C2H2		missed by PlnTFDB	yes	| Symbols: RIE1 | RIE1 (RING-FINGER PROTEIN FOR EMBRYOGENESIS); zinc ion binding | chr2:324498-325894 FORWARD	same
AT2G46680.1	Homobox-WOX	HB	the same/anonymous/super/sub family of PlnTFDB	yes	| Symbols: ATHB7, ATHB-7 | ATHB-7 (ARABIDOPSIS THALIANA HOMEOBOX 7); transcription factor | chr2:19172847-19173843 REVERSE	same
AT2G01330.1	WD40-like		missed by PlnTFDB	yes	| Symbols: | transducin family protein / WD-40 repeat family protein | chr2:158416-160183 REVERSE	new
AT2G22120.1	C2H2		missed by PlnTFDB	yes	| Symbols: | protein binding / zinc ion binding | chr2:9401106-9403848 FORWARD	same
AT2G27220.1	Homobox-WOX	HB	the same/anonymous/super/sub family of PlnTFDB	yes	| Symbols: BLH5 | BLH5 (BELL1-LIKE HOMEODOMAIN 5); DNA binding / transcription factor | chr2:11644384-11646615 REVERSE	same
AT2G27220.1	Homeodomain-TALE-BEL	HB	the same/anonymous/super/sub family of PlnTFDB	yes	| Symbols: BLH5 | BLH5 (BELL1-LIKE HOMEODOMAIN 5); DNA binding / transcription factor | chr2:11644384-11646615 REVERSE	subfamily
AT2G28510.1	C2C2-Dof	C2C2-Dof	the same/anonymous/super/sub family of PlnTFDB	yes	| Symbols: | Dof-type zinc finger domain-containing protein | chr2:12206460-12207704 REVERSE	synonymous
AT2G36320.1	A20-like		missed by PlnTFDB	yes	| Symbols: | zinc finger (AN1-like) family protein | chr2:15236467-15236952 FORWARD	new
AT2G46670.1	C2C2-CO-like	Orphans	prediction conflicts with PlnTFDB	yes	| Symbols: | pseudo-response regulator, putative / timing of CAB expression 1-like protein, putative | chr2:19171659-19172303 REVERSE	synonymous
AT2G36340.1	GeBP	GeBP	the same/anonymous/super/sub family of PlnTFDB	yes	| Symbols: | DNA-binding storekeeper protein-related | chr2:15242937-15244568 FORWARD	same
AT2G06020.1	MYB-HB-like	G2-like	prediction conflicts with PlnTFDB	yes	| Symbols: | myb family transcription factor | chr2:2342532-2346204 FORWARD	subfamily
AT2G20613.1	GeBP		missed by PlnTFDB	yes	| Symbols: | contains InterPro domain Protein of unknown function DUF573 (InterPro:IPR007592) | chr2:8893118-8893525 REVERSE	same
AT2G27230.1	bHLH		missed by PlnTFDB	yes	| Symbols: LHW | LHW (LONESOME HIGHWAY); protein homodimerization/ transcription activator/ transcription factor | chr2:11657973-11660918 FORWARD	same
AT2G20400.1	MYB-HB-like	G2-like	prediction conflicts with PlnTFDB	yes	| Symbols: | myb family transcription factor | chr2:8806705-8808702 FORWARD	subfamily
AT1G29560.1	C3H	C3H	the same/anonymous/super/sub family of PlnTFDB	yes	| Symbols: | nucleic acid binding / zinc ion binding | chr1:10332633-10335496 FORWARD	same
AT2G31510.1	C2H2		missed by PlnTFDB	yes	| Symbols: | IBR domain-containing protein / ARIADNE-like protein ARI7 (ARI7) | chr2:13424068-13428247 REVERSE	same
AT2G31510.1	CCHC(Zn)		missed by PlnTFDB	yes	| Symbols: | IBR domain-containing protein / ARIADNE-like protein ARI7 (ARI7) | chr2:13424068-13428247 REVERSE	new
AT2G41710.2	AP2-EREBP	AP2-EREBP	the same/anonymous/super/sub family of PlnTFDB	yes	| Symbols: | ovule development protein, putative | chr2:17407352-17409981 REVERSE	same
AT2G32250.2	FAR	FAR1	the same/anonymous/super/sub family of PlnTFDB	yes	| Symbols: FRS2 | FRS2 (FAR1-RELATED SEQUENCE 2); zinc ion binding | chr2:13700595-13703860 FORWARD	synonymous
AT2G20110.1	Tesmin	CPP	the same/anonymous/super/sub family of PlnTFDB	yes	| Symbols: | tesmin/TSO1-like CXC domain-containing protein | chr2:8691577-8693951 FORWARD	synonymous
AT2G31370.2	bZIP	bZIP	the same/anonymous/super/sub family of PlnTFDB	yes	| Symbols: | bZIP transcription factor (POSF21) | chr2:13386525-13388149 FORWARD	same
AT2G38880.3	Hap3/NF-YB	CCAAT	the same/anonymous/super/sub family of PlnTFDB	yes	| Symbols: ATNF-YB1, HAP3, ATHAP3, HAP3A | ATHAP3/ATNF-YB1/HAP3/HAP3A (NUCLEAR FACTOR Y SUBUNIT B1); transcription factor | chr2:16245763-16247303 FORWARD	synonymous
AT2G32700.5	LisH	LUG	the same/anonymous/super/sub family of PlnTFDB	yes	| Symbols: | WD-40 repeat family protein | chr2:13874312-13878921 FORWARD	new
AT2G32700.5	WD40-like	LUG	matched in other predictions	yes	| Symbols: | WD-40 repeat family protein | chr2:13874312-13878921 FORWARD	new
AT2G18300.2	bHLH	bHLH	the same/anonymous/super/sub family of PlnTFDB	yes	| Symbols: | basic helix-loop-helix (bHLH) family protein | chr2:7960104-7961528 REVERSE	same
AT2G04240.2	C2H2		missed by PlnTFDB	yes	| Symbols: XERICO | XERICO; protein binding / zinc ion binding | chr2:1461813-1462301 REVERSE	same
AT2G21500.1	C2H2		missed by PlnTFDB	yes	| Symbols: | protein binding / zinc ion binding | chr2:9215045-9216655 REVERSE	same
AT2G46020.1	Bromodomain	SNF2	matched in other predictions	yes	| Symbols: ATBRM, CHR2, BRM | ATBRM/BRM/CHR2 (ARABIDOPSIS THALIANA BRAHMA); ATP binding / DNA binding / helicase/ transcription regulator | chr2:18930377-18938842 FORWARD	new
AT2G46020.1	C3H-WRC/GRF	SNF2	matched in other predictions	yes	| Symbols: ATBRM, CHR2, BRM | ATBRM/BRM/CHR2 (ARABIDOPSIS THALIANA BRAHMA); ATP binding / DNA binding / helicase/ transcription regulator | chr2:18930377-18938842 FORWARD	synonymous
AT2G46020.1	SNF2	SNF2	the same/anonymous/super/sub family of PlnTFDB	yes	| Symbols: ATBRM, CHR2, BRM | ATBRM/BRM/CHR2 (ARABIDOPSIS THALIANA BRAHMA); ATP binding / DNA binding / helicase/ transcription regulator | chr2:18930377-18938842 FORWARD	new
AT2G41240.2	bHLH	bHLH	the same/anonymous/super/sub family of PlnTFDB	yes	| Symbols: BHLH100 | BHLH100; DNA binding / transcription factor | chr2:17205409-17206398 REVERSE	same
AT2G24430.2	NAM	NAC	the same/anonymous/super/sub family of PlnTFDB	yes	| Symbols: ANAC038, ANAC039 | ANAC038/ANAC039; transcription factor | chr2:10390597-10393466 REVERSE	synonymous
AT2G01930.2	GAGA-Binding-like	BBR/BPC	the same/anonymous/super/sub family of PlnTFDB	yes	| Symbols: BPC1, BBR/BPC1, ATBPC1 | ATBPC1/BBR/BPC1/BPC1 (BASIC PENTACYSTEINE1) | chr2:427357-428208 REVERSE	synonymous
AT2G32700.4	LisH	LUG	the same/anonymous/super/sub family of PlnTFDB	yes	| Symbols: | WD-40 repeat family protein | chr2:13874312-13878921 FORWARD	new
AT2G32700.4	WD40-like	LUG	matched in other predictions	yes	| Symbols: | WD-40 repeat family protein | chr2:13874312-13878921 FORWARD	new
AT2G40830.1	C2H2		missed by PlnTFDB	yes	| Symbols: RHC1A | RHC1A (RING-H2 finger C1A); protein binding / zinc ion binding | chr2:17050720-17051706 FORWARD	same
AT2G47890.1	C2C2-CO-like	C2C2-CO-like	the same/anonymous/super/sub family of PlnTFDB	yes	| Symbols: | zinc finger (B-box type) family protein | chr2:19615315-19616546 FORWARD	synonymous
AT2G24790.1	C2C2-CO-like	C2C2-CO-like	the same/anonymous/super/sub family of PlnTFDB	yes	| Symbols: COL3 | COL3 (CONSTANS-LIKE 3); protein binding / transcription factor/ zinc ion binding | chr2:10574038-10575025 FORWARD	synonymous
AT2G15530.2	C2H2		missed by PlnTFDB	yes	| Symbols: | zinc finger (C3HC4-type RING finger) family protein | chr2:6781232-6784150 FORWARD	same
AT1G29570.1	C3H	C3H	the same/anonymous/super/sub family of PlnTFDB	yes	| Symbols: | zinc finger protein-related | chr1:10335896-10337840 FORWARD	same
AT2G31370.1	bZIP	bZIP	the same/anonymous/super/sub family of PlnTFDB	yes	| Symbols: | bZIP transcription factor (POSF21) | chr2:13386525-13388149 FORWARD	same
AT2G40830.3	C2H2		missed by PlnTFDB	yes	| Symbols: RHC1A | RHC1A (RING-H2 finger C1A); protein binding / zinc ion binding | chr2:17050720-17051706 FORWARD	same
AT2G28550.2	AP2-EREBP	AP2-EREBP	the same/anonymous/super/sub family of PlnTFDB	yes	| Symbols: RAP2.7, TOE1 | RAP2.7/TOE1 (TARGET OF EAT1 1); DNA binding / transcription factor | chr2:12233521-12235328 REVERSE	same
AT2G01060.1	MYB-HB-like	G2-like	prediction conflicts with PlnTFDB	yes	| Symbols: | myb family transcription factor | chr2:73456-74902 REVERSE	subfamily
AT2G16210.2	B3-Domain	ABI3VP1	the same/anonymous/super/sub family of PlnTFDB	yes	| Symbols: | transcriptional factor B3 family protein | chr2:7034391-7036075 REVERSE	synonymous
AT2G32700.1	LisH	LUG	the same/anonymous/super/sub family of PlnTFDB	yes	| Symbols: | WD-40 repeat family protein | chr2:13874312-13878921 FORWARD	new
AT2G32700.1	WD40-like	LUG	matched in other predictions	yes	| Symbols: | WD-40 repeat family protein | chr2:13874312-13878921 FORWARD	new
AT2G32700.2	LisH	LUG	the same/anonymous/super/sub family of PlnTFDB	yes	| Symbols: | WD-40 repeat family protein | chr2:13874312-13878921 FORWARD	new
AT2G32700.2	WD40-like	LUG	matched in other predictions	yes	| Symbols: | WD-40 repeat family protein | chr2:13874312-13878921 FORWARD	new
AT2G37340.3	CCHC(Zn)		missed by PlnTFDB	yes	| Symbols: ATRSZ33, RSZ33 | RSZ33 (ARGININE/SERINE-RICH ZINC KNUCKLE-CONTAINING PROTEIN 33); nucleic acid binding / nucleotide binding / zinc ion binding | chr2:15677451-15678663 REVERSE	new
AT2G02450.2	NAM	NAC	the same/anonymous/super/sub family of PlnTFDB	yes	| Symbols: ANAC034, ANAC035 | ANAC034/ANAC035 (Arabidopsis NAC domain containing protein 34, Arabidopsis NAC domain containing protein 35); transcription factor | chr2:648043-650648 FORWARD	synonymous
AT2G28290.1	C3H-WRC/GRF	SNF2	matched in other predictions	yes	| Symbols: CHR3, SYD | SYD (SPLAYED) | chr2:12063848-12080027 FORWARD	synonymous
AT2G28290.1	SNF2	SNF2	the same/anonymous/super/sub family of PlnTFDB	yes	| Symbols: CHR3, SYD | SYD (SPLAYED) | chr2:12063848-12080027 FORWARD	new
AT2G37340.1	CCHC(Zn)		missed by PlnTFDB	yes	| Symbols: ATRSZ33, RSZ33 | RSZ33 (ARGININE/SERINE-RICH ZINC KNUCKLE-CONTAINING PROTEIN 33); nucleic acid binding / nucleotide binding / zinc ion binding | chr2:15677451-15679410 REVERSE	new
AT1G53090.1	WD40-like		missed by PlnTFDB	no	| Symbols: SPA4 | SPA4 (SPA1-RELATED 4); signal transducer | chr1:19787416-19790358 FORWARD	new
AT2G34260.2	WD40-like		missed by PlnTFDB	yes	| Symbols: | transducin family protein / WD-40 repeat family protein | chr2:14473416-14475495 FORWARD	new
AT2G38810.3	Hap3/NF-YB		missed by PlnTFDB	yes	| Symbols: HTA8 | HTA8; DNA binding | chr2:16226522-16227757 REVERSE	synonymous
AT2G01200.2	AUX-IAA	AUX/IAA	the same/anonymous/super/sub family of PlnTFDB	yes	| Symbols: MEE10, IAA32 | IAA32 (INDOLEACETIC ACID-INDUCED PROTEIN 32) | chr2:118384-119218 FORWARD	new
AT2G38810.2	Hap3/NF-YB		missed by PlnTFDB	yes	| Symbols: HTA8 | HTA8; DNA binding | chr2:16226522-16227757 REVERSE	synonymous
AT2G38185.2	C2H2		missed by PlnTFDB	yes	| Symbols: | zinc finger (C3HC4-type RING finger) family protein | chr2:16007233-16009777 FORWARD	same
AT2G46530.2	ARF	ARF	the same/anonymous/super/sub family of PlnTFDB	yes	| Symbols: ARF11 | ARF11 (AUXIN RESPONSE FACTOR 11); transcription factor | chr2:19112583-19115101 FORWARD	same
AT2G30910.2	WD40-like		missed by PlnTFDB	yes	| Symbols: ARPC1A, ARPC1 | ARPC1/ARPC1A (actin-related protein C1a); nucleotide binding | chr2:13160524-13163946 FORWARD	new
AT2G42380.2	bZIP	bZIP	the same/anonymous/super/sub family of PlnTFDB	yes	| Symbols: | bZIP transcription factor family protein | chr2:17654283-17655738 REVERSE	same
AT1G63490.1	JmjC	Jumonji	the same/anonymous/super/sub family of PlnTFDB	yes	| Symbols: | transcription factor jumonji (jmjC) domain-containing protein | chr1:23548603-23555611 REVERSE	new
AT1G63490.1	PHD	Jumonji	matched in other predictions	yes	| Symbols: | transcription factor jumonji (jmjC) domain-containing protein | chr1:23548603-23555611 REVERSE	new
AT2G33500.2	C2C2-CO-like	C2C2-CO-like	the same/anonymous/super/sub family of PlnTFDB	yes	| Symbols: | zinc finger (B-box type) family protein | chr2:14195235-14197122 REVERSE	synonymous
AT2G14835.2	C2H2		missed by PlnTFDB	yes	| Symbols: | zinc finger (C3HC4-type RING finger) family protein | chr2:6374320-6377692 FORWARD	same
AT2G23760.2	Homobox-WOX	HB	the same/anonymous/super/sub family of PlnTFDB	yes	| Symbols: SAW2, BLH4 | BLH4 (SAWTOOTH 2); DNA binding / transcription factor | chr2:10115031-10119816 REVERSE	same
AT2G23760.2	Homeodomain-TALE-BEL	HB	the same/anonymous/super/sub family of PlnTFDB	yes	| Symbols: SAW2, BLH4 | BLH4 (SAWTOOTH 2); DNA binding / transcription factor | chr2:10115031-10119816 REVERSE	subfamily
AT2G36010.3	E2F-DP	E2F-DP	the same/anonymous/super/sub family of PlnTFDB	yes	| Symbols: ATE2FA, E2F3 | E2F3 (E2F TRANSCRIPTION FACTOR-3) | chr2:15126767-15129972 FORWARD	synonymous
AT1G03490.1	NAM	NAC	the same/anonymous/super/sub family of PlnTFDB	yes	| Symbols: ANAC006 | ANAC006 (Arabidopsis NAC domain containing protein 6); transcription factor | chr1:871875-872907 FORWARD	synonymous
AT2G38185.3	C2H2		missed by PlnTFDB	yes	| Symbols: | zinc finger (C3HC4-type RING finger) family protein | chr2:16007594-16009777 FORWARD	same
AT2G20650.2	C2H2		missed by PlnTFDB	yes	| Symbols: | zinc finger (C3HC4-type RING finger) family protein | chr2:8911035-8914098 REVERSE	same
AT2G37060.2	Hap3/NF-YB	CCAAT	the same/anonymous/super/sub family of PlnTFDB	yes	| Symbols: | CCAAT-box binding transcription factor, putative | chr2:15583415-15584739 FORWARD	synonymous
AT2G48100.2	C2H2	C2H2	the same/anonymous/super/sub family of PlnTFDB	yes	| Symbols: | exonuclease family protein | chr2:19678315-19679917 FORWARD	same
AT2G23320.2	WRKY		missed by PlnTFDB	yes	| Symbols: WRKY15 | WRKY15 (WRKY DNA-binding protein 15); transcription factor | chr2:9932078-9933071 FORWARD	same
AT2G30600.2	BTB-POZ		missed by PlnTFDB	yes	| Symbols: | BTB/POZ domain-containing protein | chr2:13044487-13048552 FORWARD	new
AT2G33340.2	WD40-like		missed by PlnTFDB	yes	| Symbols: | transducin family protein / WD-40 repeat family protein | chr2:14133540-14138076 REVERSE	new
AT2G33310.2	AUX-IAA	AUX/IAA	the same/anonymous/super/sub family of PlnTFDB	yes	| Symbols: IAA13 | IAA13 (indoleacetic acid-induced protein 13); transcription factor | chr2:14121646-14122834 REVERSE	new
AT2G41070.3	bZIP	bZIP	the same/anonymous/super/sub family of PlnTFDB	yes	| Symbols: ATBZIP12, DPBF4, EEL | EEL (ENHANCED EM LEVEL); DNA binding / transcription factor | chr2:17138327-17139286 FORWARD	same
AT2G46790.1	C2C2-CO-like	Pseudo ARR-B	matched in other predictions	yes	| Symbols: PRR9, TL1, APRR9 | APRR9 (PSEUDO-RESPONSE REGULATOR 9); transcription regulator | chr2:19239943-19241970 FORWARD	synonymous
AT2G46790.1	RR-A-type	Pseudo ARR-B	the same/anonymous/super/sub family of PlnTFDB	yes	| Symbols: PRR9, TL1, APRR9 | APRR9 (PSEUDO-RESPONSE REGULATOR 9); transcription regulator | chr2:19239943-19241970 FORWARD	subfamily
AT2G46130.2	WRKY	WRKY	the same/anonymous/super/sub family of PlnTFDB	yes	| Symbols: ATWRKY43, WRKY43 | WRKY43 (WRKY DNA-binding protein 43); transcription factor | chr2:18964363-18964742 FORWARD	same
AT2G36080.1	B3-Domain	ABI3VP1	the same/anonymous/super/sub family of PlnTFDB	yes	| Symbols: | DNA-binding protein, putative | chr2:15155691-15158490 REVERSE	synonymous
AT2G21230.2	bZIP	bZIP	the same/anonymous/super/sub family of PlnTFDB	yes	| Symbols: | bZIP family transcription factor | chr2:9101602-9103140 REVERSE	same
AT2G03710.2	MADS-MIKC	MADS	the same/anonymous/super/sub family of PlnTFDB	yes	| Symbols: AGL3, SEP4 | SEP4 (SEPALLATA4); DNA binding / transcription factor | chr2:1129619-1131625 FORWARD	synonymous
AT2G01830.3	RR-A-type	Orphans	prediction conflicts with PlnTFDB	yes	| Symbols: CRE1, WOL1, AHK4, WOL | WOL (WOODEN LEG) | chr2:363331-367428 REVERSE	subfamily
AT2G35550.2	GAGA-Binding-like	BBR/BPC	the same/anonymous/super/sub family of PlnTFDB	yes	| Symbols: BPC7, BBR/BPC7, ATBPC7 | ATBPC7/BBR/BPC7/BPC7 (BASIC PENTACYSTEINE 7) | chr2:14937017-14937697 FORWARD	synonymous
AT2G21240.2	GAGA-Binding-like	BBR/BPC	the same/anonymous/super/sub family of PlnTFDB	yes	| Symbols: BPC4, BBR/BPC4, ATBPC4 | ATBPC4/BBR/BPC4/BPC4 (BASIC PENTACYSTEINE 4) | chr2:9108596-9109570 REVERSE	synonymous
AT2G27110.2	FAR	FAR1	the same/anonymous/super/sub family of PlnTFDB	yes	| Symbols: FRS3 | FRS3 (FAR1-RELATED SEQUENCE 3); zinc ion binding | chr2:11584047-11587483 REVERSE	synonymous
AT2G46280.1	WD40-like		missed by PlnTFDB	yes	| Symbols: TIF3I1, TRIP-1 | TRIP-1 (TGF-BETA RECEPTOR INTERACTING PROTEIN 1); nucleotide binding / protein binding | chr2:19010729-19012466 REVERSE	new
AT2G34900.1	Bromodomain		missed by PlnTFDB	yes	| Symbols: IMB1 | IMB1 (IMBIBITION-INDUCIBLE 1); DNA binding | chr2:14730412-14732641 REVERSE	new
AT2G36960.2	MYB-HB-like	MYB-related	prediction conflicts with PlnTFDB	yes	| Symbols: TKI1 | TKI1 (TSL-KINASE INTERACTING PROTEIN 1); DNA binding / transcription factor | chr2:15530631-15534324 FORWARD	subfamily
AT2G36960.2	MYB/SANT	MYB-related	prediction conflicts with PlnTFDB	yes	| Symbols: TKI1 | TKI1 (TSL-KINASE INTERACTING PROTEIN 1); DNA binding / transcription factor | chr2:15530631-15534324 FORWARD	subfamily
AT2G43010.2	bHLH	bHLH	the same/anonymous/super/sub family of PlnTFDB	yes	| Symbols: SRL2, PIF4 | PIF4 (PHYTOCHROME INTERACTING FACTOR 4); DNA binding / transcription factor | chr2:17894080-17895900 FORWARD	same
AT2G40810.2	WD40-like		missed by PlnTFDB	yes	| Symbols: AtATG18c | AtATG18c (Arabidopsis thaliana homolog of yeast autophagy 18 (ATG18) c) | chr2:17039764-17041416 FORWARD	new
AT2G04880.2	WRKY	WRKY	the same/anonymous/super/sub family of PlnTFDB	yes	| Symbols: ATWRKY1, WRKY1, ZAP1 | ZAP1 (WRKY FAMILY TRANSCRIPTION FACTOR 1); transcription activator/ transcription factor | chr2:1718554-1720216 FORWARD	same
AT2G42830.2	MADS-MIKC	MADS	the same/anonymous/super/sub family of PlnTFDB	yes	| Symbols: AGL5, SHP2 | SHP2 (SHATTERPROOF 2); transcription factor | chr2:17827679-17830883 FORWARD	synonymous
AT2G46280.2	WD40-like		missed by PlnTFDB	yes	| Symbols: TIF3I1, TRIP-1 | TRIP-1 (TGF-BETA RECEPTOR INTERACTING PROTEIN 1); nucleotide binding | chr2:19010729-19012466 REVERSE	new
AT2G20180.1	bHLH	bHLH	the same/anonymous/super/sub family of PlnTFDB	yes	| Symbols: PIF1, PIL5 | PIL5 (PHYTOCHROME INTERACTING FACTOR 3-LIKE 5); transcription factor | chr2:8711606-8713318 REVERSE	same
AT1G60920.1	MADS-type1	MADS	the same/anonymous/super/sub family of PlnTFDB	yes	| Symbols: AGL55 | AGL55 (AGAMOUS-LIKE 55); DNA binding / transcription factor | chr1:22433357-22433932 REVERSE	synonymous
AT2G19610.2	C2H2		missed by PlnTFDB	yes	| Symbols: | zinc finger (C3HC4-type RING finger) family protein | chr2:8491537-8492945 FORWARD	same
AT2G19610.2	LIM		missed by PlnTFDB	yes	| Symbols: | zinc finger (C3HC4-type RING finger) family protein | chr2:8491537-8492945 FORWARD	new
AT2G19640.2	SET		missed by PlnTFDB	yes	| Symbols: ASHR2 | ASHR2 (ASH1-RELATED PROTEIN 2) | chr2:8498483-8499679 FORWARD	new
AT2G41070.2	bZIP	bZIP	the same/anonymous/super/sub family of PlnTFDB	yes	| Symbols: ATBZIP12, DPBF4, EEL | EEL (ENHANCED EM LEVEL); DNA binding / transcription factor | chr2:17138327-17139286 FORWARD	same
AT2G44980.2	SNF2	SNF2	the same/anonymous/super/sub family of PlnTFDB	yes	| Symbols: | transcription regulatory protein SNF2, putative | chr2:18559418-18563744 REVERSE	new
AT2G46270.2	bZIP	bZIP	the same/anonymous/super/sub family of PlnTFDB	yes	| Symbols: GBF3 | GBF3 (G-BOX BINDING FACTOR 3); transcription factor | chr2:19007932-19009974 FORWARD	same
AT2G37150.2	C2H2		missed by PlnTFDB	yes	| Symbols: | zinc finger (C3HC4-type RING finger) family protein | chr2:15610827-15613067 REVERSE	same
AT2G03710.3	MADS-MIKC	MADS	the same/anonymous/super/sub family of PlnTFDB	yes	| Symbols: AGL3, SEP4 | SEP4 (SEPALLATA4); DNA binding | chr2:1129619-1131239 FORWARD	synonymous
AT2G38880.1	Hap3/NF-YB	CCAAT	the same/anonymous/super/sub family of PlnTFDB	yes	| Symbols: ATNF-YB1, HAP3, ATHAP3, HAP3A | ATHAP3/ATNF-YB1/HAP3/HAP3A (NUCLEAR FACTOR Y SUBUNIT B1); transcription factor | chr2:16245763-16247394 FORWARD	synonymous
AT2G22670.2	AUX-IAA	AUX/IAA	the same/anonymous/super/sub family of PlnTFDB	yes	| Symbols: IAA8 | IAA8 (indoleacetic acid-induced protein 8); transcription factor | chr2:9644216-9645539 FORWARD	new
AT2G22740.1	SET	SET	the same/anonymous/super/sub family of PlnTFDB	yes	| Symbols: SUVH6 | SUVH6 (SU(VAR)3-9 HOMOLOG 6) | chr2:9671336-9673708 REVERSE	new
AT2G01830.1	RR-A-type	Orphans	prediction conflicts with PlnTFDB	yes	| Symbols: CRE1, WOL1, AHK4, WOL | WOL (WOODEN LEG) | chr2:363331-367428 REVERSE	subfamily
AT2G35940.2	Homobox-WOX	HB	the same/anonymous/super/sub family of PlnTFDB	yes	| Symbols: EDA29, BLH1 | BLH1 (embryo sac development arrest 29); transcription factor | chr2:15096250-15098778 REVERSE	same
AT2G35940.2	Homeodomain-TALE-BEL	HB	the same/anonymous/super/sub family of PlnTFDB	yes	| Symbols: EDA29, BLH1 | BLH1 (embryo sac development arrest 29); transcription factor | chr2:15096250-15098778 REVERSE	subfamily
AT2G26580.2	C2C2-YABBY	C2C2-YABBY	the same/anonymous/super/sub family of PlnTFDB	yes	| Symbols: YAB5 | YAB5 (YABBY5); transcription factor | chr2:11311001-11313817 REVERSE	synonymous
AT1G59640.1	bHLH	bHLH	the same/anonymous/super/sub family of PlnTFDB	yes	| Symbols: BPE, BPEUB, BPEP, ZCW32 | ZCW32 (BIGPETAL, BIGPETALUB); DNA binding / transcription factor | chr1:21913129-21914695 REVERSE	same
AT2G36010.2	E2F-DP	E2F-DP	the same/anonymous/super/sub family of PlnTFDB	yes	| Symbols: ATE2FA, E2F3 | E2F3 (E2F TRANSCRIPTION FACTOR-3) | chr2:15126767-15129972 FORWARD	synonymous
AT2G12646.1	PLATZ	PLATZ	the same/anonymous/super/sub family of PlnTFDB	yes	| Symbols: | similar to zinc-binding protein, putative [Arabidopsis thaliana] (TAIR:AT3G60670.1); similar to unnamed protein product [Vitis vinifera] (GB:CAO67744.1); contains InterPro domain Protein of unknown function DUF597 (InterPro:IPR006734) | chr2:5174261-5176104 REVERSE	new
AT1G79110.1	C2H2		missed by PlnTFDB	yes	| Symbols: | protein binding / zinc ion binding | chr1:29764238-29765479 FORWARD	same
AT2G02570.3	CHROMO-DOMAIN		missed by PlnTFDB	yes	| Symbols: | nucleic acid binding | chr2:698360-700793 REVERSE	new
AT1G09770.1	MYB-HB-like	MYB	the same/anonymous/super/sub family of PlnTFDB	yes	| Symbols: ATMYBCDC5, ATCDC5, CDC5 | ATCDC5 (ARABIDOPSIS THALIANA HOMOLOG OF CDC5); DNA binding / transcription factor | chr1:3162004-3165124 FORWARD	subfamily
AT2G23760.3	Homobox-WOX	HB	the same/anonymous/super/sub family of PlnTFDB	yes	| Symbols: SAW2, BLH4 | BLH4 (SAWTOOTH 2); DNA binding | chr2:10115031-10119816 REVERSE	same
AT2G23760.3	Homeodomain-TALE-BEL	HB	the same/anonymous/super/sub family of PlnTFDB	yes	| Symbols: SAW2, BLH4 | BLH4 (SAWTOOTH 2); DNA binding | chr2:10115031-10119816 REVERSE	subfamily
AT2G26000.2	C2H2		missed by PlnTFDB	yes	| Symbols: | zinc finger (C3HC4-type RING finger) family protein | chr2:11089481-11092215 FORWARD	same
AT2G27230.2	bHLH		missed by PlnTFDB	yes	| Symbols: LHW | LHW (LONESOME HIGHWAY) | chr2:11657973-11660918 FORWARD	same
AT2G30432.1	MYB-HB-like	MYB-related	prediction conflicts with PlnTFDB	yes	| Symbols: TCL1 | TCL1 (TRICHOMELESS1); DNA binding | chr2:12975840-12977137 REVERSE	subfamily
AT2G30600.3	BTB-POZ		missed by PlnTFDB	yes	| Symbols: | BTB/POZ domain-containing protein | chr2:13044487-13048552 FORWARD	new
AT2G31280.2	bHLH		missed by PlnTFDB	yes	| Symbols: CPuORF7 | CPuORF7 (Conserved peptide upstream open reading frame 7) | chr2:13346507-13350386 FORWARD	same
AT2G32000.2	C2H2		missed by PlnTFDB	yes	| Symbols: | DNA topoisomerase family protein | chr2:13623076-13628474 REVERSE	same
AT1G29810.1	Tc-PD		missed by PlnTFDB	yes	| Symbols: | dehydratase family | chr1:10435590-10437390 REVERSE	new
AT2G35550.3	GAGA-Binding-like	BBR/BPC	the same/anonymous/super/sub family of PlnTFDB	yes	| Symbols: BPC7, BBR/BPC7, ATBPC7 | ATBPC7/BBR/BPC7/BPC7 (BASIC PENTACYSTEINE 7) | chr2:14937017-14937697 FORWARD	synonymous
AT2G35940.3	Homobox-WOX	HB	the same/anonymous/super/sub family of PlnTFDB	yes	| Symbols: EDA29, BLH1 | BLH1 (embryo sac development arrest 29) | chr2:15096250-15098778 REVERSE	same
AT2G35940.3	Homeodomain-TALE-BEL	HB	the same/anonymous/super/sub family of PlnTFDB	yes	| Symbols: EDA29, BLH1 | BLH1 (embryo sac development arrest 29) | chr2:15096250-15098778 REVERSE	subfamily
AT2G37060.3	Hap3/NF-YB	CCAAT	the same/anonymous/super/sub family of PlnTFDB	yes	| Symbols: | CCAAT-box binding transcription factor, putative | chr2:15583415-15584739 FORWARD	synonymous
AT2G38880.4	Hap3/NF-YB	CCAAT	the same/anonymous/super/sub family of PlnTFDB	yes	| Symbols: ATNF-YB1, HAP3, ATHAP3, HAP3A | ATHAP3/ATNF-YB1/HAP3/HAP3A (NUCLEAR FACTOR Y SUBUNIT B1) | chr2:16245763-16247221 FORWARD	synonymous
AT2G40140.2	C3H	C3H	the same/anonymous/super/sub family of PlnTFDB	yes	| Symbols: CZF1, ZFAR1 | CZF1/ZFAR1 | chr2:16779615-16781408 FORWARD	same
AT2G42300.2	bHLH		missed by PlnTFDB	yes	| Symbols: | basic helix-loop-helix (bHLH) family protein | chr2:17628620-17630547 FORWARD	same
AT2G46530.3	ARF	ARF	the same/anonymous/super/sub family of PlnTFDB	yes	| Symbols: ARF11 | ARF11 (AUXIN RESPONSE FACTOR 11); transcription factor | chr2:19112184-19115101 FORWARD	same
AT2G46590.2	C2C2-Dof	C2C2-Dof	the same/anonymous/super/sub family of PlnTFDB	yes	| Symbols: DAG2 | DAG2 (DOF AFFECTING GERMINATION 2); DNA binding | chr2:19140238-19141976 FORWARD	synonymous
AT2G47900.2	TUBBY	TUB	the same/anonymous/super/sub family of PlnTFDB	yes	| Symbols: AtTLP3 | AtTLP3 (TUBBY LIKE PROTEIN 3); phosphoric diester hydrolase/ transcription factor | chr2:19618266-19619836 REVERSE	new
AT2G48100.3	C2H2	C2H2	the same/anonymous/super/sub family of PlnTFDB	yes	| Symbols: | exonuclease family protein | chr2:19678315-19679917 FORWARD	same
AT2G02820.2	MYB-HB-like	MYB	the same/anonymous/super/sub family of PlnTFDB	yes	| Symbols: AtMYB88, MYB88 | MYB88 (myb domain protein 88); DNA binding / transcription factor | chr2:804715-807138 REVERSE	subfamily
AT2G17560.2	HMG	HMG	the same/anonymous/super/sub family of PlnTFDB	yes	| Symbols: NFD4, NFD04, HMGB4 | HMGB4 (HIGH MOBILITY GROUP B 4) | chr2:7649568-7650550 REVERSE	new
AT2G18280.2	TUBBY	TUB	the same/anonymous/super/sub family of PlnTFDB	yes	| Symbols: AtTLP2 | AtTLP2 (TUBBY LIKE PROTEIN 2); phosphoric diester hydrolase/ transcription factor | chr2:7953836-7955258 FORWARD	new
AT2G22690.2	C2H2		missed by PlnTFDB	yes	| Symbols: | protein binding / zinc ion binding | chr2:9656900-9658045 REVERSE	same
AT2G22690.2	LisH		missed by PlnTFDB	yes	| Symbols: | protein binding / zinc ion binding | chr2:9656900-9658045 REVERSE	new
AT2G26060.2	WD40-like		missed by PlnTFDB	yes	| Symbols: EMB1345 | EMB1345 (EMBRYO DEFECTIVE 1345); nucleotide binding | chr2:11109478-11112159 FORWARD	new
AT2G26530.2	C2C2-GATA		missed by PlnTFDB	no	| Symbols: AR781 | AR781 | chr2:11290114-11291067 REVERSE	synonymous
AT2G30600.4	BTB-POZ		missed by PlnTFDB	yes	| Symbols: | BTB/POZ domain-containing protein | chr2:13044487-13048552 FORWARD	new
AT2G31280.3	bHLH		missed by PlnTFDB	yes	| Symbols: CPuORF7 | CPuORF7 (Conserved peptide upstream open reading frame 7) | chr2:13346755-13350501 FORWARD	same
AT2G31370.4	bZIP	bZIP	the same/anonymous/super/sub family of PlnTFDB	yes	| Symbols: | bZIP transcription factor (POSF21) | chr2:13386525-13388149 FORWARD	same
AT2G31370.5	bZIP	bZIP	the same/anonymous/super/sub family of PlnTFDB	yes	| Symbols: | bZIP transcription factor (POSF21) | chr2:13386525-13388114 FORWARD	same
AT2G32700.6	LisH	LUG	the same/anonymous/super/sub family of PlnTFDB	yes	| Symbols: | WD-40 repeat family protein | chr2:13874312-13878921 FORWARD	new
AT2G32700.6	WD40-like	LUG	matched in other predictions	yes	| Symbols: | WD-40 repeat family protein | chr2:13874312-13878921 FORWARD	new
AT2G33340.3	WD40-like		missed by PlnTFDB	yes	| Symbols: | transducin family protein / WD-40 repeat family protein | chr2:14133779-14138076 REVERSE	new
AT2G34450.2	HMG	HMG	the same/anonymous/super/sub family of PlnTFDB	yes	| Symbols: | high mobility group (HMG1/2) family protein | chr2:14534997-14536527 REVERSE	new
AT2G37025.2	MYB-HB-like		missed by PlnTFDB	yes	| Symbols: TRFL8 | TRFL8 (TRF-LIKE 8); DNA binding | chr2:15557121-15559036 FORWARD	subfamily
AT2G37160.2	WD40-like		missed by PlnTFDB	yes	| Symbols: | transducin family protein / WD-40 repeat family protein | chr2:15616126-15619608 FORWARD	new
AT2G38880.5	Hap3/NF-YB	CCAAT	the same/anonymous/super/sub family of PlnTFDB	yes	| Symbols: ATNF-YB1, HAP3, ATHAP3, HAP3A | ATHAP3/ATNF-YB1/HAP3/HAP3A (NUCLEAR FACTOR Y SUBUNIT B1) | chr2:16245763-16247394 FORWARD	synonymous
AT2G38880.6	Hap3/NF-YB	CCAAT	the same/anonymous/super/sub family of PlnTFDB	yes	| Symbols: ATNF-YB1, HAP3, ATHAP3, HAP3A | ATHAP3/ATNF-YB1/HAP3/HAP3A (NUCLEAR FACTOR Y SUBUNIT B1) | chr2:16245763-16247221 FORWARD	synonymous
AT2G39760.2	BTB-POZ-MATH		missed by PlnTFDB	yes	| Symbols: ATBPM3 | ATBPM3; protein binding | chr2:16590291-16591893 FORWARD	new
AT2G45800.2	C2H2	Orphans	prediction conflicts with PlnTFDB	yes	| Symbols: | LIM domain-containing protein | chr2:18865227-18865897 REVERSE	same
AT2G45800.2	LIM	Orphans	prediction conflicts with PlnTFDB	yes	| Symbols: | LIM domain-containing protein | chr2:18865227-18865897 REVERSE	new
AT2G46680.2	Homobox-WOX	HB	the same/anonymous/super/sub family of PlnTFDB	yes	| Symbols: ATHB7, ATHB-7 | ATHB-7 (ARABIDOPSIS THALIANA HOMEOBOX 7) | chr2:19172847-19173843 REVERSE	same
AT2G48100.4	C2H2	C2H2	the same/anonymous/super/sub family of PlnTFDB	yes	| Symbols: | exonuclease family protein | chr2:19678315-19679454 FORWARD	same
AT2G28540.2	C2H2		missed by PlnTFDB	yes	| Symbols: | nucleic acid binding / nucleotide binding / protein binding / zinc ion binding | chr2:12225729-12230671 FORWARD	same
AT1G80390.1	AUX-IAA	AUX/IAA	the same/anonymous/super/sub family of PlnTFDB	yes	| Symbols: IAA15 | IAA15 (indoleacetic acid-induced protein 15); transcription factor | chr1:30226672-30227594 REVERSE	new
AT1G29800.1	PHD		missed by PlnTFDB	yes	| Symbols: | zinc ion binding | chr1:10432720-10435161 FORWARD	new
AT2G03060.2	MADS-type1	MADS	the same/anonymous/super/sub family of PlnTFDB	yes	| Symbols: AGL30 | AGL30 | chr2:901613-903568 FORWARD	synonymous
AT2G22670.3	AUX-IAA	AUX/IAA	the same/anonymous/super/sub family of PlnTFDB	yes	| Symbols: IAA8 | IAA8 (indoleacetic acid-induced protein 8) | chr2:9644216-9645539 FORWARD	new
AT2G22750.2	bHLH	bHLH	the same/anonymous/super/sub family of PlnTFDB	yes	| Symbols: | basic helix-loop-helix (bHLH) family protein | chr2:9679225-9680704 FORWARD	same
AT2G28290.3	C3H-WRC/GRF	SNF2	matched in other predictions	yes	| Symbols: CHR3, SYD | SYD (SPLAYED) | chr2:12063848-12080027 FORWARD	synonymous
AT2G28290.3	SNF2	SNF2	the same/anonymous/super/sub family of PlnTFDB	yes	| Symbols: CHR3, SYD | SYD (SPLAYED) | chr2:12063848-12080027 FORWARD	new
AT1G11290.1	KRAB-box		missed by PlnTFDB	yes	| Symbols: | pentatricopeptide (PPR) repeat-containing protein | chr1:3791454-3793883 REVERSE	new
AT2G32250.3	FAR	FAR1	the same/anonymous/super/sub family of PlnTFDB	yes	| Symbols: FRS2 | FRS2 (FAR1-RELATED SEQUENCE 2); zinc ion binding | chr2:13700595-13703860 FORWARD	synonymous
AT2G32460.2	MYB-HB-like	MYB	the same/anonymous/super/sub family of PlnTFDB	yes	| Symbols: MYB101, AtM1, AtMYB101 | AtM1/AtMYB101/MYB101 (myb domain protein 101) | chr2:13789496-13791436 REVERSE	subfamily
AT2G33350.2	C2C2-CO-like	Orphans	prediction conflicts with PlnTFDB	yes	| Symbols: | similar to zinc finger CONSTANS-related [Arabidopsis thaliana] (TAIR:AT1G04500.1); similar to hypothetical protein [Vitis vinifera] (GB:CAN83004.1); contains InterPro domain CCT (InterPro:IPR010402) | chr2:14141192-14143912 FORWARD	synonymous
AT2G35550.4	GAGA-Binding-like	BBR/BPC	the same/anonymous/super/sub family of PlnTFDB	yes	| Symbols: BPC7, BBR/BPC7, ATBPC7 | ATBPC7/BBR/BPC7/BPC7 (BASIC PENTACYSTEINE 7) | chr2:14937017-14937697 FORWARD	synonymous
AT2G37260.2	WRKY	WRKY	the same/anonymous/super/sub family of PlnTFDB	yes	| Symbols: ATWRKY44, WRKY44, TTG2 | TTG2 (TRANSPARENT TESTA GLABRA 2) | chr2:15652682-15653871 FORWARD	same
AT2G38020.2	WD40-like		missed by PlnTFDB	yes	| Symbols: MAN, VCL1 | VCL1 (VACUOLELESS 1) | chr2:15917350-15921268 REVERSE	new
AT2G40740.2	WRKY	WRKY	the same/anonymous/super/sub family of PlnTFDB	yes	| Symbols: ATWRKY55, WRKY55 | WRKY55 (WRKY DNA-binding protein 55) | chr2:17004255-17006354 FORWARD	same
AT2G44578.1	PHD		missed by PlnTFDB	yes	| Symbols: | protein binding / zinc ion binding | chr2:18407940-18408377 REVERSE	new
AT2G47850.2	C3H	C3H	the same/anonymous/super/sub family of PlnTFDB	yes	| Symbols: | zinc finger (CCCH-type) family protein | chr2:19603023-19605189 FORWARD	same
AT2G47850.3	C3H	C3H	the same/anonymous/super/sub family of PlnTFDB	yes	| Symbols: | zinc finger (CCCH-type) family protein | chr2:19603023-19605189 FORWARD	same
AT2G01818.1	Znf-B	PLATZ	matched in other predictions	yes	| Symbols: | zinc ion binding | chr2:353551-355369 REVERSE	synonymous
AT2G01818.1	PLATZ	PLATZ	the same/anonymous/super/sub family of PlnTFDB	yes	| Symbols: | zinc ion binding | chr2:353551-355369 REVERSE	new
AT2G01940.3	C2H2	C2H2	the same/anonymous/super/sub family of PlnTFDB	yes	| Symbols: SGR5, ATIDD15 | ATIDD15/SGR5 (ARABIDOPSIS THALIANA INDETERMINATE(ID)-DOMAIN 15, SHOOT GRAVITROPISM 5) | chr2:432651-434916 FORWARD	same
AT2G02740.2	ssDNA-binding-TF	PBF-2-like	prediction conflicts with PlnTFDB	yes	| Symbols: ATWHY3, PTAC11 | ATWHY3/PTAC11 (A. THALIANA WHIRLY 3) | chr2:769388-770992 FORWARD	superfamily
AT2G13960.2	MYB-HB-like	MYB-related	prediction conflicts with PlnTFDB	yes	| Symbols: | myb family transcription factor | chr2:5867386-5868187 FORWARD	subfamily
AT2G17560.3	HMG	HMG	the same/anonymous/super/sub family of PlnTFDB	yes	| Symbols: NFD4, NFD04, HMGB4 | HMGB4 (HIGH MOBILITY GROUP B 4) | chr2:7649568-7650550 REVERSE	new
AT2G18328.1	MYB-HB-like	MYB-related	prediction conflicts with PlnTFDB	yes	| Symbols: | DNA binding | chr2:7971560-7971793 FORWARD	subfamily
AT2G18328.1	MYB/SANT	MYB-related	prediction conflicts with PlnTFDB	yes	| Symbols: | DNA binding | chr2:7971560-7971793 FORWARD	subfamily
AT2G20100.2	bHLH		missed by PlnTFDB	yes	| Symbols: | ethylene-responsive family protein | chr2:8685266-8687997 FORWARD	same
AT2G38195.2	C2H2		missed by PlnTFDB	yes	| Symbols: | protein binding / zinc ion binding | chr2:16009732-16013339 FORWARD	same
AT2G38195.1	C2H2		missed by PlnTFDB	yes	| Symbols: | protein binding / zinc ion binding | chr2:16010914-16013339 FORWARD	same
AT1G29860.1	WRKY	WRKY	the same/anonymous/super/sub family of PlnTFDB	yes	| Symbols: ATWRKY71, WRKY71 | WRKY71 (WRKY DNA-binding protein 71); transcription factor | chr1:10454466-10455636 FORWARD	same
AT2G30424.1	MYB-HB-like	MYB-related	prediction conflicts with PlnTFDB	yes	| Symbols: | DNA binding | chr2:12971583-12972545 REVERSE	subfamily
AT2G18969.1	bHLH		missed by PlnTFDB	yes	| Symbols: | transcription regulator | chr2:8236129-8236656 REVERSE	same
AT2G44581.1	PHD		missed by PlnTFDB	yes	| Symbols: | protein binding / zinc ion binding | chr2:18405072-18405509 REVERSE	new
AT2G21230.3	bZIP	bZIP	the same/anonymous/super/sub family of PlnTFDB	yes	| Symbols: | bZIP family transcription factor | chr2:9101001-9103140 REVERSE	same
AT2G26150.2	HSF-type-DNA-binding	HSF	the same/anonymous/super/sub family of PlnTFDB	yes	| Symbols: HSFA2, ATHSFA2 | ATHSFA2 (Arabidopsis thaliana heat shock transcription factor A2) | chr2:11143130-11144295 FORWARD	synonymous
AT2G32250.4	FAR	FAR1	the same/anonymous/super/sub family of PlnTFDB	yes	| Symbols: FRS2 | FRS2 (FAR1-RELATED SEQUENCE 2); zinc ion binding | chr2:13700595-13703860 FORWARD	synonymous
AT2G33480.2	NAM	NAC	the same/anonymous/super/sub family of PlnTFDB	yes	| Symbols: ANAC041 | ANAC041 (Arabidopsis NAC domain containing protein 41) | chr2:14188351-14189323 FORWARD	synonymous
AT2G41460.2	SAP		missed by PlnTFDB	yes	| Symbols: ARP | ARP (apurinic endonuclease-redox protein) | chr2:17292809-17295119 FORWARD	same
AT1G55580.1	GRAS	GRAS	the same/anonymous/super/sub family of PlnTFDB	yes	| Symbols: SCL18, LAS | LAS (LATERAL SUPPRESSOR); transcription factor | chr1:20767772-20769109 FORWARD	same
AT2G02080.2	C2H2	C2H2	the same/anonymous/super/sub family of PlnTFDB	yes	| Symbols: ATIDD4 | ATIDD4 (ARABIDOPSIS THALIANA INDETERMINATE(ID)-DOMAIN 4) | chr2:518327-520618 REVERSE	same
AT2G22300.2	CG1-CAMTA	CAMTA	the same/anonymous/super/sub family of PlnTFDB	yes	| Symbols: | ethylene-responsive calmodulin-binding protein, putative (SR1) | chr2:9478679-9483552 FORWARD	synonymous
AT2G28840.2	C2H2		missed by PlnTFDB	yes	| Symbols: | ankyrin repeat family protein | chr2:12385749-12387551 FORWARD	same
AT2G33310.3	AUX-IAA	AUX/IAA	the same/anonymous/super/sub family of PlnTFDB	yes	| Symbols: IAA13 | IAA13 (indoleacetic acid-induced protein 13) | chr2:14121646-14122834 REVERSE	new
AT2G15530.3	C2H2		missed by PlnTFDB	yes	| Symbols: | zinc finger (C3HC4-type RING finger) family protein | chr2:6781232-6784150 FORWARD	same
AT3G02990.1	HSF-type-DNA-binding	HSF	the same/anonymous/super/sub family of PlnTFDB	yes	| Symbols: HSFA1E, ATHSFA1E | ATHSFA1E (Arabidopsis thaliana heat shock transcription factor A1E); DNA binding / transcription factor | chr3:673621-675995 FORWARD	synonymous
AT3G51770.1	BTB-POZ		missed by PlnTFDB	yes	| Symbols: ETO1 | ETO1 (ETHYLENE OVERPRODUCER 1) | chr3:19211307-19214950 REVERSE	new
AT3G62330.1	CCHC(Zn)		missed by PlnTFDB	yes	| Symbols: | zinc knuckle (CCHC-type) family protein | chr3:23074304-23076394 REVERSE	new
AT3G22830.1	HSF-type-DNA-binding	HSF	the same/anonymous/super/sub family of PlnTFDB	yes	| Symbols: HSFA6B, AT-HSFA6B | AT-HSFA6B (Arabidopsis thaliana heat shock transcription factor A6B); DNA binding / transcription factor | chr3:8078988-8080902 FORWARD	synonymous
AT3G46030.1	Hap3/NF-YB		missed by PlnTFDB	yes	| Symbols: HTB11 | HTB11; DNA binding | chr3:16924599-16925036 REVERSE	synonymous
AT3G06120.1	bHLH	bHLH	the same/anonymous/super/sub family of PlnTFDB	yes	| Symbols: MUTE | MUTE (MUTE); DNA binding / transcription factor | chr3:1846537-1848022 FORWARD	same
AT3G03790.2	WD40-like		missed by PlnTFDB	yes	| Symbols: | ankyrin repeat family protein / regulator of chromosome condensation (RCC1) family protein | chr3:963202-967864 FORWARD	new
AT3G62340.1	WRKY	WRKY	the same/anonymous/super/sub family of PlnTFDB	yes	| Symbols: ATWRKY68, WRKY68 | WRKY68 (WRKY DNA-binding protein 68); transcription factor | chr3:23080603-23081609 REVERSE	same
AT1G04445.1	C2H2		missed by PlnTFDB	yes	| Symbols: | zinc finger (C2H2 type) family protein | chr1:1207343-1207861 FORWARD	same
AT3G48070.1	C2H2		missed by PlnTFDB	yes	| Symbols: | protein binding / zinc ion binding | chr3:17761863-17762963 FORWARD	same
AT3G03300.1	SNF2		missed by PlnTFDB	yes	| Symbols: DCL2 | DCL2 (DICER-LIKE 2); ATP-dependent helicase/ ribonuclease III | chr3:768027-774840 REVERSE	new
AT3G03300.1	PAZ-Argonaute		missed by PlnTFDB	yes	| Symbols: DCL2 | DCL2 (DICER-LIKE 2); ATP-dependent helicase/ ribonuclease III | chr3:768027-774840 REVERSE	new
AT3G10480.1	NAM	NAC	the same/anonymous/super/sub family of PlnTFDB	yes	| Symbols: ANAC050 | ANAC050; transcription factor | chr3:3264415-3266786 FORWARD	synonymous
AT3G55080.1	SET	SET	the same/anonymous/super/sub family of PlnTFDB	yes	| Symbols: | SET domain-containing protein | chr3:20422453-20426807 REVERSE	new
AT3G55070.1	LisH		missed by PlnTFDB	yes	| Symbols: | similar to protein binding / zinc ion binding [Arabidopsis thaliana] (TAIR:AT4G37880.1); similar to unnamed protein product [Vitis vinifera] (GB:CAO41552.1); contains InterPro domain CT11-RanBPM (InterPro:IPR013144); contains InterPro domain LisH dimerisation motif (InterPro:IPR006594); contains InterPro domain CTLH, C-terminal to LisH motif (InterPro:IPR006595) | chr3:20419354-20421…	new
AT3G49610.1	B3-Domain		missed by PlnTFDB	yes	| Symbols: | DNA binding | chr3:18401398-18402402 REVERSE	synonymous
AT3G45950.1	CCHC(Zn)		missed by PlnTFDB	yes	| Symbols: | splicing factor-related | chr3:16900446-16901603 REVERSE	new
AT3G19290.1	bZIP	bZIP	the same/anonymous/super/sub family of PlnTFDB	yes	| Symbols: AREB2, ABF4 | ABF4 (ABRE BINDING FACTOR 4); DNA binding / transcription activator/ transcription factor | chr3:6687962-6689790 FORWARD	same
AT3G17730.1	NAM	NAC	the same/anonymous/super/sub family of PlnTFDB	yes	| Symbols: ANAC057 | ANAC057 (Arabidopsis NAC domain containing protein 57); transcription factor | chr3:6064385-6065819 FORWARD	synonymous
AT3G61150.1	Homobox-WOX	HB	the same/anonymous/super/sub family of PlnTFDB	yes	| Symbols: HDG1 | HDG1 (HOMEODOMAIN GLABROUS1); DNA binding / transcription factor | chr3:22641744-22645850 FORWARD	same
AT3G61150.1	HD-SAD	HB	the same/anonymous/super/sub family of PlnTFDB	yes	| Symbols: HDG1 | HDG1 (HOMEODOMAIN GLABROUS1); DNA binding / transcription factor | chr3:22641744-22645850 FORWARD	new
AT3G45980.1	Hap3/NF-YB		missed by PlnTFDB	yes	| Symbols: HTB9 | HTB9; DNA binding | chr3:16908477-16908929 REVERSE	synonymous
AT1G26945.1	bHLH		missed by PlnTFDB	yes	| Symbols: | transcription regulator | chr1:9351558-9352461 FORWARD	same
AT3G06990.1	PHD		missed by PlnTFDB	yes	| Symbols: | DC1 domain-containing protein | chr3:2206393-2208064 FORWARD	new
AT3G56380.1	RR-A-type	Orphans	prediction conflicts with PlnTFDB	yes	| Symbols: RR17, ARR17 | ARR17 (response regulator 17); transcription regulator/ two-component response regulator | chr3:20916459-20917347 FORWARD	subfamily
AT3G46080.1	C2H2	C2H2	the same/anonymous/super/sub family of PlnTFDB	yes	| Symbols: | zinc finger (C2H2 type) family protein | chr3:16933738-16934232 REVERSE	same
AT3G48100.1	RR-A-type	Orphans	prediction conflicts with PlnTFDB	yes	| Symbols: ATRR2, IBC6, ARR5 | ARR5 (ARABIDOPSIS RESPONSE REGULATOR 5); transcription regulator/ two-component response regulator | chr3:17770097-17771725 REVERSE	subfamily
AT3G46090.1	C2H2	C2H2	the same/anonymous/super/sub family of PlnTFDB	yes	| Symbols: ZAT7 | ZAT7; nucleic acid binding / transcription factor/ zinc ion binding | chr3:16937289-16937795 REVERSE	same
AT3G43180.1	C2H2		missed by PlnTFDB	yes	| Symbols: | zinc finger (C3HC4-type RING finger) family protein | chr3:15189031-15189925 FORWARD	same
AT3G49760.1	bZIP	bZIP	the same/anonymous/super/sub family of PlnTFDB	yes	| Symbols: ATBZIP5 | ATBZIP5 (ARABIDOPSIS THALIANA BASIC LEUCINE-ZIPPER 5); DNA binding / transcription factor | chr3:18466554-18467024 REVERSE	same
AT3G42660.1	WD40-like		missed by PlnTFDB	yes	| Symbols: | nucleotide binding | chr3:14762266-14766687 FORWARD	new
AT3G66656.1	MADS-type1	MADS	the same/anonymous/super/sub family of PlnTFDB	yes	| Symbols: AGL91 | AGL91; transcription factor | chr3:2091268-2091804 REVERSE	synonymous
AT3G46070.1	C2H2	C2H2	the same/anonymous/super/sub family of PlnTFDB	yes	| Symbols: | zinc finger (C2H2 type) family protein | chr3:16931430-16931942 REVERSE	same
AT3G19360.1	C3H	C3H	the same/anonymous/super/sub family of PlnTFDB	yes	| Symbols: | zinc finger (CCCH-type) family protein | chr3:6707550-6708870 FORWARD	same
AT1G26960.1	Homobox-WOX	HB	the same/anonymous/super/sub family of PlnTFDB	yes	| Symbols: ATHB23 | ATHB23 (ARABIDOPSIS THALIANA HOMEOBOX PROTEIN 23); DNA binding / transcription factor | chr1:9356113-9357226 FORWARD	same
AT3G55005.1	LisH		missed by PlnTFDB	yes	| Symbols: TON1B | TON1B (TONNEAU 1B) | chr3:20395108-20397170 FORWARD	new
AT3G46600.1	GRAS	GRAS	the same/anonymous/super/sub family of PlnTFDB	yes	| Symbols: | scarecrow transcription factor family protein | chr3:17169033-17170784 FORWARD	same
AT3G45630.1	C2H2		missed by PlnTFDB	yes	| Symbols: | RNA recognition motif (RRM)-containing protein | chr3:16759736-16764175 REVERSE	same
AT3G46620.1	C2H2		missed by PlnTFDB	yes	| Symbols: | zinc finger (C3HC4-type RING finger) family protein | chr3:17189822-17191009 REVERSE	same
AT3G07000.1	PHD		missed by PlnTFDB	yes	| Symbols: | DC1 domain-containing protein | chr3:2209509-2211233 FORWARD	new
AT3G50510.1	AS2-LOB	LOB	the same/anonymous/super/sub family of PlnTFDB	yes	| Symbols: LBD28 | LBD28 (LOB DOMAIN-CONTAINING PROTEIN 28) | chr3:18755983-18756579 REVERSE	synonymous
AT3G04420.1	NAM	NAC	the same/anonymous/super/sub family of PlnTFDB	yes	| Symbols: ANAC048 | ANAC048 (Arabidopsis NAC domain containing protein 48); transcription factor | chr3:1172846-1174301 FORWARD	synonymous
AT1G03380.1	WD40-like		missed by PlnTFDB	yes	| Symbols: AtATG18g | AtATG18g (Arabidopsis thaliana homolog of yeast autophagy 18 (ATG18) g) | chr1:836155-840361 FORWARD	new
AT3G46590.1	MYB-HB-like		missed by PlnTFDB	yes	| Symbols: ATTRP2, TRFL1 | TRFL1 (TRF-LIKE 1); DNA binding | chr3:17164627-17166931 FORWARD	subfamily
AT3G17010.1	B3-Domain	ABI3VP1	the same/anonymous/super/sub family of PlnTFDB	yes	| Symbols: | transcriptional factor B3 family protein | chr3:5800466-5802309 FORWARD	synonymous
AT3G32330.1	SNF2		missed by PlnTFDB	yes	| Symbols: | DNA repair protein-related | chr3:13279795-13280868 FORWARD	new
AT3G07340.1	bHLH	bHLH	the same/anonymous/super/sub family of PlnTFDB	yes	| Symbols: | basic helix-loop-helix (bHLH) family protein | chr3:2341194-2343294 REVERSE	same
AT3G10470.1	C2H2	C2H2	the same/anonymous/super/sub family of PlnTFDB	yes	| Symbols: | zinc finger (C2H2 type) family protein | chr3:3260429-3261625 FORWARD	same
AT3G22100.1	bHLH	bHLH	the same/anonymous/super/sub family of PlnTFDB	yes	| Symbols: | basic helix-loop-helix (bHLH) family protein | chr3:7783718-7784476 REVERSE	same
AT3G03260.1	Homobox-WOX	HB	the same/anonymous/super/sub family of PlnTFDB	yes	| Symbols: | homeobox-leucine zipper family protein / lipid-binding START domain-containing protein | chr3:755363-759241 REVERSE	same
AT3G03260.1	HD-SAD	HB	the same/anonymous/super/sub family of PlnTFDB	yes	| Symbols: | homeobox-leucine zipper family protein / lipid-binding START domain-containing protein | chr3:755363-759241 REVERSE	new
AT3G01770.1	Bromodomain		missed by PlnTFDB	yes	| Symbols: ATBET10 | ATBET10 (ARABIDOPSIS THALIANA BROMODOMAIN AND EXTRATERMINAL DOMAIN PROTEIN 10); DNA binding | chr3:275589-278393 REVERSE	new
AT3G62770.2	WD40-like		missed by PlnTFDB	yes	| Symbols: AtATG18a | AtATG18a (Arabidopsis thaliana homolog of yeast autophagy 18 (ATG18) a) | chr3:23229834-23232085 REVERSE	new
AT3G56400.1	WRKY	WRKY	the same/anonymous/super/sub family of PlnTFDB	yes	| Symbols: ATWRKY70, WRKY70 | WRKY70 (WRKY DNA-binding protein 70); transcription factor | chr3:20920061-20921388 REVERSE	same
AT1G03370.1	C2H2		missed by PlnTFDB	yes	| Symbols: | C2 domain-containing protein / GRAM domain-containing protein | chr1:827182-834996 FORWARD	same
AT3G16350.1	MYB-HB-like	MYB-related	prediction conflicts with PlnTFDB	yes	| Symbols: | myb family transcription factor | chr3:5547834-5549403 FORWARD	subfamily
AT3G49690.1	MYB-HB-like	MYB	the same/anonymous/super/sub family of PlnTFDB	yes	| Symbols: RAX3, MYB84, ATMYB84 | ATMYB84/MYB84/RAX3 (myb domain protein 84); DNA binding / transcription factor | chr3:18438926-18440085 FORWARD	subfamily
AT3G49660.1	WD40-like		missed by PlnTFDB	yes	| Symbols: | transducin family protein / WD-40 repeat family protein | chr3:18424675-18426208 FORWARD	new
AT3G12680.1	C3H	C3H	the same/anonymous/super/sub family of PlnTFDB	yes	| Symbols: HUA1 | HUA1 (ENHANCER OF AG-4 1) | chr3:4025283-4029006 REVERSE	same
AT3G43750.1	C2H2		missed by PlnTFDB	yes	| Symbols: | zinc finger (C3HC4-type RING finger) family protein | chr3:15657447-15658553 FORWARD	same
AT3G14270.1	PHD		missed by PlnTFDB	no	| Symbols: | phosphatidylinositol-4-phosphate 5-kinase family protein | chr3:4754631-4761192 FORWARD	new
AT3G30210.1	MYB-HB-like	MYB	the same/anonymous/super/sub family of PlnTFDB	yes	| Symbols: ATMYB121, MYB121 | MYB121 (myb domain protein 121); DNA binding / transcription factor | chr3:11841046-11842792 FORWARD	subfamily
AT3G10760.1	MYB-HB-like	G2-like	prediction conflicts with PlnTFDB	yes	| Symbols: | myb family transcription factor | chr3:3369819-3370826 FORWARD	subfamily
AT3G04070.1	NAM	NAC	the same/anonymous/super/sub family of PlnTFDB	yes	| Symbols: ANAC047 | ANAC047 (Arabidopsis NAC domain containing protein 47); transcription factor | chr3:1061580-1062983 REVERSE	synonymous
AT3G13020.1	BED-type(Zn)		missed by PlnTFDB	yes	| Symbols: | hAT dimerisation domain-containing protein | chr3:4167002-4168924 REVERSE	new
AT3G52250.1	MYB-HB-like	MYB	the same/anonymous/super/sub family of PlnTFDB	yes	| Symbols: | DNA binding / transcription factor | chr3:19387607-19394078 FORWARD	subfamily
AT3G52250.1	MYB/SANT	MYB	the same/anonymous/super/sub family of PlnTFDB	yes	| Symbols: | DNA binding / transcription factor | chr3:19387607-19394078 FORWARD	subfamily
AT3G01080.1	WRKY	WRKY	the same/anonymous/super/sub family of PlnTFDB	yes	| Symbols: ATWRKY58, WRKY58 | WRKY58 (WRKY DNA-binding protein 58); transcription factor | chr3:25514-27456 FORWARD	same
AT3G09230.1	MYB-HB-like	MYB	the same/anonymous/super/sub family of PlnTFDB	yes	| Symbols: ATMYB1 | ATMYB1 (MYB DOMAIN PROTEIN 1); DNA binding / transcription factor | chr3:2833466-2835140 FORWARD	subfamily
AT3G16090.1	C2H2		missed by PlnTFDB	yes	| Symbols: | zinc finger (C3HC4-type RING finger) family protein | chr3:5456519-5458700 FORWARD	same
AT3G06220.1	B3-Domain	ABI3VP1	the same/anonymous/super/sub family of PlnTFDB	yes	| Symbols: | DNA binding / transcription factor | chr3:1883678-1884726 REVERSE	synonymous
AT3G21880.1	C2C2-CO-like	C2C2-CO-like	the same/anonymous/super/sub family of PlnTFDB	yes	| Symbols: | zinc finger (B-box type) family protein | chr3:7706755-7708100 FORWARD	synonymous
AT3G19210.1	SNF2	SNF2	the same/anonymous/super/sub family of PlnTFDB	yes	| Symbols: ATRAD54, CHR25 | ATRAD54/CHR25 (ARABIDOPSIS HOMOLOG OF RAD54); ATP binding / DNA binding / helicase | chr3:6652805-6658882 REVERSE	new
AT3G01970.1	WRKY	WRKY	the same/anonymous/super/sub family of PlnTFDB	yes	| Symbols: ATWRKY45, WRKY45 | WRKY45 (WRKY DNA-binding protein 45); transcription factor | chr3:326621-327166 REVERSE	same
AT3G29340.1	C2H2	C2H2	the same/anonymous/super/sub family of PlnTFDB	yes	| Symbols: | zinc finger (C2H2 type) family protein | chr3:11260824-11263677 REVERSE	same
AT3G06160.1	B3-Domain	ABI3VP1	the same/anonymous/super/sub family of PlnTFDB	yes	| Symbols: | transcriptional factor B3 family protein | chr3:1864332-1867198 FORWARD	synonymous
AT3G17600.1	AUX-IAA	AUX/IAA	the same/anonymous/super/sub family of PlnTFDB	yes	| Symbols: IAA31 | IAA31 (indoleacetic acid-induced protein 31); transcription factor | chr3:6020287-6021046 REVERSE	new
AT3G48770.1	BED-type(Zn)		missed by PlnTFDB	yes	| Symbols: | ATP binding / DNA binding | chr3:18090246-18097802 REVERSE	new
AT3G49400.1	WD40-like		missed by PlnTFDB	yes	| Symbols: | transducin family protein / WD-40 repeat family protein | chr3:18330234-18335358 REVERSE	new
AT3G09500.1	bHLH		missed by PlnTFDB	yes	| Symbols: | 60S ribosomal protein L35 (RPL35A) | chr3:2917053-2917901 FORWARD	same
AT3G06190.1	BTB-POZ-MATH		missed by PlnTFDB	yes	| Symbols: ATBPM2 | ATBPM2; protein binding | chr3:1874583-1876581 REVERSE	new
AT3G24870.1	HSA		missed by PlnTFDB	yes	| Symbols: | DNA binding | chr3:9075244-9084285 REVERSE	new
AT3G24870.1	MYB-HB-like		missed by PlnTFDB	yes	| Symbols: | DNA binding | chr3:9075244-9084285 REVERSE	subfamily
AT3G03550.1	C2H2		missed by PlnTFDB	yes	| Symbols: | zinc finger (C3HC4-type RING finger) family protein | chr3:850398-851468 REVERSE	same
AT3G24850.1	B3-Domain		missed by PlnTFDB	yes	| Symbols: | DNA binding | chr3:9071112-9072191 FORWARD	synonymous
AT3G24860.1	MYB	Trihelix	prediction conflicts with PlnTFDB	yes	| Symbols: | hydroxyproline-rich glycoprotein family protein | chr3:9073649-9074581 FORWARD	same
AT1G42710.1	TTF-type(Zn)		missed by PlnTFDB	yes	| Symbols: | similar to hAT dimerisation domain-containing protein [Arabidopsis thaliana] (TAIR:AT1G19260.1); similar to hypothetical protein OsI_000640 [Oryza sativa (indica cultivar-group)] (GB:EAY72793.1); contains domain PTHR11697:SF18 (PTHR11697:SF18); contains domain PTHR11697 (PTHR11697) | chr1:16080032-16081007 REVERSE	new
AT3G23800.1	WD40-like		missed by PlnTFDB	no	| Symbols: SBP3 | selenium-binding family protein | chr3:8581708-8583711 FORWARD	new
AT3G42140.1	CCHC(Zn)		missed by PlnTFDB	yes	| Symbols: | nucleic acid binding / zinc ion binding | chr3:14313046-14314004 REVERSE	new
AT1G26870.1	NAM	NAC	the same/anonymous/super/sub family of PlnTFDB	yes	| Symbols: ANAC009 | ANAC009 (Arabidopsis NAC domain containing protein 9); transcription factor | chr1:9312843-9314970 FORWARD	synonymous
AT3G13590.1	Znf-B		missed by PlnTFDB	yes	| Symbols: | DC1 domain-containing protein | chr3:4435323-4437341 REVERSE	synonymous
AT3G13590.1	PHD		missed by PlnTFDB	yes	| Symbols: | DC1 domain-containing protein | chr3:4435323-4437341 REVERSE	new
AT3G25030.1	C2H2		missed by PlnTFDB	yes	| Symbols: | zinc finger (C3HC4-type RING finger) family protein | chr3:9122657-9123409 FORWARD	same
AT1G53910.1	AP2-EREBP	AP2-EREBP	the same/anonymous/super/sub family of PlnTFDB	yes	| Symbols: RAP2.12 | RAP2.12; DNA binding / transcription factor | chr1:20138910-20140249 FORWARD	same
AT3G20670.1	Hap3/NF-YB	CCAAT	the same/anonymous/super/sub family of PlnTFDB	yes	| Symbols: HTA13 | HTA13; DNA binding | chr3:7229478-7229969 FORWARD	synonymous
AT3G22780.1	Tesmin	CPP	the same/anonymous/super/sub family of PlnTFDB	yes	| Symbols: TSO1 | TSO1 (CHINESE FOR 'UGLY'); transcription factor | chr3:8048934-8052065 FORWARD	synonymous
AT3G62420.1	bZIP	bZIP	the same/anonymous/super/sub family of PlnTFDB	yes	| Symbols: ATBZIP53 | ATBZIP53 (BASIC REGION/LEUCINE ZIPPER MOTIF 53); DNA binding / protein heterodimerization/ sequence-specific DNA binding / transcription factor | chr3:23102820-23103260 REVERSE	same
AT3G04730.1	AUX-IAA	AUX/IAA	the same/anonymous/super/sub family of PlnTFDB	yes	| Symbols: IAA16 | IAA16 (indoleacetic acid-induced protein 16); transcription factor | chr3:1288999-1290421 REVERSE	new
AT3G55220.1	WD40-like		missed by PlnTFDB	yes	| Symbols: | splicing factor, putative | chr3:20478093-20481921 REVERSE	new
AT3G05090.1	WD40-like		missed by PlnTFDB	yes	| Symbols: | transducin family protein / WD-40 repeat family protein | chr3:1418579-1422729 REVERSE	new
AT3G27650.1	AS2-LOB	LOB	the same/anonymous/super/sub family of PlnTFDB	yes	| Symbols: LBD25 | LBD25 (LOB DOMAIN-CONTAINING PROTEIN 25) | chr3:10239968-10241583 FORWARD	synonymous
AT3G56520.1	NAM		missed by PlnTFDB	yes	| Symbols: | no apical meristem (NAM) family protein | chr3:20958086-20958710 REVERSE	synonymous
AT3G09600.1	MYB-HB-like	MYB-related	prediction conflicts with PlnTFDB	yes	| Symbols: | myb family transcription factor | chr3:2946464-2948275 FORWARD	subfamily
AT3G30260.1	MADS-MIKC	MADS	the same/anonymous/super/sub family of PlnTFDB	yes	| Symbols: | MADS-box protein (AGL79) | chr3:11911598-11915359 FORWARD	synonymous
AT3G25850.1	PHD		missed by PlnTFDB	yes	| Symbols: | DC1 domain-containing protein | chr3:9459415-9460191 REVERSE	new
AT3G20640.1	bHLH		missed by PlnTFDB	yes	| Symbols: | ethylene-responsive protein -related | chr3:7210660-7213205 REVERSE	same
AT3G11260.1	Homobox-WOX	HB	the same/anonymous/super/sub family of PlnTFDB	yes	| Symbols: WOX5 | WOX5 (WUSCHEL-related homeobox 5); transcription factor | chr3:3527612-3528269 FORWARD	same
AT3G14250.1	C2H2		missed by PlnTFDB	yes	| Symbols: | protein binding / zinc ion binding | chr3:4745970-4746965 REVERSE	same
AT3G25990.1	MYB-HB-like	Trihelix	prediction conflicts with PlnTFDB	yes	| Symbols: | DNA-binding protein GT-1-related | chr3:9506083-9507940 REVERSE	subfamily
AT3G51450.1	WD40-like		missed by PlnTFDB	no	| Symbols: | strictosidine synthase family protein | chr3:19101992-19103372 FORWARD	new
AT3G51440.1	WD40-like		missed by PlnTFDB	no	| Symbols: | strictosidine synthase family protein | chr3:19100093-19101516 FORWARD	new
AT3G62970.1	C2H2		missed by PlnTFDB	yes	| Symbols: | protein binding / zinc ion binding | chr3:23281611-23283673 FORWARD	same
AT3G55200.1	WD40-like		missed by PlnTFDB	yes	| Symbols: | splicing factor, putative | chr3:20471510-20475338 FORWARD	new
AT3G06250.1	FAR	FAR1	the same/anonymous/super/sub family of PlnTFDB	yes	| Symbols: FRS7 | FRS7 (FAR1-RELATED SEQUENCE 7); zinc ion binding | chr3:1889777-1892071 REVERSE	synonymous
AT3G61120.1	MADS-MIKC	MADS	the same/anonymous/super/sub family of PlnTFDB	yes	| Symbols: AGL13 | AGL13 (AGAMOUS-LIKE 13); DNA binding / transcription factor | chr3:22629389-22631441 REVERSE	synonymous
AT3G24880.1	HSA		missed by PlnTFDB	yes	| Symbols: | DNA binding | chr3:9086464-9095544 REVERSE	new
AT3G24880.1	MYB-HB-like		missed by PlnTFDB	yes	| Symbols: | DNA binding | chr3:9086464-9095544 REVERSE	subfamily
AT3G27640.1	WD40-like		missed by PlnTFDB	yes	| Symbols: | transducin family protein / WD-40 repeat family protein | chr3:10233544-10236704 FORWARD	new
AT3G24650.1	B3-Domain	ABI3VP1	the same/anonymous/super/sub family of PlnTFDB	yes	| Symbols: ABI3 | ABI3 (ABA INSENSITIVE 3); DNA binding / transcription activator/ transcription factor | chr3:8997918-9000787 FORWARD	synonymous
AT3G21820.1	SET		missed by PlnTFDB	yes	| Symbols: ATXR2 | ATXR2 (HISTONE-LYSINE N-METHYLTRANSFERASE ATXR2); zinc ion binding | chr3:7688636-7691451 REVERSE	new
AT3G51430.1	WD40-like		missed by PlnTFDB	no	| Symbols: YLS2 | YLS2 (yellow-leaf-specific gene 2); strictosidine synthase | chr3:19097527-19098888 FORWARD	new
AT3G02680.1	FHA-SMAD	FHA	the same/anonymous/super/sub family of PlnTFDB	yes	| Symbols: ATNBS1, NBS1 | NBS1 (NIJMEGEN BREAKAGE SYNDROME 1) | chr3:576385-579233 FORWARD	new
AT3G21810.1	C3H	C3H	the same/anonymous/super/sub family of PlnTFDB	yes	| Symbols: | zinc finger (CCCH-type) family protein | chr3:7684859-7688367 FORWARD	same
AT3G47990.1	C2H2		missed by PlnTFDB	yes	| Symbols: | zinc finger (C3HC4-type RING finger) family protein | chr3:17724352-17727036 REVERSE	same
AT3G10500.1	NAM	NAC	the same/anonymous/super/sub family of PlnTFDB	yes	| Symbols: ANAC053 | ANAC053 (Arabidopsis NAC domain containing protein 53); transcription factor | chr3:3271723-3273892 FORWARD	synonymous
AT3G55210.1	NAM	NAC	the same/anonymous/super/sub family of PlnTFDB	yes	| Symbols: ANAC063 | ANAC063 (Arabidopsis NAC domain containing protein 63); transcription factor | chr3:20476192-20477217 FORWARD	synonymous
AT3G51420.1	WD40-like		missed by PlnTFDB	no	| Symbols: | strictosidine synthase family protein | chr3:19095061-19096430 FORWARD	new
AT3G20010.1	C2H2	SNF2	matched in other predictions	yes	| Symbols: | SNF2 domain-containing protein / helicase domain-containing protein / RING finger domain-containing protein | chr3:6971358-6976346 FORWARD	same
AT3G20010.1	SNF2	SNF2	the same/anonymous/super/sub family of PlnTFDB	yes	| Symbols: | SNF2 domain-containing protein / helicase domain-containing protein / RING finger domain-containing protein | chr3:6971358-6976346 FORWARD	new
AT3G60580.1	C2H2	C2H2	the same/anonymous/super/sub family of PlnTFDB	yes	| Symbols: | zinc finger (C2H2 type) family protein | chr3:22404982-22405848 FORWARD	same
AT3G48030.1	C2H2		missed by PlnTFDB	yes	| Symbols: | hypoxia-responsive family protein / zinc finger (C3HC4-type RING finger) family protein | chr3:17736395-17738939 REVERSE	same
AT1G56500.1	WD40-like		missed by PlnTFDB	no	| Symbols: | haloacid dehalogenase-like hydrolase family protein | chr1:21163440-21170757 FORWARD	new
AT3G49530.1	NAM	NAC	the same/anonymous/super/sub family of PlnTFDB	yes	| Symbols: ANAC062 | ANAC062 (Arabidopsis NAC domain containing protein 62); transcription factor | chr3:18373624-18375702 REVERSE	synonymous
AT3G30460.1	C2H2		missed by PlnTFDB	yes	| Symbols: | zinc finger (C3HC4-type RING finger) family protein | chr3:12106912-12107355 FORWARD	same
AT3G45620.1	WD40-like		missed by PlnTFDB	yes	| Symbols: | transducin family protein / WD-40 repeat family protein | chr3:16756903-16758978 FORWARD	new
AT3G24740.1	C2H2		missed by PlnTFDB	yes	| Symbols: | similar to zinc ion binding [Arabidopsis thaliana] (TAIR:AT3G25910.1); similar to unnamed protein product [Vitis vinifera] (GB:CAO63812.1); contains InterPro domain Protein of unknown function DUF1644 (InterPro:IPR012866) | chr3:9032404-9033468 FORWARD	same
AT3G14320.1	C2H2		missed by PlnTFDB	yes	| Symbols: | zinc finger (C3HC4-type RING finger) family protein | chr3:4777738-4778352 REVERSE	same
AT3G16280.1	AP2-EREBP	AP2-EREBP	the same/anonymous/super/sub family of PlnTFDB	yes	| Symbols: | DNA binding / transcription factor | chr3:5518361-5519071 FORWARD	same
AT3G06140.1	C2H2		missed by PlnTFDB	yes	| Symbols: | zinc finger (C3HC4-type RING finger) family protein | chr3:1856999-1858783 REVERSE	same
AT3G45930.1	Hap3/NF-YB		missed by PlnTFDB	yes	| Symbols: | histone H4 | chr3:16894375-16894686 FORWARD	synonymous
AT3G58190.1	AS2-LOB	LOB	the same/anonymous/super/sub family of PlnTFDB	yes	| Symbols: LBD29, ASL16 | ASL16/LBD29 (LOB DOMAIN-CONTAINING PROTEIN 29) | chr3:21559693-21560465 REVERSE	synonymous
AT3G45880.1	JmjC		missed by PlnTFDB	yes	| Symbols: | similar to transcription factor jumonji (jmjC) domain-containing protein [Arabidopsis thaliana] (TAIR:AT5G19840.1); similar to unnamed protein product [Vitis vinifera] (GB:CAO63727.1); contains InterPro domain Transcription factor jumonji/aspartyl beta-hydroxylase (InterPro:IPR003347) | chr3:16880840-16882529 REVERSE	new
AT3G45555.1	C2H2		missed by PlnTFDB	yes	| Symbols: | zinc finger (C3HC4-type RING finger) family protein | chr3:16723353-16723994 REVERSE	same
AT3G20550.1	FHA-SMAD	FHA	the same/anonymous/super/sub family of PlnTFDB	yes	| Symbols: DDL | DDL (DAWDLE) | chr3:7174701-7177606 REVERSE	new
AT3G11110.1	C2H2		missed by PlnTFDB	yes	| Symbols: | zinc finger (C3HC4-type RING finger) family protein | chr3:3479985-3480461 FORWARD	same
AT3G05760.1	C2H2		missed by PlnTFDB	yes	| Symbols: | nucleic acid binding / zinc ion binding | chr3:1707987-1709916 FORWARD	same
AT3G29270.1	C2H2		missed by PlnTFDB	yes	| Symbols: | ubiquitin-protein ligase | chr3:11236563-11237354 FORWARD	same
AT3G50390.1	WD40-like		missed by PlnTFDB	yes	| Symbols: | transducin family protein / WD-40 repeat family protein | chr3:18713118-18714527 FORWARD	new
AT3G61460.1	C2H2		missed by PlnTFDB	yes	| Symbols: BRH1 | BRH1 (BRASSINOSTEROID-RESPONSIVE RING-H2); protein binding / zinc ion binding | chr3:22752676-22753188 REVERSE	same
AT3G43230.1	PHD		missed by PlnTFDB	yes	| Symbols: | zinc finger (FYVE type) family protein | chr3:15218764-15220587 FORWARD	new
AT3G62900.1	CW-Zn		missed by PlnTFDB	yes	| Symbols: | zinc ion binding | chr3:23260156-23265785 REVERSE	new
AT3G16160.1	Tesmin	CPP	the same/anonymous/super/sub family of PlnTFDB	yes	| Symbols: | transcription factor | chr3:5473372-5475096 REVERSE	synonymous
AT3G19240.1	WD40-like		missed by PlnTFDB	yes	| Symbols: | similar to dem protein-related / defective embryo and meristems protein-related [Arabidopsis thaliana] (TAIR:AT4G33400.1); similar to DEM2 [Lycopersicon esculentum] (GB:AAQ90244.1); similar to DEM2 [Lycopersicon esculentum] (GB:AAQ90245.1); similar to unnamed protein product [Vitis vinifera] (GB:CAO61339.1); contains InterPro domain Vacuolar import and degradation, Vid27-related (Int…	new
AT3G14020.1	Hap2/NF-YA	CCAAT	the same/anonymous/super/sub family of PlnTFDB	yes	| Symbols: | CCAAT-binding transcription factor (CBF-B/NF-YA) family protein | chr3:4642975-4644308 FORWARD	synonymous
AT1G62030.1	PHD		missed by PlnTFDB	yes	| Symbols: | DC1 domain-containing protein | chr1:22927974-22930205 REVERSE	new
AT3G52280.1	Bromodomain		missed by PlnTFDB	yes	| Symbols: GTE6 | GTE6 (GENERAL TRANSCRIPTION FACTOR GROUP E6); DNA binding | chr3:19400081-19402267 REVERSE	new
AT3G24800.1	C2H2		missed by PlnTFDB	yes	| Symbols: PRT1 | PRT1 (PROTEOLYSIS 1); ubiquitin-protein ligase | chr3:9055660-9057802 FORWARD	same
AT3G17609.1	bZIP	bZIP	the same/anonymous/super/sub family of PlnTFDB	yes	| Symbols: HYH | HYH (HY5-HOMOLOG); DNA binding / transcription factor | chr3:6023977-6024591 FORWARD	same
AT3G43240.1	ARID	ARID	the same/anonymous/super/sub family of PlnTFDB	yes	| Symbols: | ARID/BRIGHT DNA-binding domain-containing protein | chr3:15221020-15225428 REVERSE	new
AT3G43240.1	PHD	ARID	matched in other predictions	yes	| Symbols: | ARID/BRIGHT DNA-binding domain-containing protein | chr3:15221020-15225428 REVERSE	new
AT3G45840.1	PHD		missed by PlnTFDB	yes	| Symbols: | protein binding / zinc ion binding | chr3:16858915-16860872 REVERSE	new
AT3G62850.1	C2H2		missed by PlnTFDB	yes	| Symbols: | zinc finger protein-related | chr3:23248462-23250130 REVERSE	same
AT1G19750.1	WD40-like		missed by PlnTFDB	yes	| Symbols: | transducin family protein / WD-40 repeat family protein | chr1:6826988-6830052 FORWARD	new
AT3G59470.1	FAR	FAR1	the same/anonymous/super/sub family of PlnTFDB	yes	| Symbols: | far-red impaired responsive family protein / FAR1 family protein | chr3:21990076-21991074 REVERSE	synonymous
AT3G10490.1	NAM	NAC	the same/anonymous/super/sub family of PlnTFDB	yes	| Symbols: ANAC051, ANAC052 | ANAC051/ANAC052 (Arabidopsis NAC domain containing protein 51, Arabidopsis NAC domain containing protein 52); transcription factor | chr3:3268080-3269931 FORWARD	synonymous
AT3G16940.1	CG1-CAMTA	CAMTA	the same/anonymous/super/sub family of PlnTFDB	yes	| Symbols: | calmodulin-binding protein | chr3:5781965-5785991 FORWARD	synonymous
AT3G13040.1	MYB-HB-like	G2-like	prediction conflicts with PlnTFDB	yes	| Symbols: | myb family transcription factor | chr3:4172422-4174463 REVERSE	subfamily
AT3G50410.1	C2C2-Dof	C2C2-Dof	the same/anonymous/super/sub family of PlnTFDB	yes	| Symbols: OBP1 | OBP1 (OBF BINDING PROTEIN 1); DNA binding / transcription factor | chr3:18720853-18721614 FORWARD	synonymous
AT3G21890.1	Znf-B	Orphans	prediction conflicts with PlnTFDB	yes	| Symbols: | zinc finger (B-box type) family protein | chr3:7709305-7709670 REVERSE	synonymous
AT3G04380.1	SET	SET	the same/anonymous/super/sub family of PlnTFDB	yes	| Symbols: SUVR4 | SUVR4; histone-lysine N-methyltransferase | chr3:1161608-1164545 FORWARD	new
AT3G56440.1	WD40-like		missed by PlnTFDB	yes	| Symbols: AtATG18d | AtATG18d (Arabidopsis thaliana homolog of yeast autophagy 18 (ATG18) d) | chr3:20937853-20939776 FORWARD	new
AT1G29320.1	WD40-like		missed by PlnTFDB	yes	| Symbols: | transducin family protein / WD-40 repeat family protein | chr1:10255341-10258224 FORWARD	new
AT3G01030.1	C2H2		missed by PlnTFDB	yes	| Symbols: | nucleic acid binding / transcription factor/ zinc ion binding | chr3:6664-7779 FORWARD	same
AT3G09480.1	Hap3/NF-YB		missed by PlnTFDB	yes	| Symbols: | histone H2B, putative | chr3:2914896-2915276 REVERSE	synonymous
AT1G62020.1	WD40-like		missed by PlnTFDB	yes	| Symbols: | coatomer protein complex, subunit alpha, putative | chr1:22923479-22927393 FORWARD	new
AT3G45510.1	C2H2		missed by PlnTFDB	yes	| Symbols: | zinc finger (C3HC4-type RING finger) family protein | chr3:16701775-16702713 REVERSE	same
AT3G42860.1	CCHC(Zn)		missed by PlnTFDB	yes	| Symbols: | zinc knuckle (CCHC-type) family protein | chr3:14957446-14959085 REVERSE	new
AT3G48195.1	LIM		missed by PlnTFDB	no	| Symbols: | phox (PX) domain-containing protein | chr3:17839691-17843373 REVERSE	new
AT3G44530.1	WD40-like		missed by PlnTFDB	yes	| Symbols: HIRA | HIRA (ARABIDOPSIS HOMOLOG OF HISTONE CHAPERONE HIRA); nucleotide binding / protein binding | chr3:16127013-16132234 FORWARD	new
AT3G04410.1	NAM		missed by PlnTFDB	yes	| Symbols: | transcription factor | chr3:1168843-1169211 FORWARD	synonymous
AT3G12280.1	RB	RB	the same/anonymous/super/sub family of PlnTFDB	yes	| Symbols: RBR, RB, RBR1 | RBR1 (RETINOBLASTOMA-RELATED 1) | chr3:3913678-3918440 REVERSE	new
AT3G53730.1	Hap3/NF-YB		missed by PlnTFDB	yes	| Symbols: | histone H4 | chr3:19923637-19923948 REVERSE	synonymous
AT3G50650.1	GRAS	GRAS	the same/anonymous/super/sub family of PlnTFDB	yes	| Symbols: | scarecrow-like transcription factor 7 (SCL7) | chr3:18817453-18819081 REVERSE	same
AT3G12270.1	C2H2		missed by PlnTFDB	yes	| Symbols: | methyltransferase | chr3:3910649-3913129 FORWARD	same
AT3G13340.1	WD40-like		missed by PlnTFDB	yes	| Symbols: | WD-40 repeat family protein | chr3:4332377-4334610 FORWARD	new
AT1G56010.1	NAM	NAC	the same/anonymous/super/sub family of PlnTFDB	yes	| Symbols: ANAC021, ANAC022, NAC1 | NAC1 (Arabidopsis NAC domain containing protein 21, Arabidopsis NAC domain containing protein 22); transcription factor | chr1:20950517-20951392 REVERSE	synonymous
AT3G53690.1	C2H2		missed by PlnTFDB	yes	| Symbols: | zinc finger (C3HC4-type RING finger) family protein | chr3:19909975-19911022 REVERSE	same
AT3G13350.1	ARID-HMG	ARID	the same/anonymous/super/sub family of PlnTFDB	yes	| Symbols: | high mobility group (HMG1/2) family protein / ARID/BRIGHT DNA-binding domain-containing protein | chr3:4335728-4337811 REVERSE	new
AT3G03760.1	AS2-LOB	LOB	the same/anonymous/super/sub family of PlnTFDB	yes	| Symbols: LBD20 | LBD20 (LOB DOMAIN-CONTAINING PROTEIN 20) | chr3:943639-944680 FORWARD	synonymous
AT3G07565.1	MYB-HB-like		missed by PlnTFDB	yes	| Symbols: | DNA binding | chr3:2413829-2415878 FORWARD	subfamily
AT3G46770.1	B3-Domain	ABI3VP1	the same/anonymous/super/sub family of PlnTFDB	yes	| Symbols: | transcriptional factor B3 family protein | chr3:17235049-17236301 FORWARD	synonymous
AT3G09080.1	WD40-like		missed by PlnTFDB	yes	| Symbols: | transducin family protein / WD-40 repeat family protein | chr3:2776264-2781790 REVERSE	new
AT3G18010.1	Homobox-WOX	HB	the same/anonymous/super/sub family of PlnTFDB	yes	| Symbols: WOX1 | WOX1 (WUSCHEL RELATED HOMEOBOX 1); transcription factor | chr3:6161161-6163189 REVERSE	same
AT3G16650.1	WD40-like		missed by PlnTFDB	yes	| Symbols: | PP1/PP2A phosphatases pleiotropic regulator 2 (PRL2) | chr3:5671139-5675112 FORWARD	new
AT3G07740.2	MYB-HB-like	MYB-related	prediction conflicts with PlnTFDB	yes	| Symbols: ATADA2A, HAC10, HXA02, HXA2, ADA2A | ADA2A (Arabidopsis adaptor 2A homolog); DNA binding / transcription factor | chr3:2470020-2472491 REVERSE	subfamily
AT3G07740.2	MYB/SANT	MYB-related	prediction conflicts with PlnTFDB	yes	| Symbols: ATADA2A, HAC10, HXA02, HXA2, ADA2A | ADA2A (Arabidopsis adaptor 2A homolog); DNA binding / transcription factor | chr3:2470020-2472491 REVERSE	subfamily
AT3G26250.1	PHD		missed by PlnTFDB	yes	| Symbols: | DC1 domain-containing protein | chr3:9612933-9614405 REVERSE	new
AT3G26240.1	PHD		missed by PlnTFDB	yes	| Symbols: | DC1 domain-containing protein | chr3:9605572-9608340 REVERSE	new
AT3G12010.1	WD40-like		missed by PlnTFDB	no	| Symbols: | similar to Colon cancer-associated protein Mic1-like containing protein, expressed [Oryza sativa (japonica cultivar-group)] (GB:ABB47548.2); similar to unnamed protein product [Vitis vinifera] (GB:CAO23427.1); similar to hypothetical protein [Vitis vinifera] (GB:CAN61131.1); contains InterPro domain WD40 repeat-like (InterPro:IPR011046); contains InterPro domain Colon cancer-associat…	new
AT3G15740.1	C2H2		missed by PlnTFDB	yes	| Symbols: | zinc finger (C3HC4-type RING finger) family protein | chr3:5333886-5334560 REVERSE	same
AT3G48920.1	MYB-HB-like	MYB	the same/anonymous/super/sub family of PlnTFDB	yes	| Symbols: AtMYB45 | AtMYB45 (myb domain protein 45); DNA binding / transcription factor | chr3:18150377-18151546 FORWARD	subfamily
AT3G13430.1	C2H2		missed by PlnTFDB	yes	| Symbols: | zinc finger (C3HC4-type RING finger) family protein | chr3:4367761-4368708 FORWARD	same
AT1G65580.1	WD40-like		missed by PlnTFDB	yes	| Symbols: FRA3 | FRA3 (FRAGILE FIBER3); inositol or phosphatidylinositol phosphatase | chr1:24381261-24387603 REVERSE	new
AT3G02790.1	C2H2		missed by PlnTFDB	yes	| Symbols: | zinc finger (C2H2 type) family protein | chr3:604933-605250 FORWARD	same
AT3G46810.1	PHD		missed by PlnTFDB	yes	| Symbols: | DC1 domain-containing protein | chr3:17249457-17251517 REVERSE	new
AT3G46800.1	PHD		missed by PlnTFDB	yes	| Symbols: | DC1 domain-containing protein | chr3:17245479-17247527 REVERSE	new
AT3G16720.1	C2H2		missed by PlnTFDB	yes	| Symbols: ATL2 | ATL2 (Arabidopsis T?xicos en Levadura 2); protein binding / zinc ion binding | chr3:5692886-5693800 FORWARD	same
AT1G07050.1	C2C2-CO-like	Orphans	prediction conflicts with PlnTFDB	yes	| Symbols: | CONSTANS-like protein-related | chr1:2164326-2165132 REVERSE	synonymous
AT1G04370.1	AP2-EREBP	AP2-EREBP	the same/anonymous/super/sub family of PlnTFDB	yes	| Symbols: ATERF14 | ATERF14 (ETHYLENE-RESPONSIVE ELEMENT BINDING FACTOR 14); DNA binding / transcription factor | chr1:1175176-1175577 FORWARD	same
AT3G50750.1	BES/BZR	BES1	the same/anonymous/super/sub family of PlnTFDB	yes	| Symbols: | brassinosteroid signalling positive regulator-related | chr3:18873128-18874043 REVERSE	synonymous
AT3G07610.1	JmjC	Jumonji	the same/anonymous/super/sub family of PlnTFDB	yes	| Symbols: IBM1 | IBM1 (INCREASE IN BONSAI METHYLATION 1); histone demethylase(H3-K9 specific) / transcription factor | chr3:2426154-2432882 FORWARD	new
AT1G04360.1	C2H2		missed by PlnTFDB	yes	| Symbols: | zinc finger (C3HC4-type RING finger) family protein | chr1:1167506-1168651 REVERSE	same
AT3G13850.1	AS2-LOB	LOB	the same/anonymous/super/sub family of PlnTFDB	yes	| Symbols: LBD22 | LBD22 (LOB DOMAIN-CONTAINING PROTEIN 22) | chr3:4559917-4560723 FORWARD	synonymous
AT3G05545.1	PHD		missed by PlnTFDB	yes	| Symbols: | transcription factor, putative / zinc finger (C3HC4 type RING finger) family protein | chr3:1609442-1612139 FORWARD	new
AT3G11402.1	PHD		missed by PlnTFDB	yes	| Symbols: | DC1 domain-containing protein | chr3:3573522-3575648 FORWARD	new
AT3G61250.1	MYB-HB-like	MYB	the same/anonymous/super/sub family of PlnTFDB	yes	| Symbols: AtMYB17 | AtMYB17 (myb domain protein 17); DNA binding / transcription factor | chr3:22682281-22683526 FORWARD	subfamily
AT1G55545.1	WD40-like		missed by PlnTFDB	yes	| Symbols: | nucleoporin-related | chr1:20742653-20746715 REVERSE	new
AT3G11390.1	LIM		missed by PlnTFDB	yes	| Symbols: | DC1 domain-containing protein | chr3:3569834-3571966 FORWARD	new
AT3G11390.1	PHD		missed by PlnTFDB	yes	| Symbols: | DC1 domain-containing protein | chr3:3569834-3571966 FORWARD	new
AT3G42830.1	C2H2		missed by PlnTFDB	yes	| Symbols: | ring-box protein Roc1/Rbx1/Hrt1, putative | chr3:14940702-14941666 REVERSE	same
AT3G02830.1	C3H	C3H	the same/anonymous/super/sub family of PlnTFDB	yes	| Symbols: ZFN1 | ZFN1 (ZINC FINGER PROTEIN 1); nucleic acid binding | chr3:614082-615923 FORWARD	same
AT3G13840.1	GRAS	GRAS	the same/anonymous/super/sub family of PlnTFDB	yes	| Symbols: | scarecrow transcription factor family protein | chr3:4555312-4556844 REVERSE	same
AT3G12250.1	bZIP	bZIP	the same/anonymous/super/sub family of PlnTFDB	yes	| Symbols: BZIP45, TGA6 | TGA6 (TGA1a-related gene 6); DNA binding / transcription factor | chr3:3906358-3908590 FORWARD	same
AT3G10400.1	CCHC(Zn)		missed by PlnTFDB	yes	| Symbols: | RNA recognition motif (RRM)-containing protein | chr3:3232641-3233426 FORWARD	new
AT3G10390.1	Homeodomain-LIKE	SWI/SNF-SWI3	prediction conflicts with PlnTFDB	yes	| Symbols: FLD | FLD (FLOWERING LOCUS D); amine oxidase | chr3:3229298-3231824 FORWARD	subfamily
AT3G45540.1	C2H2		missed by PlnTFDB	yes	| Symbols: | zinc finger (C3HC4-type RING finger) family protein | chr3:16717297-16718634 REVERSE	same
AT3G11400.1	CCHC(Zn)		missed by PlnTFDB	yes	| Symbols: ATEIF3G1, EIF3G1 | EIF3G1 (eukaryotic translation initiation factor 3G1); RNA binding / translation initiation factor | chr3:3578542-3580372 FORWARD	new
AT3G44785.1	C3H	C3H	the same/anonymous/super/sub family of PlnTFDB	yes	| Symbols: | U2AF splicing factor subunit, putative / U2 auxiliary factor 38 kDa subunit, putative | chr3:16339208-16339435 REVERSE	same
AT3G11370.1	PHD		missed by PlnTFDB	yes	| Symbols: | DC1 domain-containing protein | chr3:3561117-3562886 FORWARD	new
AT3G07120.1	C2H2		missed by PlnTFDB	yes	| Symbols: | zinc finger (C3HC4-type RING finger) family protein | chr3:2254566-2255648 FORWARD	same
AT3G54810.2	C2C2-GATA	C2C2-GATA	the same/anonymous/super/sub family of PlnTFDB	yes	| Symbols: BME3-ZF, BME3 | BME3/BME3-ZF (BLUE MICROPYLAR END3); transcription factor | chr3:20307935-20309214 FORWARD	synonymous
AT3G11385.1	LIM		missed by PlnTFDB	yes	| Symbols: | DC1 domain-containing protein | chr3:3566584-3568884 FORWARD	new
AT3G11385.1	PHD		missed by PlnTFDB	yes	| Symbols: | DC1 domain-containing protein | chr3:3566584-3568884 FORWARD	new
AT3G04280.1	RR-A-type	Orphans	prediction conflicts with PlnTFDB	yes	| Symbols: ARR22 | ARR22 (ARABIDOPSIS RESPONSE REGULATOR 22); transcription regulator/ two-component response regulator | chr3:1130145-1130696 REVERSE	subfamily
AT3G50700.1	C2H2	C2H2	the same/anonymous/super/sub family of PlnTFDB	yes	| Symbols: ATIDD2 | ATIDD2 (ARABIDOPSIS THALIANA INDETERMINATE(ID)-DOMAIN 2); nucleic acid binding / transcription factor/ zinc ion binding | chr3:18851926-18853810 FORWARD	same
AT3G44600.1	WD40-like		missed by PlnTFDB	yes	| Symbols: CYP71 | CYP71 (CYCLOPHILIN71); chromatin binding / histone binding / peptidyl-prolyl cis-trans isomerase | chr3:16176355-16180188 REVERSE	new
AT1G27370.1	SBP	SBP	the same/anonymous/super/sub family of PlnTFDB	yes	| Symbols: | squamosa promoter-binding protein-like 10 (SPL10) | chr1:9505441-9506984 REVERSE	same
AT3G10595.1	MYB-HB-like	MYB	the same/anonymous/super/sub family of PlnTFDB	yes	| Symbols: | myb family transcription factor | chr3:3311910-3312820 REVERSE	subfamily
AT3G10595.1	MYB/SANT	MYB	the same/anonymous/super/sub family of PlnTFDB	yes	| Symbols: | myb family transcription factor | chr3:3311910-3312820 REVERSE	subfamily
AT3G07670.1	SET	SET	the same/anonymous/super/sub family of PlnTFDB	yes	| Symbols: | SET domain-containing protein | chr3:2451657-2454623 FORWARD	new
AT3G13300.1	WD40-like		missed by PlnTFDB	yes	| Symbols: VCS | VCS (VARICOSE); nucleotide binding | chr3:4304092-4309956 FORWARD	new
AT3G53680.1	PHD	PHD	the same/anonymous/super/sub family of PlnTFDB	yes	| Symbols: | PHD finger transcription factor, putative | chr3:19903841-19908390 REVERSE	new
AT3G62100.1	AUX-IAA	AUX/IAA	the same/anonymous/super/sub family of PlnTFDB	yes	| Symbols: IAA30 | IAA30 (indoleacetic acid-induced protein 30); transcription factor | chr3:23006810-23007568 FORWARD	new
AT3G11440.1	MYB-HB-like	MYB	the same/anonymous/super/sub family of PlnTFDB	yes	| Symbols: ATMYB65, MYB65 | ATMYB65 (myb domain protein 65); DNA binding / transcription factor | chr3:3603062-3604935 FORWARD	subfamily
AT3G03750.2	SET	SET	the same/anonymous/super/sub family of PlnTFDB	yes	| Symbols: | SET domain-containing protein | chr3:939983-941518 FORWARD	new
AT3G10590.1	MYB-HB-like	MYB	the same/anonymous/super/sub family of PlnTFDB	yes	| Symbols: | myb family transcription factor | chr3:3310429-3311316 REVERSE	subfamily
AT3G10590.1	MYB/SANT	MYB	the same/anonymous/super/sub family of PlnTFDB	yes	| Symbols: | myb family transcription factor | chr3:3310429-3311316 REVERSE	subfamily
AT3G18060.1	WD40-like		missed by PlnTFDB	yes	| Symbols: | transducin family protein / WD-40 repeat family protein | chr3:6183886-6186794 FORWARD	new
AT3G11450.1	MYB-HB-like	MYB	the same/anonymous/super/sub family of PlnTFDB	yes	| Symbols: | DNAJ heat shock N-terminal domain-containing protein / cell division protein-related | chr3:3605465-3607483 REVERSE	subfamily
AT3G13780.1	FHA-SMAD		missed by PlnTFDB	yes	| Symbols: | similar to SMAD/FHA [Medicago truncatula] (GB:ABN05826.1); contains InterPro domain SMAD/FHA (InterPro:IPR008984) | chr3:4525115-4526221 FORWARD	new
AT3G03740.1	BTB-POZ-MATH		missed by PlnTFDB	yes	| Symbols: ATBPM4 | ATBPM4 (BTB-POZ AND MATH DOMAIN 4); protein binding | chr3:937113-939814 REVERSE	new
AT3G32090.1	WRKY		missed by PlnTFDB	yes	| Symbols: | transcription factor-related | chr3:13082669-13083634 FORWARD	same
AT1G53340.1	PHD		missed by PlnTFDB	yes	| Symbols: | DC1 domain-containing protein | chr1:19902596-19904599 REVERSE	new
AT3G07650.1	C2C2-CO-like	C2C2-CO-like	the same/anonymous/super/sub family of PlnTFDB	yes	| Symbols: COL9 | COL9 (CONSTANS-LIKE 9); transcription factor/ zinc ion binding | chr3:2442500-2443907 FORWARD	synonymous
AT3G13810.1	C2H2	C2H2	the same/anonymous/super/sub family of PlnTFDB	yes	| Symbols: ATIDD11 | ATIDD11 (ARABIDOPSIS THALIANA INDETERMINATE(ID)-DOMAIN 11); nucleic acid binding / transcription factor/ zinc ion binding | chr3:4544948-4547307 FORWARD	same
AT3G18100.2	MYB-HB-like	MYB	the same/anonymous/super/sub family of PlnTFDB	yes	| Symbols: ATMYB4R1, MYB4R1 | MYB4R1 (myb domain protein 4R1); transcription factor | chr3:6201819-6204589 FORWARD	subfamily
AT3G02820.1	CCHC(Zn)		missed by PlnTFDB	yes	| Symbols: | zinc knuckle (CCHC-type) family protein | chr3:611580-613301 FORWARD	new
AT3G60300.1	C2H2		missed by PlnTFDB	yes	| Symbols: | RWD domain-containing protein | chr3:22296346-22298357 FORWARD	same
AT3G10585.1	MYB-HB-like		missed by PlnTFDB	yes	| Symbols: | myb family transcription factor / I-box binding factor-related protein | chr3:3308702-3309434 REVERSE	subfamily
AT3G53650.1	Hap3/NF-YB		missed by PlnTFDB	yes	| Symbols: | histone H2B, putative | chr3:19900336-19900752 FORWARD	synonymous
AT3G62090.1	bHLH	bHLH	the same/anonymous/super/sub family of PlnTFDB	yes	| Symbols: PIF6, PIL2 | PIL2 (PHYTOCHROME INTERACTING FACTOR 3-LIKE 2); transcription factor | chr3:23000072-23001470 REVERSE	same
AT3G27360.1	Hap3/NF-YB		missed by PlnTFDB	yes	| Symbols: | histone H3 | chr3:10130696-10131106 REVERSE	synonymous
AT3G45530.1	PHD		missed by PlnTFDB	yes	| Symbols: | DC1 domain-containing protein | chr3:16712118-16714320 REVERSE	new
AT3G12130.1	C3H	C3H	the same/anonymous/super/sub family of PlnTFDB	yes	| Symbols: | KH domain-containing protein / zinc finger (CCCH type) family protein | chr3:3864492-3866412 REVERSE	same
AT3G10580.1	MYB-HB-like	MYB-related	prediction conflicts with PlnTFDB	yes	| Symbols: | myb family transcription factor | chr3:3307088-3308235 REVERSE	subfamily
AT3G09030.1	BTB-POZ		missed by PlnTFDB	yes	| Symbols: | potassium channel tetramerisation domain-containing protein | chr3:2754846-2756228 FORWARD	new
AT3G13290.1	WD40-like		missed by PlnTFDB	yes	| Symbols: VCR | VCR (VARICOSE-RELATED); nucleotide binding | chr3:4297536-4303120 FORWARD	new
AT3G20280.1	PHD	PHD	the same/anonymous/super/sub family of PlnTFDB	yes	| Symbols: | PHD finger family protein | chr3:7071481-7074346 FORWARD	new
AT3G05675.2	BTB-POZ		missed by PlnTFDB	yes	| Symbols: | protein binding | chr3:1658431-1659865 REVERSE	new
AT3G49940.1	AS2-LOB	LOB	the same/anonymous/super/sub family of PlnTFDB	yes	| Symbols: LBD38 | LBD38 (LOB DOMAIN-CONTAINING PROTEIN 38) | chr3:18525450-18526287 FORWARD	synonymous
AT3G49950.1	GRAS	GRAS	the same/anonymous/super/sub family of PlnTFDB	yes	| Symbols: | scarecrow transcription factor family protein | chr3:18533555-18534787 FORWARD	same
AT3G04850.1	Tesmin	CPP	the same/anonymous/super/sub family of PlnTFDB	yes	| Symbols: | tesmin/TSO1-like CXC domain-containing protein | chr3:1332275-1335857 REVERSE	synonymous
AT3G49930.1	C2H2	C2H2	the same/anonymous/super/sub family of PlnTFDB	yes	| Symbols: | zinc finger (C2H2 type) family protein | chr3:18521231-18521878 FORWARD	same
AT3G13960.1	C3H-WRC/GRF	GRF	prediction conflicts with PlnTFDB	yes	| Symbols: AtGRF5 | AtGRF5 (GROWTH-REGULATING FACTOR 5) | chr3:4608533-4610167 FORWARD	synonymous
AT3G16500.1	AUX-IAA	AUX/IAA	the same/anonymous/super/sub family of PlnTFDB	yes	| Symbols: IAA26, PAP1 | PAP1 (PHYTOCHROME-ASSOCIATED PROTEIN 1); transcription factor | chr3:5612807-5614214 REVERSE	new
AT3G05670.1	PHD	PHD	the same/anonymous/super/sub family of PlnTFDB	yes	| Symbols: | PHD finger family protein | chr3:1653894-1657028 FORWARD	new
AT3G61910.1	NAM	NAC	the same/anonymous/super/sub family of PlnTFDB	yes	| Symbols: ANAC066, NST2 | NST2 (NAC SECONDARY WALL THICKENING PROMOTING FACTOR2); transcription factor | chr3:22940168-22941382 REVERSE	synonymous
AT3G08020.1	PHD		missed by PlnTFDB	yes	| Symbols: | protein binding / zinc ion binding | chr3:2557759-2561540 REVERSE	new
AT1G53320.1	TUBBY	TUB	the same/anonymous/super/sub family of PlnTFDB	yes	| Symbols: AtTLP7 | AtTLP7 (TUBBY LIKE PROTEIN 7); phosphoric diester hydrolase/ transcription factor | chr1:19894905-19897097 REVERSE	new
AT3G48160.1	E2F-DP	E2F-DP	the same/anonymous/super/sub family of PlnTFDB	yes	| Symbols: E2L3, E2FE, DEL1 | DEL1 (DP-E2F-like 1); transcription factor | chr3:17794626-17796673 FORWARD	synonymous
AT3G54990.1	AP2-EREBP	AP2-EREBP	the same/anonymous/super/sub family of PlnTFDB	yes	| Symbols: SMZ | SMZ (SCHLAFMUTZE); DNA binding / transcription factor | chr3:20384695-20387499 REVERSE	same
AT3G03660.1	Homobox-WOX	HB	the same/anonymous/super/sub family of PlnTFDB	yes	| Symbols: | DNA binding / transcription factor | chr3:889522-892169 REVERSE	same
AT3G27510.1	PHD		missed by PlnTFDB	yes	| Symbols: | protein binding / zinc ion binding | chr3:10189477-10190799 REVERSE	new
AT3G27490.1	PHD		missed by PlnTFDB	yes	| Symbols: | DC1 domain-containing protein | chr3:10179337-10181385 REVERSE	new
AT3G27500.1	PHD		missed by PlnTFDB	yes	| Symbols: | protein binding / zinc ion binding | chr3:10184240-10186318 REVERSE	new
AT3G17860.1	TIFY	Tify	the same/anonymous/super/sub family of PlnTFDB	yes	| Symbols: JAZ3, JAI3, TIFY6B | JAI3/JAZ3/TIFY6B (JASMONATE-ZIM-DOMAIN PROTEIN 3) | chr3:6119974-6122697 FORWARD	new
AT3G53790.1	MYB-HB-like	MYB-related	prediction conflicts with PlnTFDB	yes	| Symbols: TRFL4 | TRFL4 (TRF-LIKE 4); DNA binding | chr3:19939456-19941245 FORWARD	subfamily
AT3G04030.1	MYB-HB-like	G2-like	prediction conflicts with PlnTFDB	yes	| Symbols: | myb family transcription factor | chr3:1042927-1044581 REVERSE	subfamily
AT1G60610.1	C2H2		missed by PlnTFDB	yes	| Symbols: | protein binding / zinc ion binding | chr1:22331664-22332851 REVERSE	same
AT3G08500.1	MYB-HB-like	MYB	the same/anonymous/super/sub family of PlnTFDB	yes	| Symbols: AtMYB83, MYB83 | MYB83 (myb domain protein 83); DNA binding / transcription factor | chr3:2576964-2578078 REVERSE	subfamily
AT3G13682.1	Homeodomain-LIKE	SWI/SNF-SWI3	prediction conflicts with PlnTFDB	yes	| Symbols: LDL2 | LDL2 (LSD1-LIKE2); amine oxidase | chr3:4479200-4481516 REVERSE	subfamily
AT3G60630.1	GRAS	GRAS	the same/anonymous/super/sub family of PlnTFDB	yes	| Symbols: | scarecrow transcription factor family protein | chr3:22421471-22423342 REVERSE	same
AT3G07260.1	FHA-SMAD	FHA	the same/anonymous/super/sub family of PlnTFDB	yes	| Symbols: | forkhead-associated domain-containing protein / FHA domain-containing protein | chr3:2309710-2310636 FORWARD	new
AT3G08505.2	C2H2	C3H	matched in other predictions	yes	| Symbols: | zinc finger (CCCH-type/C3HC4-type RING finger) family protein | chr3:2580609-2582049 REVERSE	same
AT3G08505.2	C3H	C3H	the same/anonymous/super/sub family of PlnTFDB	yes	| Symbols: | zinc finger (CCCH-type/C3HC4-type RING finger) family protein | chr3:2580609-2582049 REVERSE	same
AT3G52440.1	C2C2-Dof	C2C2-Dof	the same/anonymous/super/sub family of PlnTFDB	yes	| Symbols: | Dof-type zinc finger domain-containing protein | chr3:19446425-19447168 FORWARD	synonymous
AT3G51880.1	HMG	HMG	the same/anonymous/super/sub family of PlnTFDB	yes	| Symbols: NFD1, HMGB1 | HMGB1 (HIGH MOBILITY GROUP B 1); transcription factor | chr3:19258218-19259468 REVERSE	new
AT3G14980.1	PHD	PHD	the same/anonymous/super/sub family of PlnTFDB	yes	| Symbols: | PHD finger transcription factor, putative | chr3:5039938-5044818 REVERSE	new
AT3G04100.1	MADS-type1	MADS	the same/anonymous/super/sub family of PlnTFDB	yes	| Symbols: AGL57 | AGL57; DNA binding / transcription factor | chr3:1075306-1075929 FORWARD	synonymous
AT3G46640.1	MYB-HB-like	G2-like	prediction conflicts with PlnTFDB	yes	| Symbols: LUX, PCL1 | PCL1 (PHYTOCLOCK 1); DNA binding / transcription factor | chr3:17194233-17195204 FORWARD	subfamily
AT3G06010.1	SNF2	SNF2	the same/anonymous/super/sub family of PlnTFDB	yes	| Symbols: ATCHR12 | ATCHR12; ATP binding / DNA binding | chr3:1802441-1807290 REVERSE	new
AT3G49850.1	MYB-HB-like	MYB-related	prediction conflicts with PlnTFDB	yes	| Symbols: TRB3, ATTRB3 | ATTRB3/TRB3 (TELOMERE REPEAT BINDING FACTOR 1); DNA binding / transcription factor | chr3:18500436-18501716 FORWARD	subfamily
AT3G14970.1	C2H2		missed by PlnTFDB	yes	| Symbols: | zinc finger (C3HC4-type RING finger) family protein | chr3:5039078-5039740 REVERSE	same
AT3G46130.1	MYB-HB-like	MYB	the same/anonymous/super/sub family of PlnTFDB	yes	| Symbols: AtMYB48, MYB111 | MYB111 (myb domain protein 111); DNA binding / transcription factor | chr3:16956418-16957361 FORWARD	subfamily
AT1G22670.1	C2H2		missed by PlnTFDB	yes	| Symbols: | protease-associated zinc finger (C3HC4-type RING finger) family protein | chr1:8021843-8023505 REVERSE	same
AT3G59580.1	Nin-like	RWP-RK	the same/anonymous/super/sub family of PlnTFDB	yes	| Symbols: | RWP-RK domain-containing protein | chr3:22020629-22023698 FORWARD	same
AT3G51910.1	HSF-type-DNA-binding	HSF	the same/anonymous/super/sub family of PlnTFDB	yes	| Symbols: HSFA7A, AT-HSFA7A | AT-HSFA7A (Arabidopsis thaliana heat shock transcription factor A7A); DNA binding / transcription factor | chr3:19276272-19277597 FORWARD	synonymous
AT3G53820.1	C2H2	C2H2	the same/anonymous/super/sub family of PlnTFDB	yes	| Symbols: | zinc finger (C2H2 type) family protein | chr3:19949684-19950112 FORWARD	same
AT3G62670.1	GARP-G2-like	ARR-B	the same/anonymous/super/sub family of PlnTFDB	yes	| Symbols: MEE41, ARR20 | ARR20 (ARABIDOPSIS RESPONSE REGULATOR 20); transcription factor/ two-component response regulator | chr3:23187532-23189270 REVERSE	synonymous
AT3G62670.1	RR-A-type	ARR-B	the same/anonymous/super/sub family of PlnTFDB	yes	| Symbols: MEE41, ARR20 | ARR20 (ARABIDOPSIS RESPONSE REGULATOR 20); transcription factor/ two-component response regulator | chr3:23187532-23189270 REVERSE	subfamily
AT3G62670.1	RR-B-type	ARR-B	the same/anonymous/super/sub family of PlnTFDB	yes	| Symbols: MEE41, ARR20 | ARR20 (ARABIDOPSIS RESPONSE REGULATOR 20); transcription factor/ two-component response regulator | chr3:23187532-23189270 REVERSE	synonymous
AT3G43920.1	PAZ-Argonaute		missed by PlnTFDB	yes	| Symbols: DCL3 | DCL3 (DICER-LIKE 3); RNA binding / ribonuclease III | chr3:15764535-15771817 FORWARD	new
AT3G11090.1	AS2-LOB	LOB	the same/anonymous/super/sub family of PlnTFDB	yes	| Symbols: LBD21 | LBD21 (LOB DOMAIN-CONTAINING PROTEIN 21) | chr3:3475042-3475539 FORWARD	synonymous
AT3G29740.1	BTB-POZ		missed by PlnTFDB	yes	| Symbols: | protein binding | chr3:11580947-11581326 FORWARD	new
AT3G61890.1	Homobox-WOX	HB	the same/anonymous/super/sub family of PlnTFDB	yes	| Symbols: ATHB12, ATHB-12 | ATHB-12 (ARABIDOPSIS THALIANA HOMEOBOX PROTEIN 12); transcription factor | chr3:22925321-22926214 REVERSE	same
AT3G44290.1	NAM	NAC	the same/anonymous/super/sub family of PlnTFDB	yes	| Symbols: ANAC060 | ANAC060 (Arabidopsis NAC domain containing protein 60); transcription factor | chr3:15983896-15986006 REVERSE	synonymous
AT3G10000.1	MYB	Trihelix	prediction conflicts with PlnTFDB	yes	| Symbols: EDA31 | EDA31 (embryo sac development arrest 31); transcription factor | chr3:3076879-3078912 FORWARD	same
AT1G76260.1	WD40-like		missed by PlnTFDB	yes	| Symbols: | transducin family protein / WD-40 repeat family protein | chr1:28615257-28617892 FORWARD	new
AT3G55000.1	LisH		missed by PlnTFDB	yes	| Symbols: TON1, TON1A | TON1A (TONNEAU 1) | chr3:20392589-20394554 FORWARD	new
AT3G51930.1	WD40-like		missed by PlnTFDB	yes	| Symbols: | transducin family protein / WD-40 repeat family protein | chr3:19282650-19283897 FORWARD	new
AT3G05690.1	Hap2/NF-YA	CCAAT	the same/anonymous/super/sub family of PlnTFDB	yes	| Symbols: UNE8, ATHAP2B, HAP2B | ATHAP2B/HAP2B/UNE8 (HEME ACTIVATOR PROTEIN (YEAST) HOMOLOG 2B); transcription factor | chr3:1676928-1678330 REVERSE	synonymous
AT3G62690.1	C2H2		missed by PlnTFDB	yes	| Symbols: ATL5 | ATL5 (Arabidopsis T?xicos en Levadura 5); protein binding / zinc ion binding | chr3:23196805-23197578 REVERSE	same
AT3G62690.1	LIM		missed by PlnTFDB	yes	| Symbols: ATL5 | ATL5 (Arabidopsis T?xicos en Levadura 5); protein binding / zinc ion binding | chr3:23196805-23197578 REVERSE	new
AT1G63170.1	C2H2		missed by PlnTFDB	yes	| Symbols: | zinc finger (C3HC4-type RING finger) family protein | chr1:23429239-23430738 FORWARD	same
AT3G11580.1	B3-Domain	ABI3VP1	the same/anonymous/super/sub family of PlnTFDB	yes	| Symbols: | DNA-binding protein, putative | chr3:3649171-3651277 REVERSE	synonymous
AT3G61180.1	C2H2		missed by PlnTFDB	yes	| Symbols: | zinc finger (C3HC4-type RING finger) family protein | chr3:22656655-22658265 FORWARD	same
AT3G04580.1	RR-A-type	Orphans	prediction conflicts with PlnTFDB	yes	| Symbols: EIN4 | EIN4 (ETHYLENE INSENSITIVE 4); receptor | chr3:1235582-1237971 REVERSE	subfamily
AT3G45480.1	C2H2		missed by PlnTFDB	yes	| Symbols: | nucleic acid binding / protein binding / zinc ion binding | chr3:16694248-16695577 REVERSE	same
AT3G13760.1	PHD		missed by PlnTFDB	yes	| Symbols: | DC1 domain-containing protein | chr3:4517524-4519482 FORWARD	new
AT3G11200.1	PHD	Alfin-like	prediction conflicts with PlnTFDB	yes	| Symbols: | PHD finger family protein | chr3:3508393-3510424 REVERSE	new
AT3G09090.1	WD40-like		missed by PlnTFDB	no	| Symbols: DEX1 | DEX1 (DEFECTIVE IN EXINE FORMATION 1) | chr3:2782917-2787557 REVERSE	new
AT1G53490.1	C2H2		missed by PlnTFDB	yes	| Symbols: | DNA binding | chr1:19968814-19970479 FORWARD	same
AT3G07220.1	FHA-SMAD	FHA	the same/anonymous/super/sub family of PlnTFDB	yes	| Symbols: | transcriptional activator, putative | chr3:2297974-2299413 FORWARD	new
AT3G16600.1	C2H2	SNF2	matched in other predictions	yes	| Symbols: | SNF2 domain-containing protein / helicase domain-containing protein / RING finger domain-containing protein | chr3:5652845-5655676 REVERSE	same
AT3G16600.1	SNF2	SNF2	the same/anonymous/super/sub family of PlnTFDB	yes	| Symbols: | SNF2 domain-containing protein / helicase domain-containing protein / RING finger domain-containing protein | chr3:5652845-5655676 REVERSE	new
AT3G45470.1	C2H2		missed by PlnTFDB	yes	| Symbols: | zinc finger protein-related | chr3:16691490-16692246 REVERSE	same
AT3G25890.1	AP2-EREBP	AP2-EREBP	the same/anonymous/super/sub family of PlnTFDB	yes	| Symbols: | AP2 domain-containing transcription factor, putative | chr3:9477289-9478287 FORWARD	same
AT1G04240.1	AUX-IAA	AUX/IAA	the same/anonymous/super/sub family of PlnTFDB	yes	| Symbols: IAA3, SHY2 | SHY2 (SHORT HYPOCOTYL 2); transcription factor | chr1:1128563-1129318 REVERSE	new
AT3G50590.1	WD40-like		missed by PlnTFDB	yes	| Symbols: | transducin family protein / WD-40 repeat family protein | chr3:18782273-18790201 FORWARD	new
AT3G48900.1	CHROMO-DOMAIN		missed by PlnTFDB	yes	| Symbols: | nuclease | chr3:18143434-18147224 FORWARD	new
AT3G46320.1	Hap3/NF-YB		missed by PlnTFDB	yes	| Symbols: | histone H4 | chr3:17031028-17031339 REVERSE	synonymous
AT1G44050.1	PHD		missed by PlnTFDB	yes	| Symbols: | DC1 domain-containing protein | chr1:16742361-16743953 FORWARD	new
AT3G14740.1	PHD	PHD	the same/anonymous/super/sub family of PlnTFDB	yes	| Symbols: | PHD finger family protein | chr3:4952192-4953313 REVERSE	new
AT3G44460.1	bZIP	bZIP	the same/anonymous/super/sub family of PlnTFDB	yes	| Symbols: ATBZIP67, DPBF2 | DPBF2 (BASIC LEUCINE ZIPPER TRANSCRIPTION FACTOR 67); DNA binding / transcription factor | chr3:16091102-16092709 REVERSE	same
AT1G04250.1	AUX-IAA	AUX/IAA	the same/anonymous/super/sub family of PlnTFDB	yes	| Symbols: IAA17, AXR3 | AXR3 (AUXIN RESISTANT 3); transcription factor | chr1:1136381-1138339 FORWARD	new
AT3G07780.1	PHD		missed by PlnTFDB	yes	| Symbols: | protein binding / zinc ion binding | chr3:2485110-2486882 FORWARD	new
AT3G61970.1	B3-Domain	ABI3VP1	the same/anonymous/super/sub family of PlnTFDB	yes	| Symbols: NGA2 | NGA2 (NGATHA2); transcription factor | chr3:22962804-22963703 FORWARD	synonymous
AT3G03200.1	NAM	NAC	the same/anonymous/super/sub family of PlnTFDB	yes	| Symbols: ANAC045 | ANAC045 (Arabidopsis NAC domain containing protein 45); transcription factor | chr3:736148-738534 REVERSE	synonymous
AT3G27473.1	PHD		missed by PlnTFDB	yes	| Symbols: | DC1 domain-containing protein | chr3:10170479-10172467 REVERSE	new
AT3G61950.1	bHLH	bHLH	the same/anonymous/super/sub family of PlnTFDB	yes	| Symbols: | basic helix-loop-helix (bHLH) family protein | chr3:22950636-22952307 FORWARD	same
AT3G62240.1	C2H2		missed by PlnTFDB	yes	| Symbols: | zinc finger (C2H2 type) family protein | chr3:23044567-23047628 REVERSE	same
AT3G62240.1	LIM		missed by PlnTFDB	yes	| Symbols: | zinc finger (C2H2 type) family protein | chr3:23044567-23047628 REVERSE	new
AT3G44350.1	NAM	NAC	the same/anonymous/super/sub family of PlnTFDB	yes	| Symbols: ANAC061 | ANAC061 (Arabidopsis NAC domain containing protein 61); transcription factor | chr3:16033823-16035474 REVERSE	synonymous
AT3G27480.1	PHD		missed by PlnTFDB	yes	| Symbols: | DC1 domain-containing protein | chr3:10174877-10176792 REVERSE	new
AT3G33530.1	WD40-like		missed by PlnTFDB	yes	| Symbols: | transducin family protein / WD-40 repeat family protein | chr3:14096340-14104435 FORWARD	new
AT3G04060.1	NAM	NAC	the same/anonymous/super/sub family of PlnTFDB	yes	| Symbols: ANAC046 | ANAC046 (Arabidopsis NAC domain containing protein 46); transcription factor | chr3:1053632-1054959 REVERSE	synonymous
AT3G50060.1	MYB-HB-like	MYB	the same/anonymous/super/sub family of PlnTFDB	yes	| Symbols: MYB77 | MYB77; DNA binding / transcription factor | chr3:18569129-18570034 REVERSE	subfamily
AT3G60220.1	C2H2		missed by PlnTFDB	yes	| Symbols: ATL4 | ATL4 (Arabidopsis T?xicos en Levadura 4); protein binding / zinc ion binding | chr3:22265765-22266769 REVERSE	same
AT3G50010.1	PHD		missed by PlnTFDB	yes	| Symbols: | DC1 domain-containing protein | chr3:18548231-18550540 REVERSE	new
AT3G55730.1	MYB-HB-like	MYB	the same/anonymous/super/sub family of PlnTFDB	yes	| Symbols: AtMYB109, MYB109 | MYB109 (myb domain protein 109); DNA binding / transcription factor | chr3:20693093-20694942 REVERSE	subfamily
AT1G05630.1	WD40-like		missed by PlnTFDB	yes	| Symbols: AT5PTASE13, 5PTASE13 | 5PTASE13/AT5PTASE13; inositol or phosphatidylinositol phosphatase | chr1:1682482-1687152 FORWARD	new
AT3G10113.1	MYB-HB-like	MYB-related	prediction conflicts with PlnTFDB	yes	| Symbols: | myb family transcription factor | chr3:3118048-3119396 REVERSE	subfamily
AT3G18380.1	Homobox-WOX		missed by PlnTFDB	yes	| Symbols: | sequence-specific DNA binding / transcription factor | chr3:6311008-6313187 REVERSE	same
AT3G18950.1	WD40-like		missed by PlnTFDB	yes	| Symbols: | transducin family protein / WD-40 repeat family protein | chr3:6536906-6538327 FORWARD	new
AT3G24340.1	SNF2	SNF2	the same/anonymous/super/sub family of PlnTFDB	yes	| Symbols: CHR40 | CHR40 (chromatin remodeling 40); ATP binding / DNA binding / helicase | chr3:8832092-8835729 REVERSE	new
AT3G24070.1	CCHC(Zn)		missed by PlnTFDB	yes	| Symbols: | zinc knuckle (CCHC-type) family protein | chr3:8693550-8694338 FORWARD	new
AT3G18960.1	B3-Domain	ABI3VP1	the same/anonymous/super/sub family of PlnTFDB	yes	| Symbols: | transcriptional factor B3 family protein | chr3:6542624-6543574 FORWARD	synonymous
AT3G54360.1	C2H2		missed by PlnTFDB	yes	| Symbols: | protein binding / zinc ion binding | chr3:20139548-20142559 REVERSE	same
AT3G43890.1	PHD		missed by PlnTFDB	yes	| Symbols: | DC1 domain-containing protein | chr3:15752455-15754440 REVERSE	new
AT3G57130.1	ABTB	TRAF	the same/anonymous/super/sub family of PlnTFDB	yes	| Symbols: BOP1 | BOP1 (BLADE ON PETIOLE 1); protein binding | chr3:21158814-21161006 FORWARD	new
AT3G21150.1	Znf-B	Orphans	prediction conflicts with PlnTFDB	yes	| Symbols: | zinc finger (B-box type) family protein | chr3:7412719-7413396 REVERSE	synonymous
AT3G12890.1	C2C2-CO-like	Orphans	prediction conflicts with PlnTFDB	yes	| Symbols: ASML2 | ASML2 (ACTIVATOR OF SPOMIN::LUC2) | chr3:4099230-4100284 FORWARD	synonymous
AT1G60650.1	CCHC(Zn)		missed by PlnTFDB	yes	| Symbols: | glycine-rich RNA-binding protein, putative | chr1:22343754-22345813 FORWARD	new
AT3G15980.1	WD40-like		missed by PlnTFDB	yes	| Symbols: | coatomer protein complex, subunit beta 2 (beta prime), putative | chr3:5411705-5418319 REVERSE	new
AT3G47120.1	C3H	C3H	the same/anonymous/super/sub family of PlnTFDB	yes	| Symbols: | RNA recognition motif (RRM)-containing protein | chr3:17362319-17363754 REVERSE	same
AT3G59060.1	bHLH	bHLH	the same/anonymous/super/sub family of PlnTFDB	yes	| Symbols: PIF5, PIL6 | PIL6 (PHYTOCHROME-INTERACTING FACTOR 5); DNA binding / transcription factor | chr3:21839166-21840872 REVERSE	same
AT3G57920.1	SBP	SBP	the same/anonymous/super/sub family of PlnTFDB	yes	| Symbols: | squamosa promoter-binding protein, putative | chr3:21455427-21456829 REVERSE	same
AT3G60490.1	AP2-EREBP	AP2-EREBP	the same/anonymous/super/sub family of PlnTFDB	yes	| Symbols: | AP2 domain-containing transcription factor TINY, putative | chr3:22360502-22361272 FORWARD	same
AT3G23220.1	AP2-EREBP	AP2-EREBP	the same/anonymous/super/sub family of PlnTFDB	yes	| Symbols: | DNA binding / transcription factor | chr3:8287976-8288395 FORWARD	same
AT3G06590.1	bHLH		missed by PlnTFDB	yes	| Symbols: | transcription factor | chr3:2054653-2055318 REVERSE	same
AT3G50870.1	C2C2-GATA	C2C2-GATA	the same/anonymous/super/sub family of PlnTFDB	yes	| Symbols: MNP | MNP (MONOPOLE); transcription factor | chr3:18922093-18923350 FORWARD	synonymous
AT3G23230.1	AP2-EREBP	AP2-EREBP	the same/anonymous/super/sub family of PlnTFDB	yes	| Symbols: | ethylene-responsive factor, putative | chr3:8289654-8290073 REVERSE	same
AT3G18990.1	B3-Domain	ABI3VP1	the same/anonymous/super/sub family of PlnTFDB	yes	| Symbols: REM39, VRN1 | VRN1 (REDUCED VERNALIZATION RESPONSE 1) | chr3:6549083-6551574 REVERSE	synonymous
AT3G05200.1	C2H2		missed by PlnTFDB	yes	| Symbols: ATL6 | ATL6 (Arabidopsis T?xicos en Levadura 6); protein binding / zinc ion binding | chr3:1477383-1478579 FORWARD	same
AT3G01530.1	MYB-HB-like	MYB	the same/anonymous/super/sub family of PlnTFDB	yes	| Symbols: AtMYB57 | AtMYB57 (myb domain protein 57); DNA binding / transcription factor | chr3:210359-211158 REVERSE	subfamily
AT3G55770.1	C2H2	LIM	matched in other predictions	yes	| Symbols: | LIM domain-containing protein | chr3:20714778-20716094 FORWARD	same
AT3G55770.1	LIM	LIM	the same/anonymous/super/sub family of PlnTFDB	yes	| Symbols: | LIM domain-containing protein | chr3:20714778-20716094 FORWARD	new
AT3G24050.1	C2C2-GATA	C2C2-GATA	the same/anonymous/super/sub family of PlnTFDB	yes	| Symbols: | GATA transcription factor 1 (GATA-1) | chr3:8686067-8687469 FORWARD	synonymous
AT3G23210.1	bHLH	bHLH	the same/anonymous/super/sub family of PlnTFDB	yes	| Symbols: | basic helix-loop-helix (bHLH) family protein | chr3:8283262-8284922 REVERSE	same
AT3G09770.1	C2H2		missed by PlnTFDB	yes	| Symbols: | zinc finger (C3HC4-type RING finger) family protein | chr3:2996407-2997840 REVERSE	same
AT3G23140.1	C2H2		missed by PlnTFDB	yes	| Symbols: | zinc finger (C2H2 type) family protein | chr3:8250586-8251104 FORWARD	same
AT3G48440.1	C3H	C3H	the same/anonymous/super/sub family of PlnTFDB	yes	| Symbols: | zinc finger (CCCH-type) family protein | chr3:17952387-17954561 FORWARD	same
AT3G60460.1	MYB-HB-like	MYB	the same/anonymous/super/sub family of PlnTFDB	yes	| Symbols: DUO1 | DUO1 (DUO POLLEN 1); DNA binding / transcription factor | chr3:22353404-22354466 REVERSE	subfamily
AT3G18290.1	C2H2		missed by PlnTFDB	yes	| Symbols: EMB2454 | EMB2454 (EMBRYO DEFECTIVE 2454); protein binding / zinc ion binding | chr3:6274314-6280180 FORWARD	same
AT3G23150.1	RR-A-type	Orphans	prediction conflicts with PlnTFDB	yes	| Symbols: ETR2 | ETR2 (ETHYLENE RESPONSE 2); receptor | chr3:8255163-8257567 FORWARD	subfamily
AT3G54190.1	WD40-like		missed by PlnTFDB	yes	| Symbols: | similar to unknown protein [Arabidopsis thaliana] (TAIR:AT2G38630.1); similar to unnamed protein product [Vitis vinifera] (GB:CAO41317.1); similar to hypothetical protein [Vitis vinifera] (GB:CAN75497.1); similar to unnamed protein product [Vitis vinifera] (GB:CAO45356.1); contains InterPro domain WD40 repeat-like (InterPro:IPR011046) | chr3:20072737-20074858 REVERSE	new
AT3G28910.1	MYB-HB-like	MYB	the same/anonymous/super/sub family of PlnTFDB	yes	| Symbols: ATMYB30, MYB30 | MYB30 (myb domain protein 30); DNA binding / transcription factor | chr3:10912680-10914093 FORWARD	subfamily
AT3G24310.1	MYB-HB-like	MYB	the same/anonymous/super/sub family of PlnTFDB	yes	| Symbols: AtMYB71, MYB305 | MYB305 (myb domain protein 305); DNA binding / transcription factor | chr3:8811343-8812337 REVERSE	subfamily
AT3G28620.1	PHD		missed by PlnTFDB	yes	| Symbols: | zinc finger (C3HC4-type RING finger) family protein | chr3:10729063-10729698 FORWARD	new
AT3G57800.1	bHLH	bHLH	the same/anonymous/super/sub family of PlnTFDB	yes	| Symbols: | basic helix-loop-helix (bHLH) family protein | chr3:21419011-21422298 REVERSE	same
AT3G23130.1	C2H2	C2H2	the same/anonymous/super/sub family of PlnTFDB	yes	| Symbols: FON1, FLO10, SUP | SUP (SUPERMAN); DNA binding / nucleic acid binding / transcription factor/ zinc ion binding | chr3:8242511-8243125 FORWARD	same
AT3G54350.1	FHA-SMAD	FHA	the same/anonymous/super/sub family of PlnTFDB	yes	| Symbols: EMB1967 | EMB1967 (EMBRYO DEFECTIVE 1967) | chr3:20133276-20137009 REVERSE	new
AT3G56900.1	WD40-like		missed by PlnTFDB	yes	| Symbols: | aladin-related / adracalin-related | chr3:21077309-21080322 FORWARD	new
AT3G57480.1	C2H2	C2H2	the same/anonymous/super/sub family of PlnTFDB	yes	| Symbols: | zinc finger (C2H2 type, AN1-like) family protein | chr3:21289060-21290096 REVERSE	same
AT1G19790.1	STY-LRP1	SRS	the same/anonymous/super/sub family of PlnTFDB	yes	| Symbols: SRS7 | SRS7 (SHI-RELATED SEQUENCE 7) | chr1:6838391-6839822 REVERSE	synonymous
AT3G63350.1	HSF-type-DNA-binding	HSF	the same/anonymous/super/sub family of PlnTFDB	yes	| Symbols: HSFA7B, AT-HSFA7B | AT-HSFA7B (Arabidopsis thaliana heat shock transcription factor A7B); DNA binding / transcription factor | chr3:23410443-23411787 FORWARD	synonymous
AT1G29280.1	WRKY	WRKY	the same/anonymous/super/sub family of PlnTFDB	yes	| Symbols: ATWRKY65, WRKY65 | WRKY65 (WRKY DNA-binding protein 65); transcription factor | chr1:10236575-10237453 FORWARD	same
AT3G28917.1	HD-ZIP	zf-HD	the same/anonymous/super/sub family of PlnTFDB	yes	| Symbols: MIF2 | MIF2 (MINI ZINC FINGER 2); DNA binding | chr3:10926251-10926553 FORWARD	same
AT3G28917.1	ZF-HD	zf-HD	the same/anonymous/super/sub family of PlnTFDB	yes	| Symbols: MIF2 | MIF2 (MINI ZINC FINGER 2); DNA binding | chr3:10926251-10926553 FORWARD	same
AT3G12560.1	MYB-HB-like		missed by PlnTFDB	yes	| Symbols: ATTBP2, TRFL9 | TRFL9 (TRF-LIKE 9); DNA binding | chr3:3982279-3984855 REVERSE	subfamily
AT3G47710.1	bHLH		missed by PlnTFDB	yes	| Symbols: | bHLH family protein | chr3:17601714-17602440 FORWARD	same
AT3G18930.1	C2H2		missed by PlnTFDB	yes	| Symbols: | zinc finger (C3HC4-type RING finger) family protein | chr3:6524116-6525351 REVERSE	same
AT3G53500.1	CCHC(Zn)		missed by PlnTFDB	yes	| Symbols: RSZ32 | RSZ32; nucleic acid binding | chr3:19845535-19846874 REVERSE	new
AT3G21175.1	C2C2-GATA	C2C2-GATA	the same/anonymous/super/sub family of PlnTFDB	yes	| Symbols: TIFY2B, ZML1 | ZML1 (ZIM-LIKE 1); transcription factor | chr3:7422838-7424604 FORWARD	synonymous
AT3G21175.1	TIFY	C2C2-GATA	the same/anonymous/super/sub family of PlnTFDB	yes	| Symbols: TIFY2B, ZML1 | ZML1 (ZIM-LIKE 1); transcription factor | chr3:7422838-7424604 FORWARD	new
AT1G29260.1	WD40-like		missed by PlnTFDB	no	| Symbols: PEX7 | PEX7 (peroxin 7) | chr1:10224909-10225862 FORWARD	new
AT3G28920.1	HD-ZIP	zf-HD	the same/anonymous/super/sub family of PlnTFDB	yes	| Symbols: ATHB34 | ATHB34 (ARABIDOPSIS THALIANA HOMEOBOX PROTEIN 34); DNA binding / transcription factor | chr3:10941835-10942773 REVERSE	same
AT3G28920.1	ZF-HD	zf-HD	the same/anonymous/super/sub family of PlnTFDB	yes	| Symbols: ATHB34 | ATHB34 (ARABIDOPSIS THALIANA HOMEOBOX PROTEIN 34); DNA binding / transcription factor | chr3:10941835-10942773 REVERSE	same
AT3G02400.1	FHA-SMAD	FHA	the same/anonymous/super/sub family of PlnTFDB	yes	| Symbols: | forkhead-associated domain-containing protein / FHA domain-containing protein / AT hook motif-containing protein | chr3:489837-491594 FORWARD	new
AT3G02380.1	C2C2-CO-like	C2C2-CO-like	the same/anonymous/super/sub family of PlnTFDB	yes	| Symbols: COL2 | COL2 (CONSTANS-LIKE 2); transcription factor/ zinc ion binding | chr3:487445-488631 REVERSE	synonymous
AT1G60640.1	C2H2		missed by PlnTFDB	no	| Symbols: | similar to unknown protein [Arabidopsis thaliana] (TAIR:AT2G22795.1); similar to unnamed protein product [Vitis vinifera] (GB:CAO68771.1); similar to unknown [Populus trichocarpa] (GB:ABK93752.1); contains domain C2H2 and C2HC zinc fingers (SSF57667) | chr1:22341199-22343178 REVERSE	same
AT3G52030.1	WD40-like		missed by PlnTFDB	yes	| Symbols: | F-box family protein / WD-40 repeat family protein | chr3:19312850-19315205 FORWARD	new
AT1G27360.1	SBP	SBP	the same/anonymous/super/sub family of PlnTFDB	yes	| Symbols: | squamosa promoter-binding protein-like 11 (SPL11) | chr1:9502126-9503702 FORWARD	same
AT3G02340.1	C2H2		missed by PlnTFDB	yes	| Symbols: | zinc finger (C3HC4-type RING finger) family protein | chr3:477039-478268 FORWARD	same
AT1G60700.1	FHA-SMAD	FHA	the same/anonymous/super/sub family of PlnTFDB	yes	| Symbols: | forkhead-associated domain-containing protein / FHA domain-containing protein | chr1:22355701-22358037 REVERSE	new
AT3G19500.1	bHLH		missed by PlnTFDB	yes	| Symbols: | ethylene-responsive protein -related | chr3:6759295-6760899 REVERSE	same
AT3G18140.1	WD40-like		missed by PlnTFDB	yes	| Symbols: | transducin family protein / WD-40 repeat family protein | chr3:6212749-6214573 REVERSE	new
AT3G52910.1	C3H-WRC/GRF	GRF	prediction conflicts with PlnTFDB	yes	| Symbols: AtGRF4 | AtGRF4 (GROWTH-REGULATING FACTOR 4) | chr3:19627155-19629246 REVERSE	synonymous
AT3G29020.1	MYB-HB-like	MYB	the same/anonymous/super/sub family of PlnTFDB	yes	| Symbols: AtMYB110, MYB110 | MYB110 (myb domain protein 110); DNA binding / transcription factor | chr3:11009851-11010650 REVERSE	subfamily
AT3G58030.1	C2H2		missed by PlnTFDB	yes	| Symbols: | zinc finger (C3HC4-type RING finger) family protein | chr3:21496504-21497814 FORWARD	same
AT3G24010.1	PHD	PHD	the same/anonymous/super/sub family of PlnTFDB	yes	| Symbols: | PHD finger family protein | chr3:8676127-8678193 REVERSE	new
AT1G53170.1	AP2-EREBP	AP2-EREBP	the same/anonymous/super/sub family of PlnTFDB	yes	| Symbols: ATERF-8, ATERF8 | ATERF-8/ATERF8 (ETHYLENE RESPONSE ELEMENT BINDING FACTOR 4); DNA binding / transcription factor/ transcription repressor | chr1:19825207-19825764 REVERSE	same
AT3G21270.1	C2C2-Dof	C2C2-Dof	the same/anonymous/super/sub family of PlnTFDB	yes	| Symbols: ADOF2 | ADOF2 (Arabidopsis dof zinc finger protein 2); DNA binding / transcription factor | chr3:7474940-7475554 FORWARD	synonymous
AT3G57230.1	MADS-MIKC	MADS	the same/anonymous/super/sub family of PlnTFDB	yes	| Symbols: AGL16 | AGL16 (AGAMOUS-LIKE 16); transcription factor | chr3:21188689-21191650 FORWARD	synonymous
AT3G26550.1	PHD		missed by PlnTFDB	yes	| Symbols: | DC1 domain-containing protein | chr3:9748232-9750277 REVERSE	new
AT3G21060.1	WD40-like		missed by PlnTFDB	yes	| Symbols: | transducin family protein / WD-40 repeat family protein | chr3:7377828-7379948 FORWARD	new
AT3G27010.1	TCP	TCP	the same/anonymous/super/sub family of PlnTFDB	yes	| Symbols: PCF1, AT-TCP20 | AT-TCP20 (ARABIDOPSIS THALIANA TEOSINTE BRANCHED 1, CYCLOIDEA, PCF (TCP)-DOMAIN FAMILY PROTEIN 20); transcription factor | chr3:9959047-9959991 REVERSE	same
AT3G27970.1	C2H2		missed by PlnTFDB	yes	| Symbols: | exonuclease | chr3:10390846-10392781 FORWARD	same
AT3G22220.1	BED-type(Zn)		missed by PlnTFDB	yes	| Symbols: | hAT dimerisation domain-containing protein | chr3:7839815-7842365 REVERSE	new
AT1G53160.2	SBP	SBP	the same/anonymous/super/sub family of PlnTFDB	yes	| Symbols: SPL4 | SPL4 (SQUAMOSA PROMOTER BINDING PROTEIN-LIKE 4); DNA binding | chr1:19810146-19810748 FORWARD	same
AT3G04260.1	SAP		missed by PlnTFDB	yes	| Symbols: PTAC3 | PTAC3 (PLASTID TRANSCRIPTIONALLY ACTIVE3); DNA binding | chr3:1123238-1127522 REVERSE	same
AT3G23240.1	AP2-EREBP	AP2-EREBP	the same/anonymous/super/sub family of PlnTFDB	yes	| Symbols: ATERF1, ERF1 | ATERF1/ERF1 (ETHYLENE RESPONSE FACTOR 1); DNA binding / transcription activator/ transcription factor | chr3:8295712-8296368 FORWARD	same
AT3G10070.1	Hap3/NF-YB		missed by PlnTFDB	yes	| Symbols: TAF12, TAFII58 | TAF12/TAFII58 (TBP-ASSOCIATED FACTOR 12); DNA binding / transcription initiation factor | chr3:3104200-3106803 REVERSE	synonymous
AT1G49720.1	bZIP	bZIP	the same/anonymous/super/sub family of PlnTFDB	yes	| Symbols: ABF1 | ABF1 (ABSCISIC ACID RESPONSIVE ELEMENT-BINDING FACTOR 1); DNA binding / transcription activator/ transcription factor | chr1:18404494-18406022 FORWARD	same
AT3G51960.2	bZIP	bZIP	the same/anonymous/super/sub family of PlnTFDB	yes	| Symbols: | bZIP family transcription factor | chr3:19293806-19295042 REVERSE	same
AT3G19510.1	Homeodomain-PHD	HB	matched in other predictions	yes	| Symbols: HAT3.1 | homeobox protein (HAT 3.1) | chr3:6763211-6766055 REVERSE	synonymous
AT3G19510.1	Homobox-WOX	HB	the same/anonymous/super/sub family of PlnTFDB	yes	| Symbols: HAT3.1 | homeobox protein (HAT 3.1) | chr3:6763211-6766055 REVERSE	same
AT1G59940.1	RR-A-type	Orphans	prediction conflicts with PlnTFDB	yes	| Symbols: ARR3 | ARR3 (RESPONSE REGULATOR 3); transcription regulator/ two-component response regulator | chr1:22069559-22070560 REVERSE	subfamily
AT3G23280.1	C2H2		missed by PlnTFDB	yes	| Symbols: | zinc finger (C3HC4-type RING finger) family protein / ankyrin repeat family protein | chr3:8321595-8324116 FORWARD	same
AT3G12910.1	NAM	NAC	the same/anonymous/super/sub family of PlnTFDB	yes	| Symbols: | transcription factor | chr3:4109424-4110655 FORWARD	synonymous
AT3G18400.1	NAM	NAC	the same/anonymous/super/sub family of PlnTFDB	yes	| Symbols: ANAC058 | ANAC058 (Arabidopsis NAC domain containing protein 58); transcription factor | chr3:6318751-6320599 REVERSE	synonymous
AT3G23270.1	PHD		missed by PlnTFDB	yes	| Symbols: | regulator of chromosome condensation (RCC1) family protein | chr3:8316443-8320344 FORWARD	new
AT3G50890.1	HD-ZIP	zf-HD	the same/anonymous/super/sub family of PlnTFDB	yes	| Symbols: ATHB28 | ATHB28 (ARABIDOPSIS THALIANA HOMEOBOX PROTEIN 28); DNA binding / transcription factor | chr3:18927401-18928150 FORWARD	same
AT3G50890.1	ZF-HD	zf-HD	the same/anonymous/super/sub family of PlnTFDB	yes	| Symbols: ATHB28 | ATHB28 (ARABIDOPSIS THALIANA HOMEOBOX PROTEIN 28); DNA binding / transcription factor | chr3:18927401-18928150 FORWARD	same
AT3G23250.1	MYB-HB-like	MYB	the same/anonymous/super/sub family of PlnTFDB	yes	| Symbols: MYB15, AtY19, AtMYB15 | AtMYB15/AtY19/MYB15 (myb domain protein 15); DNA binding / transcription factor | chr3:8309499-8310631 FORWARD	subfamily
AT3G52980.1	C3H		missed by PlnTFDB	yes	| Symbols: | RNA recognition motif (RRM)-containing protein | chr3:19656638-19657940 FORWARD	same
AT3G02940.1	MYB-HB-like	MYB	the same/anonymous/super/sub family of PlnTFDB	yes	| Symbols: AtMYB107, MYB107 | MYB107 (myb domain protein 107); DNA binding / transcription factor | chr3:662148-663837 FORWARD	subfamily
AT3G51950.1	C3H	C3H	the same/anonymous/super/sub family of PlnTFDB	yes	| Symbols: | zinc finger (CCCH-type) family protein / RNA recognition motif (RRM)-containing protein | chr3:19289222-19291385 REVERSE	same
AT3G56850.1	bZIP	bZIP	the same/anonymous/super/sub family of PlnTFDB	yes	| Symbols: DPBF3, AREB3 | AREB3 (ABA-RESPONSIVE ELEMENT BINDING PROTEIN 3); DNA binding / transcription activator/ transcription factor | chr3:21057533-21058873 REVERSE	same
AT3G07500.1	FAR	FAR1	the same/anonymous/super/sub family of PlnTFDB	yes	| Symbols: | far-red impaired responsive family protein / FAR1 family protein | chr3:2392393-2393715 FORWARD	synonymous
AT3G43490.1	CCHC(Zn)		missed by PlnTFDB	yes	| Symbols: | zinc knuckle (CCHC-type) family protein | chr3:15409847-15411067 FORWARD	new
AT3G48430.1	JmjC	C2H2	prediction conflicts with PlnTFDB	yes	| Symbols: REF6 | REF6 (RELATIVE OF EARLY FLOWERING 6); transcription factor | chr3:17946594-17951441 FORWARD	new
AT3G48430.1	JmjN	C2H2	prediction conflicts with PlnTFDB	yes	| Symbols: REF6 | REF6 (RELATIVE OF EARLY FLOWERING 6); transcription factor | chr3:17946594-17951441 FORWARD	new
AT3G48430.1	JUMONJI	C2H2	prediction conflicts with PlnTFDB	yes	| Symbols: REF6 | REF6 (RELATIVE OF EARLY FLOWERING 6); transcription factor | chr3:17946594-17951441 FORWARD	new
AT3G26620.1	AS2-LOB	LOB	the same/anonymous/super/sub family of PlnTFDB	yes	| Symbols: LBD23 | LBD23 (LOB DOMAIN-CONTAINING PROTEIN 23) | chr3:9791865-9792349 FORWARD	synonymous
AT3G25730.1	RAV	AP2-EREBP	prediction conflicts with PlnTFDB	yes	| Symbols: | AP2 domain-containing transcription factor, putative | chr3:9397742-9398743 FORWARD	same
AT3G47500.1	C2C2-Dof	C2C2-Dof	the same/anonymous/super/sub family of PlnTFDB	yes	| Symbols: CDF3 | CDF3 (CYCLING DOF FACTOR 3); DNA binding / protein binding / transcription factor | chr3:17515261-17516949 REVERSE	synonymous
AT3G56970.1	bHLH	bHLH	the same/anonymous/super/sub family of PlnTFDB	yes	| Symbols: BHLH038, ORG2 | BHLH038/ORG2 (OBP3-RESPONSIVE GENE 2); DNA binding / transcription factor | chr3:21095183-21096073 REVERSE	same
AT3G53390.1	WD40-like		missed by PlnTFDB	yes	| Symbols: | transducin family protein / WD-40 repeat family protein | chr3:19803759-19807406 FORWARD	new
AT3G56980.1	bHLH	bHLH	the same/anonymous/super/sub family of PlnTFDB	yes	| Symbols: BHLH039, ORG3 | BHLH039/ORG3 (OBP3-RESPONSIVE GENE 3); DNA binding / transcription factor | chr3:21097591-21098473 REVERSE	same
AT3G15880.1	LisH		missed by PlnTFDB	yes	| Symbols: WSIP2, TPR4 | TPR4/WSIP2 (TOPLESS-RELATED 4); protein binding | chr3:5364798-5371875 REVERSE	new
AT3G15880.1	WD40-like		missed by PlnTFDB	yes	| Symbols: WSIP2, TPR4 | TPR4/WSIP2 (TOPLESS-RELATED 4); protein binding | chr3:5364798-5371875 REVERSE	new
AT3G12810.1	SNF2	SNF2	the same/anonymous/super/sub family of PlnTFDB	yes	| Symbols: SRCAP, CHR13, PIE1 | PIE1 (PHOTOPERIOD-INDEPENDENT EARLY FLOWERING 1); ATP binding / DNA binding / helicase | chr3:4065643-4073999 FORWARD	new
AT3G47660.1	PHD		missed by PlnTFDB	yes	| Symbols: | regulator of chromosome condensation (RCC1) family protein | chr3:17582289-17585790 FORWARD	new
AT3G56990.1	WD40-like		missed by PlnTFDB	yes	| Symbols: EDA7 | EDA7 (embryo sac development arrest 7) | chr3:21099337-21102955 REVERSE	new
AT1G53190.1	C2H2		missed by PlnTFDB	yes	| Symbols: | zinc finger (C3HC4-type RING finger) family protein | chr1:19841740-19843671 FORWARD	same
AT3G15510.1	NAM	NAC	the same/anonymous/super/sub family of PlnTFDB	yes	| Symbols: ANAC056, ATNAC2 | ATNAC2 (Arabidopsis thaliana NAC domain containing protein 2); transcription factor | chr3:5243703-5245044 FORWARD	synonymous
AT1G04390.1	BTB-POZ	TRAF	prediction conflicts with PlnTFDB	yes	| Symbols: | binding / protein binding | chr1:1179677-1183614 REVERSE	new
AT3G61600.1	BTB-POZ	TRAF	prediction conflicts with PlnTFDB	yes	| Symbols: ATPOB1 | ATPOB1 (Arabidopsis thaliana POZ/BTB containing-protein 1); protein binding | chr3:22806679-22808928 FORWARD	new
AT3G43440.1	TIFY	Tify	the same/anonymous/super/sub family of PlnTFDB	yes	| Symbols: JAZ11, TIFY3A | JAZ11/TIFY3A (JASMONATE-ZIM-DOMAIN PROTEIN 11) | chr3:15378658-15380762 FORWARD	new
AT3G53410.1	C2H2		missed by PlnTFDB	yes	| Symbols: | zinc finger (C3HC4-type RING finger) family protein | chr3:19812153-19813252 REVERSE	same
AT3G63460.1	WD40-like		missed by PlnTFDB	yes	| Symbols: | WD-40 repeat family protein | chr3:23441984-23448216 REVERSE	new
AT3G28210.1	A20-like		missed by PlnTFDB	yes	| Symbols: PMZ | PMZ; zinc ion binding | chr3:10521822-10522460 FORWARD	new
AT1G17380.1	TIFY	Tify	the same/anonymous/super/sub family of PlnTFDB	yes	| Symbols: JAZ5, TIFY11A | JAZ5/TIFY11A (JASMONATE-ZIM-DOMAIN PROTEIN 5) | chr1:5955647-5957063 REVERSE	new
AT3G57670.1	C2H2	C2H2	the same/anonymous/super/sub family of PlnTFDB	yes	| Symbols: NTT | NTT (NO TRANSMITTING TRACT); nucleic acid binding / transcription factor/ zinc ion binding | chr3:21381913-21384098 FORWARD	same
AT3G48360.1	BTB-POZ	TRAF	prediction conflicts with PlnTFDB	yes	| Symbols: BT2 | BT2 (BTB AND TAZ DOMAIN PROTEIN 2); protein binding / transcription factor/ transcription regulator | chr3:17919467-17921456 REVERSE	new
AT3G09735.1	S1Fa-like	S1Fa-like	the same/anonymous/super/sub family of PlnTFDB	yes	| Symbols: | DNA-binding S1FA family protein | chr3:2986821-2987865 REVERSE	same
AT3G57600.1	AP2-EREBP	AP2-EREBP	the same/anonymous/super/sub family of PlnTFDB	yes	| Symbols: | AP2 domain-containing transcription factor, putative | chr3:21343818-21344651 FORWARD	same
AT3G26730.1	C2H2		missed by PlnTFDB	yes	| Symbols: | zinc finger (C3HC4-type RING finger) family protein | chr3:9825007-9828507 FORWARD	same
AT3G12820.1	MYB-HB-like	MYB	the same/anonymous/super/sub family of PlnTFDB	yes	| Symbols: AtMYB10 | AtMYB10 (myb domain protein 10); DNA binding / transcription factor | chr3:4074335-4075621 REVERSE	subfamily
AT3G53310.1	B3-Domain	ABI3VP1	the same/anonymous/super/sub family of PlnTFDB	yes	| Symbols: | transcriptional factor B3 family protein | chr3:19777905-19779346 REVERSE	synonymous
AT3G47600.1	MYB-HB-like	MYB	the same/anonymous/super/sub family of PlnTFDB	yes	| Symbols: AtMYBCP70, AtMYB94, MYB94 | MYB94 (myb domain protein 94); DNA binding / transcription factor | chr3:17550612-17552020 REVERSE	subfamily
AT3G28730.1	HMG	HMG	the same/anonymous/super/sub family of PlnTFDB	yes	| Symbols: SSRP1, NFD, ATHMG | ATHMG (HIGH MOBILITY GROUP); transcription factor | chr3:10786191-10789735 FORWARD	new
AT3G53340.1	Hap3/NF-YB	CCAAT	the same/anonymous/super/sub family of PlnTFDB	yes	| Symbols: | transcription factor | chr3:19785645-19786969 REVERSE	synonymous
AT3G15470.1	WD40-like		missed by PlnTFDB	yes	| Symbols: | WD-40 repeat family protein | chr3:5216637-5219875 REVERSE	new
AT3G18773.1	C2H2		missed by PlnTFDB	yes	| Symbols: | zinc finger (C3HC4-type RING finger) family protein | chr3:6466310-6466972 FORWARD	same
AT3G54280.1	SNF2	SNF2	the same/anonymous/super/sub family of PlnTFDB	yes	| Symbols: | ATP binding / DNA binding / helicase | chr3:20103339-20114785 FORWARD	new
AT3G57030.1	WD40-like		missed by PlnTFDB	no	| Symbols: | strictosidine synthase family protein | chr3:21112632-21114183 REVERSE	new
AT3G61230.1	C2H2	LIM	matched in other predictions	yes	| Symbols: | LIM domain-containing protein | chr3:22675576-22676478 REVERSE	same
AT3G61230.1	LIM	LIM	the same/anonymous/super/sub family of PlnTFDB	yes	| Symbols: | LIM domain-containing protein | chr3:22675576-22676478 REVERSE	new
AT3G57020.1	WD40-like		missed by PlnTFDB	no	| Symbols: | strictosidine synthase family protein | chr3:21109494-21111282 REVERSE	new
AT3G57010.1	WD40-like		missed by PlnTFDB	no	| Symbols: | strictosidine synthase family protein | chr3:21106833-21108295 REVERSE	new
AT3G04930.1	GeBP	GeBP	the same/anonymous/super/sub family of PlnTFDB	yes	| Symbols: | transcription regulator | chr3:1363035-1364405 FORWARD	same
AT3G15500.1	NAM	NAC	the same/anonymous/super/sub family of PlnTFDB	yes	| Symbols: ANAC055, ATNAC3 | ATNAC3 (ARABIDOPSIS NAC DOMAIN CONTAINING PROTEIN 55); transcription factor | chr3:5234738-5235889 FORWARD	synonymous
AT3G53370.1	S1Fa-like	S1Fa-like	the same/anonymous/super/sub family of PlnTFDB	yes	| Symbols: | DNA-binding S1FA family protein | chr3:19799137-19799715 REVERSE	same
AT3G02890.1	PHD		missed by PlnTFDB	yes	| Symbols: | PHD finger protein-related | chr3:641050-645310 FORWARD	new
AT3G61790.1	C2H2		missed by PlnTFDB	yes	| Symbols: | seven in absentia (SINA) family protein | chr3:22882949-22884518 REVERSE	same
AT3G47640.1	bHLH	bHLH	the same/anonymous/super/sub family of PlnTFDB	yes	| Symbols: | basic helix-loop-helix (bHLH) family protein | chr3:17579020-17580086 FORWARD	same
AT3G26744.1	bHLH	bHLH	the same/anonymous/super/sub family of PlnTFDB	yes	| Symbols: ICE1 | ICE1 (INDUCER OF CBF EXPRESSION 1); DNA binding / transcription factor | chr3:9834190-9836027 REVERSE	same
AT3G04430.1	NAM	NAC	the same/anonymous/super/sub family of PlnTFDB	yes	| Symbols: ANAC049 | ANAC049 (Arabidopsis NAC domain containing protein 49); transcription factor | chr3:1175512-1176992 REVERSE	synonymous
AT3G61550.1	C2H2		missed by PlnTFDB	yes	| Symbols: | zinc finger (C3HC4-type RING finger) family protein | chr3:22787419-22788057 FORWARD	same
AT3G59120.1	PHD		missed by PlnTFDB	yes	| Symbols: | DC1 domain-containing protein | chr3:21868853-21871198 REVERSE	new
AT3G43470.1	CCHC(Zn)		missed by PlnTFDB	yes	| Symbols: | nucleic acid binding / zinc ion binding | chr3:15402556-15404269 REVERSE	new
AT3G47620.1	TCP	TCP	the same/anonymous/super/sub family of PlnTFDB	yes	| Symbols: ATTCP14 | TCP family transcription factor, putative | chr3:17569989-17571458 FORWARD	same
AT3G48400.1	PHD		missed by PlnTFDB	yes	| Symbols: | DC1 domain-containing protein | chr3:17934663-17936574 FORWARD	new
AT3G55530.1	C2H2		missed by PlnTFDB	yes	| Symbols: SDIR1 | SDIR1 (SALT- AND DROUGHT-INDUCED RING FINGER1); protein binding / ubiquitin-protein ligase/ zinc ion binding | chr3:20606279-20608167 REVERSE	same
AT3G10910.1	C2H2		missed by PlnTFDB	yes	| Symbols: | zinc finger (C3HC4-type RING finger) family protein | chr3:3413073-3413618 REVERSE	same
AT3G01340.1	WD40-like		missed by PlnTFDB	yes	| Symbols: | protein transport protein SEC13 family protein / WD-40 repeat family protein | chr3:127564-128472 REVERSE	new
AT3G01460.1	Znf-B	PHD	matched in other predictions	yes	| Symbols: MBD9 | MBD9 (METHYL-CPG-BINDING DOMAIN 9); DNA binding | chr3:173323-182045 FORWARD	synonymous
AT3G01460.1	FYR	PHD	matched in other predictions	yes	| Symbols: MBD9 | MBD9 (METHYL-CPG-BINDING DOMAIN 9); DNA binding | chr3:173323-182045 FORWARD	new
AT3G01460.1	PHD	PHD	the same/anonymous/super/sub family of PlnTFDB	yes	| Symbols: MBD9 | MBD9 (METHYL-CPG-BINDING DOMAIN 9); DNA binding | chr3:173323-182045 FORWARD	new
AT3G45170.1	C2C2-GATA	C2C2-GATA	the same/anonymous/super/sub family of PlnTFDB	yes	| Symbols: | zinc finger (GATA type) family protein | chr3:16548523-16549217 FORWARD	synonymous
AT3G01470.1	Homobox-WOX	HB	the same/anonymous/super/sub family of PlnTFDB	yes	| Symbols: ATHB1, HD-ZIP-1, HAT5, ATHB-1 | ATHB-1 (Homeobox-leucine zipper protein HAT5); transcription factor | chr3:182655-184041 REVERSE	same
AT3G11280.1	MYB-HB-like	MYB	the same/anonymous/super/sub family of PlnTFDB	yes	| Symbols: | myb family transcription factor | chr3:3533483-3534399 REVERSE	subfamily
AT3G11280.1	MYB/SANT	MYB	the same/anonymous/super/sub family of PlnTFDB	yes	| Symbols: | myb family transcription factor | chr3:3533483-3534399 REVERSE	subfamily
AT3G18550.1	TCP	TCP	the same/anonymous/super/sub family of PlnTFDB	yes	| Symbols: BRC1, TCP18 | BRC1/TCP18 (BRANCHED1); transcription factor | chr3:6383775-6385610 FORWARD	same
AT3G28857.1	bHLH		missed by PlnTFDB	yes	| Symbols: | transcription regulator | chr3:10857018-10857550 REVERSE	same
AT3G45150.1	TCP	TCP	the same/anonymous/super/sub family of PlnTFDB	yes	| Symbols: TCP16 | TCP16 (TCP domain protein 16); transcription factor | chr3:16542164-16542661 FORWARD	same
AT3G54340.1	MADS-MIKC	MADS	the same/anonymous/super/sub family of PlnTFDB	yes	| Symbols: AP3 | AP3 (APETALA 3); DNA binding / transcription factor | chr3:20130406-20132065 REVERSE	synonymous
AT3G53200.1	MYB-HB-like	MYB	the same/anonymous/super/sub family of PlnTFDB	yes	| Symbols: AtMYB27 | AtMYB27 (myb domain protein 27); DNA binding / transcription factor | chr3:19729404-19730372 REVERSE	subfamily
AT3G43430.1	C2H2		missed by PlnTFDB	yes	| Symbols: | zinc finger (C3HC4-type RING finger) family protein | chr3:15365746-15366249 REVERSE	same
AT3G28650.1	PHD		missed by PlnTFDB	yes	| Symbols: | DC1 domain-containing protein | chr3:10736966-10738963 FORWARD	new
AT3G28880.1	C2H2		missed by PlnTFDB	no	| Symbols: | protein binding | chr3:10893672-10897132 FORWARD	same
AT3G19590.1	WD40-like		missed by PlnTFDB	yes	| Symbols: | WD-40 repeat family protein / mitotic checkpoint protein, putative | chr3:6805804-6808380 FORWARD	new
AT3G25710.1	bHLH	bHLH	the same/anonymous/super/sub family of PlnTFDB	yes	| Symbols: | basic helix-loop-helix (bHLH) family protein | chr3:9370835-9372333 FORWARD	same
AT3G19580.1	C2H2	C2H2	the same/anonymous/super/sub family of PlnTFDB	yes	| Symbols: AZF2 | AZF2 (ARABIDOPSIS ZINC-FINGER PROTEIN 2); nucleic acid binding / transcription factor/ zinc ion binding | chr3:6803299-6804120 REVERSE	same
AT3G61630.1	AP2-EREBP	AP2-EREBP	the same/anonymous/super/sub family of PlnTFDB	yes	| Symbols: CRF6 | CRF6 (CYTOKININ RESPONSE FACTOR 6); DNA binding / transcription factor | chr3:22816249-22817196 FORWARD	same
AT3G54220.1	GRAS	GRAS	the same/anonymous/super/sub family of PlnTFDB	yes	| Symbols: SGR1, SCR | SCR (SCARECROW); transcription factor | chr3:20081528-20083603 FORWARD	same
AT1G44030.1	PHD		missed by PlnTFDB	yes	| Symbols: | DC1 domain-containing protein | chr1:16727213-16729006 REVERSE	new
AT3G05250.1	C2H2		missed by PlnTFDB	yes	| Symbols: | zinc finger (C3HC4-type RING finger) family protein | chr3:1495641-1497393 FORWARD	same
AT3G25790.1	MYB-HB-like	G2-like	prediction conflicts with PlnTFDB	yes	| Symbols: | myb family transcription factor | chr3:9414433-9416188 FORWARD	subfamily
AT3G01330.1	E2F-DP	E2F-DP	the same/anonymous/super/sub family of PlnTFDB	yes	| Symbols: E2L2, E2FF, DEL3 | DEL3 (DP-E2F-like 3); transcription factor | chr3:124603-126812 REVERSE	synonymous
AT3G21210.1	PHD		missed by PlnTFDB	yes	| Symbols: | protein binding / zinc ion binding | chr3:7438247-7440762 REVERSE	new
AT3G23030.1	AUX-IAA	AUX/IAA	the same/anonymous/super/sub family of PlnTFDB	yes	| Symbols: IAA2 | IAA2 (indoleacetic acid-induced protein 2); transcription factor | chr3:8181076-8181692 REVERSE	new
AT3G18640.1	C3H	C3H	the same/anonymous/super/sub family of PlnTFDB	yes	| Symbols: | zinc finger protein-related | chr3:6413623-6415835 REVERSE	same
AT3G02550.1	AS2-LOB	LOB	the same/anonymous/super/sub family of PlnTFDB	yes	| Symbols: LBD41 | LBD41 (LOB DOMAIN-CONTAINING PROTEIN 41) | chr3:536754-537657 REVERSE	synonymous
AT3G15540.1	AUX-IAA	AUX/IAA	the same/anonymous/super/sub family of PlnTFDB	yes	| Symbols: MSG2, IAA19 | IAA19 (indoleacetic acid-induced protein 19); transcription factor | chr3:5264107-5265385 FORWARD	new
AT3G18860.1	WD40-like		missed by PlnTFDB	yes	| Symbols: | transducin family protein / WD-40 repeat family protein | chr3:6501780-6508358 FORWARD	new
AT3G47160.1	C2H2		missed by PlnTFDB	yes	| Symbols: | protein binding / zinc ion binding | chr3:17371223-17372864 REVERSE	same
AT3G18650.1	MADS-type1	MADS	the same/anonymous/super/sub family of PlnTFDB	yes	| Symbols: AGL103 | AGL103 (AGAMOUS-LIKE 103); transcription factor | chr3:6417350-6418510 REVERSE	synonymous
AT3G29035.1	NAM	NAC	the same/anonymous/super/sub family of PlnTFDB	yes	| Symbols: ANAC059, ATNAC3 | ANAC059/ATNAC3 (Arabidopsis NAC domain containing protein 59); protein heterodimerization/ transcription factor | chr3:11035076-11036243 FORWARD	synonymous
AT3G26790.1	B3-Domain	ABI3VP1	the same/anonymous/super/sub family of PlnTFDB	yes	| Symbols: FUS3 | FUS3 (FUSCA 3); DNA binding / transcription factor | chr3:9855262-9856985 REVERSE	synonymous
AT3G57040.1	RR-A-type	Orphans	prediction conflicts with PlnTFDB	yes	| Symbols: ATRR4, ARR9 | ARR9 (RESPONSE REACTOR 4); transcription regulator | chr3:21121038-21122207 FORWARD	subfamily
AT3G54320.1	AP2-EREBP	AP2-EREBP	the same/anonymous/super/sub family of PlnTFDB	yes	| Symbols: WRI, ASML1, WRI1 | WRI1 (WRINKLED 1); DNA binding / transcription factor | chr3:20125787-20129577 FORWARD	same
AT3G53440.1	MYB-HB-like		missed by PlnTFDB	yes	| Symbols: | DNA binding | chr3:19821914-19823452 FORWARD	subfamily
AT1G65540.1	bZIP		missed by PlnTFDB	yes	| Symbols: | calcium-binding EF hand family protein | chr1:24366045-24369674 REVERSE	same
AT1G65540.1	SAP		missed by PlnTFDB	yes	| Symbols: | calcium-binding EF hand family protein | chr1:24366045-24369674 REVERSE	same
AT3G23060.1	C2H2		missed by PlnTFDB	yes	| Symbols: | zinc finger (C3HC4-type RING finger) family protein | chr3:8200875-8203123 FORWARD	same
AT3G44750.1	C2H2		missed by PlnTFDB	yes	| Symbols: HDT1, HD2A, HDA3, ATHD2A | HD2A (HISTONE DEACETYLASE 2A); nucleic acid binding / zinc ion binding | chr3:16309032-16310572 FORWARD	same
AT3G23050.2	AUX-IAA	AUX/IAA	the same/anonymous/super/sub family of PlnTFDB	yes	| Symbols: AXR2, IAA7 | IAA7 (AUXIN RESISTANT 2) | chr3:8194775-8196221 FORWARD	new
AT3G24140.1	bHLH	bHLH	the same/anonymous/super/sub family of PlnTFDB	yes	| Symbols: FMA | FMA (FAMA); DNA binding / transcription activator/ transcription factor | chr3:8715532-8717779 REVERSE	same
AT3G24120.1	MYB-HB-like	G2-like	prediction conflicts with PlnTFDB	yes	| Symbols: | myb family transcription factor | chr3:8705932-8708155 REVERSE	subfamily
AT3G47180.1	C2H2		missed by PlnTFDB	yes	| Symbols: | zinc finger (C3HC4-type RING finger) family protein | chr3:17383806-17384438 REVERSE	same
AT3G10800.1	bZIP	bZIP	the same/anonymous/super/sub family of PlnTFDB	yes	| Symbols: BZIP28 | BZIP28; DNA binding / transcription factor | chr3:3379331-3381435 FORWARD	same
AT3G56580.2	C2H2		missed by PlnTFDB	yes	| Symbols: | zinc finger (C3HC4-type RING finger) family protein | chr3:20973542-20974504 FORWARD	same
AT1G53720.1	CCHC(Zn)		missed by PlnTFDB	yes	| Symbols: ATCYP59, CYP59 | ATCYP59/CYP59 (CYCLOPHILIN 59); RNA binding / nucleic acid binding / peptidyl-prolyl cis-trans isomerase | chr1:20060680-20063176 FORWARD	new
AT3G55370.1	C2C2-Dof	C2C2-Dof	the same/anonymous/super/sub family of PlnTFDB	yes	| Symbols: OBP3 | OBP3 (OBF-BINDING PROTEIN 3); DNA binding / transcription factor | chr3:20538175-20539853 FORWARD	synonymous
AT3G43590.1	CCHC(Zn)		missed by PlnTFDB	yes	| Symbols: | zinc knuckle (CCHC-type) family protein | chr3:15520741-15523243 FORWARD	new
AT3G05870.1	C2H2		missed by PlnTFDB	yes	| Symbols: APC11 | APC11 (anaphase-promoting complex/cyclosome 11); protein binding / zinc ion binding | chr3:1754469-1754808 FORWARD	same
AT3G63500.1	PHD		missed by PlnTFDB	no	| Symbols: | similar to unknown protein [Arabidopsis thaliana] (TAIR:AT1G14740.1); similar to unnamed protein product [Vitis vinifera] (GB:CAO40811.1); contains InterPro domain Protein of unknown function DUF1423, plant (InterPro:IPR004082) | chr3:23457306-23460141 REVERSE	new
AT3G05860.1	MADS-type1	MADS	the same/anonymous/super/sub family of PlnTFDB	yes	| Symbols: | MADS-box protein (AGL45) | chr3:1751412-1752361 REVERSE	synonymous
AT1G11490.1	C2H2		missed by PlnTFDB	yes	| Symbols: | zinc finger (C2H2 type) family protein | chr1:3868884-3870065 REVERSE	same
AT3G55340.1	CCHC(Zn)		missed by PlnTFDB	yes	| Symbols: | RNA recognition motif (RRM)-containing protein | chr3:20526649-20528809 FORWARD	new
AT3G56560.1	NAM	NAC	the same/anonymous/super/sub family of PlnTFDB	yes	| Symbols: ANAC065 | ANAC065 (Arabidopsis NAC domain containing protein 65); transcription factor | chr3:20966383-20967846 FORWARD	synonymous
AT3G27330.1	C2H2		missed by PlnTFDB	yes	| Symbols: | zinc finger (C3HC4-type RING finger) family protein | chr3:10118187-10121753 REVERSE	same
AT3G49180.1	WD40-like		missed by PlnTFDB	yes	| Symbols: | transducin family protein / WD-40 repeat family protein | chr3:18240795-18242859 FORWARD	new
AT3G50260.1	AP2-EREBP	AP2-EREBP	the same/anonymous/super/sub family of PlnTFDB	yes	| Symbols: CEJ1, ATERF#011 | ATERF#011/CEJ1 (COOPERATIVELY REGULATED BY ETHYLENE AND JASMONATE 1); DNA binding / transcription factor | chr3:18645669-18646130 FORWARD	same
AT3G56530.1	NAM	NAC	the same/anonymous/super/sub family of PlnTFDB	yes	| Symbols: ANAC064 | ANAC064 (Arabidopsis NAC domain containing protein 64); transcription factor | chr3:20959890-20961024 REVERSE	synonymous
AT3G19910.1	C2H2		missed by PlnTFDB	yes	| Symbols: | zinc finger (C3HC4-type RING finger) family protein | chr3:6926503-6929330 FORWARD	same
AT3G51180.1	C3H		missed by PlnTFDB	yes	| Symbols: | zinc finger (CCCH-type) family protein | chr3:19024699-19027021 FORWARD	same
AT1G34480.1	Znf-B		missed by PlnTFDB	yes	| Symbols: | DC1 domain-containing protein | chr1:12607254-12609062 FORWARD	synonymous
AT1G34480.1	PHD		missed by PlnTFDB	yes	| Symbols: | DC1 domain-containing protein | chr1:12607254-12609062 FORWARD	new
AT3G61850.1	C2C2-Dof	C2C2-Dof	the same/anonymous/super/sub family of PlnTFDB	yes	| Symbols: DAG1 | DAG1 (DOF AFFECTING GERMINATION 1); DNA binding / transcription factor | chr3:22906470-22908125 FORWARD	synonymous
AT3G47890.1	C2H2		missed by PlnTFDB	yes	| Symbols: | ubiquitin carboxyl-terminal hydrolase-related | chr3:17678157-17684515 REVERSE	same
AT1G60040.1	MADS-type1	MADS	the same/anonymous/super/sub family of PlnTFDB	yes	| Symbols: AGL49 | AGL49; transcription factor | chr1:22122740-22123594 REVERSE	synonymous
AT3G58710.1	WRKY	WRKY	the same/anonymous/super/sub family of PlnTFDB	yes	| Symbols: ATWRKY69, WRKY69 | WRKY69 (WRKY DNA-binding protein 69); transcription factor | chr3:21726169-21727743 FORWARD	same
AT3G23900.1	C3H		missed by PlnTFDB	yes	| Symbols: | RNA recognition motif (RRM)-containing protein | chr3:8631948-8635859 REVERSE	same
AT3G20840.1	AP2-EREBP	AP2-EREBP	the same/anonymous/super/sub family of PlnTFDB	yes	| Symbols: PLT1 | PLT1 (PLETHORA 1); transcription factor | chr3:7300770-7303376 FORWARD	same
AT3G58680.1	Lambda-DB	MBF1	prediction conflicts with PlnTFDB	yes	| Symbols: MBF1B, ATMBF1B | ATMBF1B/MBF1B (MULTIPROTEIN BRIDGING FACTOR 1B); DNA binding / transcription coactivator | chr3:21718344-21719602 FORWARD	new
AT3G12980.1	PHD	TAZ	prediction conflicts with PlnTFDB	yes	| Symbols: HAC5, ATHPCAT4 | ATHPCAT4/HAC5 (HISTONE ACETYLTRANSFERASE OF THE CBP FAMILY 5); H3/H4 histone acetyltransferase/ histone acetyltransferase | chr3:4146926-4154502 FORWARD	new
AT3G63530.1	C2H2		missed by PlnTFDB	yes	| Symbols: BB2, BB | BB (BIG BROTHER); protein binding / zinc ion binding | chr3:23467382-23468762 REVERSE	same
AT3G27785.1	MYB-HB-like	MYB	the same/anonymous/super/sub family of PlnTFDB	yes	| Symbols: MYB118 | MYB118 (myb domain protein 118); DNA binding / transcription factor | chr3:10290004-10291949 REVERSE	subfamily
AT1G11510.1	GeBP	GeBP	the same/anonymous/super/sub family of PlnTFDB	yes	| Symbols: | DNA-binding storekeeper protein-related | chr1:3871778-3872836 REVERSE	same
AT3G20810.2	JmjC		missed by PlnTFDB	yes	| Symbols: | transcription factor jumonji (jmjC) domain-containing protein | chr3:7275820-7278150 FORWARD	new
AT1G27320.1	RR-A-type	Orphans	prediction conflicts with PlnTFDB	yes	| Symbols: AHK3 | AHK3 (ARABIDOPSIS HISTIDINE KINASE 3) | chr1:9487767-9492014 FORWARD	subfamily
AT3G16830.1	LisH		missed by PlnTFDB	yes	| Symbols: TPR2 | TPR2 (TOPLESS-RELATED 2) | chr3:5731715-5737537 FORWARD	new
AT3G16830.1	WD40-like		missed by PlnTFDB	yes	| Symbols: TPR2 | TPR2 (TOPLESS-RELATED 2) | chr3:5731715-5737537 FORWARD	new
AT3G59960.1	SET	SET	the same/anonymous/super/sub family of PlnTFDB	yes	| Symbols: ASHH4 | ASHH4 (HISTONE-LYSINE N-METHYLTRANSFERASE ASHH4) | chr3:22159311-22161363 FORWARD	new
AT3G45260.1	C2H2	C2H2	the same/anonymous/super/sub family of PlnTFDB	yes	| Symbols: | zinc finger (C2H2 type) family protein | chr3:16607835-16609535 REVERSE	same
AT3G21540.1	WD40-like		missed by PlnTFDB	yes	| Symbols: | transducin family protein / WD-40 repeat family protein | chr3:7586106-7590862 REVERSE	new
AT3G06410.1	C3H	C3H	the same/anonymous/super/sub family of PlnTFDB	yes	| Symbols: | nucleic acid binding | chr3:1947477-1949534 REVERSE	same
AT3G02150.1	TCP	TCP	the same/anonymous/super/sub family of PlnTFDB	yes	| Symbols: TCP13, TFPD, PTF1 | PTF1 (PLASTID TRANSCRIPTION FACTOR 1); transcription factor | chr3:391529-392457 FORWARD	same
AT3G08850.1	WD40-like		missed by PlnTFDB	yes	| Symbols: RAPTOR1B, ATRAPTOR1B | ATRAPTOR1B/RAPTOR1B (RAPTOR1); nucleotide binding / protein binding | chr3:2686984-2694917 REVERSE	new
AT3G52190.1	WD40-like		missed by PlnTFDB	yes	| Symbols: PHF1 | PHF1 (PHOSPHATE TRANSPORTER TRAFFIC FACILITATOR1); nucleotide binding | chr3:19365095-19367888 REVERSE	new
AT3G30530.1	bZIP	bZIP	the same/anonymous/super/sub family of PlnTFDB	yes	| Symbols: ATBZIP42 | ATBZIP42 (ARABIDOPSIS THALIANA BASIC LEUCINE-ZIPPER); DNA binding / protein heterodimerization/ protein homodimerization/ transcription factor | chr3:12141991-12142512 FORWARD	same
AT3G27700.1	C3H	C3H	the same/anonymous/super/sub family of PlnTFDB	yes	| Symbols: | RNA recognition motif (RRM)-containing protein | chr3:10258918-10262567 REVERSE	same
AT3G42790.1	PHD	Alfin-like	prediction conflicts with PlnTFDB	yes	| Symbols: | PHD finger family protein | chr3:14889116-14890606 REVERSE	new
AT3G60670.1	PLATZ	PLATZ	the same/anonymous/super/sub family of PlnTFDB	yes	| Symbols: | zinc-binding protein, putative | chr3:22435670-22437049 REVERSE	new
AT3G31950.1	CCHC(Zn)		missed by PlnTFDB	yes	| Symbols: | similar to nucleic acid binding / zinc ion binding [Arabidopsis thaliana] (TAIR:AT4G06526.1); contains domain Retrovirus zinc finger-like domains (SSF57756) | chr3:12952592-12955072 FORWARD	new
AT3G13540.1	MYB-HB-like	MYB	the same/anonymous/super/sub family of PlnTFDB	yes	| Symbols: ATM2, ATMYB5 | ATMYB5 (MYB DOMAIN PROTEIN 5); DNA binding / transcription factor | chr3:4420246-4421450 FORWARD	subfamily
AT3G27710.1	C2H2		missed by PlnTFDB	yes	| Symbols: | zinc finger protein-related | chr3:10270541-10272154 FORWARD	same
AT3G60110.1	Bromodomain		missed by PlnTFDB	yes	| Symbols: | DNA-binding bromodomain-containing protein | chr3:22209672-22212134 FORWARD	new
AT3G04450.1	MYB-HB-like	G2-like	prediction conflicts with PlnTFDB	yes	| Symbols: | transcription factor | chr3:1184308-1186270 FORWARD	subfamily
AT3G45610.1	C2C2-Dof	C2C2-Dof	the same/anonymous/super/sub family of PlnTFDB	yes	| Symbols: | Dof-type zinc finger domain-containing protein | chr3:16750515-16751337 REVERSE	synonymous
AT3G14230.1	AP2-EREBP	AP2-EREBP	the same/anonymous/super/sub family of PlnTFDB	yes	| Symbols: RAP2.2 | RAP2.2; DNA binding / transcription factor | chr3:4737623-4739007 REVERSE	same
AT3G63030.1	CW-Zn		missed by PlnTFDB	yes	| Symbols: MBD4 | MBD4 (methyl-CpG-binding domain 4); DNA binding | chr3:23306369-23307400 FORWARD	new
AT3G22760.1	Tesmin	CPP	the same/anonymous/super/sub family of PlnTFDB	yes	| Symbols: SOL1 | SOL1 (TSO1-Like); transcription factor | chr3:8044629-8047388 FORWARD	synonymous
AT3G15070.1	C2H2		missed by PlnTFDB	yes	| Symbols: | zinc finger (C3HC4-type RING finger) family protein | chr3:5070479-5072351 REVERSE	same
AT3G56230.1	BTB-POZ	TRAF	prediction conflicts with PlnTFDB	yes	| Symbols: | speckle-type POZ protein-related | chr3:20871878-20873114 REVERSE	new
AT3G19950.1	C2H2		missed by PlnTFDB	yes	| Symbols: | zinc finger (C3HC4-type RING finger) family protein | chr3:6942859-6943845 FORWARD	same
AT3G60080.1	C2H2		missed by PlnTFDB	yes	| Symbols: | zinc finger (C3HC4-type RING finger) family protein | chr3:22198611-22199531 FORWARD	same
AT3G06380.1	TUBBY	TUB	the same/anonymous/super/sub family of PlnTFDB	yes	| Symbols: ATTLP9 | ATTLP9 (TUBBY-LIKE PROTEIN 9); phosphoric diester hydrolase/ protein binding / transcription factor | chr3:1936390-1938034 FORWARD	new
AT3G20770.1	EIL	EIL	the same/anonymous/super/sub family of PlnTFDB	yes	| Symbols: EIN3 | EIN3 (ETHYLENE-INSENSITIVE3); transcription factor | chr3:7260708-7262594 REVERSE	same
AT3G51325.1	C2H2		missed by PlnTFDB	yes	| Symbols: | zinc finger (C3HC4-type RING finger) family protein | chr3:19063238-19063510 FORWARD	same
AT3G01140.1	MYB-HB-like	MYB	the same/anonymous/super/sub family of PlnTFDB	yes	| Symbols: AtMYB106, MYB106 | MYB106 (myb domain protein 106); DNA binding / transcription factor | chr3:46626-48150 REVERSE	subfamily
AT3G09290.1	C2H2		missed by PlnTFDB	yes	| Symbols: TAC1 | TAC1 (TELOMERASE ACTIVATOR1); nucleic acid binding / transcription factor/ zinc ion binding | chr3:2856147-2856665 FORWARD	same
AT3G04460.1	C2H2		missed by PlnTFDB	yes	| Symbols: PEX12, ATPEX12, APM4 | APM4/ATPEX12/PEX12 (PEROXIN-12); actin binding | chr3:1186647-1189100 FORWARD	same
AT3G54610.1	Bromodomain	GNAT	prediction conflicts with PlnTFDB	yes	| Symbols: HAG1, HAT1, ATGCN5, HAC3, HAG01, BGT, GCN5 | GCN5 (HISTONE ACETYLTRANSFERASE OF THE GNAT FAMILY 1); H3 histone acetyltransferase | chr3:20224571-20228353 FORWARD	new
AT3G05130.1	bZIP		missed by PlnTFDB	no	| Symbols: | similar to unknown protein [Arabidopsis thaliana] (TAIR:AT5G27330.1); similar to unnamed protein product [Vitis vinifera] (GB:CAO68600.1); contains InterPro domain Prefoldin (InterPro:IPR009053) | chr3:1433481-1435385 REVERSE	same
AT3G26660.1	AS2-LOB	LOB	the same/anonymous/super/sub family of PlnTFDB	yes	| Symbols: LBD24 | LBD24 (LOB DOMAIN-CONTAINING PROTEIN 24) | chr3:9798373-9798847 REVERSE	synonymous
AT3G50330.1	bHLH	bHLH	the same/anonymous/super/sub family of PlnTFDB	yes	| Symbols: HEC2 | HEC2 (HECATE 2); DNA binding / transcription factor | chr3:18668405-18669100 REVERSE	same
AT3G19140.1	C2H2		missed by PlnTFDB	yes	| Symbols: | protein binding / zinc ion binding | chr3:6614916-6615341 REVERSE	same
AT3G24520.1	HSF-type-DNA-binding	HSF	the same/anonymous/super/sub family of PlnTFDB	yes	| Symbols: HSFC1, AT-HSFC1 | AT-HSFC1 (Arabidopsis thaliana heat shock transcription factor C1); DNA binding / transcription factor | chr3:8941462-8942538 FORWARD	synonymous
AT3G54560.1	Hap3/NF-YB		missed by PlnTFDB	yes	| Symbols: HTA11 | HTA11; DNA binding | chr3:20207510-20208444 FORWARD	synonymous
AT3G06400.1	MYB-HB-like	SNF2	matched in other predictions	yes	| Symbols: CHR11 | CHR11 (CHROMATIN-REMODELING PROTEIN 11); DNA-dependent ATPase | chr3:1941072-1946706 FORWARD	subfamily
AT3G06400.1	MYB/SANT	SNF2	matched in other predictions	yes	| Symbols: CHR11 | CHR11 (CHROMATIN-REMODELING PROTEIN 11); DNA-dependent ATPase | chr3:1941072-1946706 FORWARD	subfamily
AT3G06400.1	SNF2	SNF2	the same/anonymous/super/sub family of PlnTFDB	yes	| Symbols: CHR11 | CHR11 (CHROMATIN-REMODELING PROTEIN 11); DNA-dependent ATPase | chr3:1941072-1946706 FORWARD	new
AT3G06400.1	ISWI	SNF2	matched in other predictions	yes	| Symbols: CHR11 | CHR11 (CHROMATIN-REMODELING PROTEIN 11); DNA-dependent ATPase | chr3:1941072-1946706 FORWARD	new
AT3G26420.1	CCHC(Zn)		missed by PlnTFDB	yes	| Symbols: ATRZ-1A | ATRZ-1A; RNA binding / nucleotide binding | chr3:9673190-9674292 FORWARD	new
AT3G56220.1	bHLH		missed by PlnTFDB	yes	| Symbols: | transcription regulator | chr3:20869920-20871281 FORWARD	same
AT3G06330.1	C2H2		missed by PlnTFDB	yes	| Symbols: | zinc finger (C3HC4-type RING finger) family protein | chr3:1917340-1919715 FORWARD	same
AT3G23690.1	bHLH	bHLH	the same/anonymous/super/sub family of PlnTFDB	yes	| Symbols: | basic helix-loop-helix (bHLH) family protein | chr3:8528940-8530662 REVERSE	same
AT3G16870.1	C2C2-GATA	C2C2-GATA	the same/anonymous/super/sub family of PlnTFDB	yes	| Symbols: | zinc finger (GATA type) family protein | chr3:5763758-5764582 REVERSE	synonymous
AT3G54620.1	bZIP	bZIP	the same/anonymous/super/sub family of PlnTFDB	yes	| Symbols: ATBZIP25, BZO2H4 | ATBZIP25/BZO2H4 (ARABIDOPSIS THALIANA BASIC LEUCINE ZIPPER 25); protein heterodimerization/ transcription factor | chr3:20229063-20231319 REVERSE	same
AT3G20740.1	WD40-like		missed by PlnTFDB	yes	| Symbols: FIS3, FIE1, FIE | FIE (FERTILIZATION-INDEPENDENT ENDOSPERM 1); nucleotide binding / transcription factor | chr3:7249070-7252260 REVERSE	new
AT3G15030.1	TCP	TCP	the same/anonymous/super/sub family of PlnTFDB	yes	| Symbols: MEE35, TCP4 | TCP4 (TCP FAMILY TRANSCRIPTION FACTOR 4); transcription factor | chr3:5062315-5063577 FORWARD	same
AT3G16857.1	GARP-G2-like	ARR-B	the same/anonymous/super/sub family of PlnTFDB	yes	| Symbols: ARR1 | ARR1 (ARABIDOPSIS RESPONSE REGULATOR 1); transcription factor/ two-component response regulator | chr3:5756119-5758859 FORWARD	synonymous
AT3G16857.1	RR-A-type	ARR-B	the same/anonymous/super/sub family of PlnTFDB	yes	| Symbols: ARR1 | ARR1 (ARABIDOPSIS RESPONSE REGULATOR 1); transcription factor/ two-component response regulator | chr3:5756119-5758859 FORWARD	subfamily
AT3G16857.1	RR-B-type	ARR-B	the same/anonymous/super/sub family of PlnTFDB	yes	| Symbols: ARR1 | ARR1 (ARABIDOPSIS RESPONSE REGULATOR 1); transcription factor/ two-component response regulator | chr3:5756119-5758859 FORWARD	synonymous
AT3G20750.1	C2C2-GATA	C2C2-GATA	the same/anonymous/super/sub family of PlnTFDB	yes	| Symbols: | zinc finger (GATA type) family protein | chr3:7255022-7256146 FORWARD	synonymous
AT3G61480.1	WD40-like		missed by PlnTFDB	yes	| Symbols: | similar to unknown protein [Arabidopsis thaliana] (TAIR:AT5G28350.2); similar to unknown protein [Arabidopsis thaliana] (TAIR:AT5G28350.1); similar to unnamed protein product [Vitis vinifera] (GB:CAO39674.1); similar to hypothetical protein [Vitis vinifera] (GB:CAN81454.1); similar to WD40-like [Medicago truncatula] (GB:ABD28704.1); contains InterPro domain WD40/YVTN repeat-like (Int…	new
AT3G47910.1	C2H2		missed by PlnTFDB	yes	| Symbols: | nucleic acid binding / ubiquitin thiolesterase/ zinc ion binding | chr3:17685722-17692429 REVERSE	same
AT1G11475.1	Homeodomain-LIKE		missed by PlnTFDB	yes	| Symbols: | DNA-directed RNA polymerase II, putative | chr1:3862520-3863805 FORWARD	subfamily
AT3G05380.1	MYB-HB-like	MYB-related	prediction conflicts with PlnTFDB	yes	| Symbols: | DNA binding / transcription factor | chr3:1540568-1546145 FORWARD	subfamily
AT3G12480.1	Hap3/NF-YB	CCAAT	the same/anonymous/super/sub family of PlnTFDB	yes	| Symbols: | transcription factor, putative | chr3:3958072-3960285 FORWARD	synonymous
AT3G12720.1	MYB-HB-like	MYB	the same/anonymous/super/sub family of PlnTFDB	yes	| Symbols: AtY53, AtMYB67 | AtMYB67/AtY53 (myb domain protein 67); DNA binding / transcription factor | chr3:4043414-4044529 REVERSE	subfamily
AT3G13890.1	MYB-HB-like	MYB	the same/anonymous/super/sub family of PlnTFDB	yes	| Symbols: ATMYB26, MS35, MYB26 | MYB26 (myb domain protein 26); DNA binding / transcription factor | chr3:4576751-4578034 REVERSE	subfamily
AT3G15270.1	SBP	SBP	the same/anonymous/super/sub family of PlnTFDB	yes	| Symbols: SPL5 | SPL5 (SQUAMOSA PROMOTER BINDING PROTEIN-LIKE 5); DNA binding / transcription factor | chr3:5140631-5141263 REVERSE	same
AT3G02290.1	C2H2		missed by PlnTFDB	yes	| Symbols: | zinc finger (C3HC4-type RING finger) family protein | chr3:459392-460695 FORWARD	same
AT3G11020.1	AP2-EREBP	AP2-EREBP	the same/anonymous/super/sub family of PlnTFDB	yes	| Symbols: DREB2, DREB2B | DREB2B (DRE-binding protein 2B); DNA binding / transcription activator/ transcription factor | chr3:3456015-3457007 FORWARD	same
AT3G42670.1	SNF2	SNF2	the same/anonymous/super/sub family of PlnTFDB	yes	| Symbols: CHR38 | CHR38 (chromatin remodeling 38); ATP binding / DNA binding / helicase | chr3:14766892-14771071 REVERSE	new
AT3G58120.1	bZIP	bZIP	the same/anonymous/super/sub family of PlnTFDB	yes	| Symbols: | bZIP transcription factor family protein | chr3:21532266-21534055 REVERSE	same
AT3G01650.1	C2H2		missed by PlnTFDB	yes	| Symbols: RGLG1 | RGLG1 (RING DOMAIN LIGASE1); protein binding / zinc ion binding | chr3:242741-245069 FORWARD	same
AT3G06490.1	MYB-HB-like	MYB	the same/anonymous/super/sub family of PlnTFDB	yes	| Symbols: AtMYB108, BOS1, MYB108 | MYB108 (MYB DOMAIN PROTEIN 108); DNA binding / transcription factor | chr3:2004304-2006364 FORWARD	subfamily
AT3G06880.1	WD40-like		missed by PlnTFDB	yes	| Symbols: | transducin family protein / WD-40 repeat family protein | chr3:2169862-2175692 REVERSE	new
AT1G56160.1	MYB-HB-like	MYB	the same/anonymous/super/sub family of PlnTFDB	yes	| Symbols: AtMYB72, MYB72 | AtMYB72/MYB72 (myb domain protein 72); DNA binding / transcription factor | chr1:21026049-21027109 FORWARD	subfamily
AT3G53600.1	C2H2	C2H2	the same/anonymous/super/sub family of PlnTFDB	yes	| Symbols: | zinc finger (C2H2 type) family protein | chr3:19886510-19887037 FORWARD	same
AT3G12630.1	A20-like		missed by PlnTFDB	yes	| Symbols: | zinc finger (AN1-like) family protein | chr3:4012714-4013196 FORWARD	new
AT3G02310.1	MADS-MIKC	MADS	the same/anonymous/super/sub family of PlnTFDB	yes	| Symbols: AGL4, SEP2 | SEP2 (SEPALLATA2); DNA binding / transcription factor | chr3:464561-466694 REVERSE	synonymous
AT3G55980.1	C3H	C3H	the same/anonymous/super/sub family of PlnTFDB	yes	| Symbols: | zinc finger (CCCH-type) family protein | chr3:20787836-20789578 FORWARD	same
AT3G51080.1	C2C2-GATA	C2C2-GATA	the same/anonymous/super/sub family of PlnTFDB	yes	| Symbols: | zinc finger (GATA type) family protein | chr3:18984619-18985648 FORWARD	synonymous
AT3G51060.1	STY-LRP1	SRS	the same/anonymous/super/sub family of PlnTFDB	yes	| Symbols: SRS1, STY1 | STY1 (STYLISH 1) | chr3:18975587-18976757 FORWARD	synonymous
AT3G06740.1	C2C2-GATA	C2C2-GATA	the same/anonymous/super/sub family of PlnTFDB	yes	| Symbols: | zinc finger (GATA type) family protein | chr3:2126664-2127271 FORWARD	synonymous
AT3G59530.1	WD40-like		missed by PlnTFDB	no	| Symbols: | strictosidine synthase family protein | chr3:22004687-22006141 FORWARD	new
AT3G12730.1	MYB-HB-like	G2-like	prediction conflicts with PlnTFDB	yes	| Symbols: | myb family transcription factor | chr3:4047241-4048363 REVERSE	subfamily
AT3G09370.1	MYB-HB-like	MYB	the same/anonymous/super/sub family of PlnTFDB	yes	| Symbols: ATMYB3R3, MYB3R-3 | MYB3R-3 (myb domain protein 3R-3); DNA binding / transcription factor | chr3:2879540-2882134 FORWARD	subfamily
AT3G02260.1	WD40-like		missed by PlnTFDB	yes	| Symbols: DOC1, TIR3, UMB1, LPR1, ASA1, CRM1, BIG | BIG (DARK OVER-EXPRESSION OF CAB 1); binding / ubiquitin-protein ligase/ zinc ion binding | chr3:431159-448496 REVERSE	new
AT3G12920.1	C2H2		missed by PlnTFDB	yes	| Symbols: | protein binding / zinc ion binding | chr3:4122134-4123330 REVERSE	same
AT3G28470.1	MYB-HB-like	MYB	the same/anonymous/super/sub family of PlnTFDB	yes	| Symbols: AtMYB35 | AtMYB35 (myb domain protein 35); DNA binding / transcription factor | chr3:10675816-10676961 REVERSE	subfamily
AT3G26480.1	WD40-like		missed by PlnTFDB	yes	| Symbols: | transducin family protein / WD-40 repeat family protein | chr3:9688510-9692064 REVERSE	new
AT3G56770.1	bHLH	bHLH	the same/anonymous/super/sub family of PlnTFDB	yes	| Symbols: | basic helix-loop-helix (bHLH) family protein | chr3:21040181-21041597 REVERSE	same
AT3G19040.1	Bromodomain		missed by PlnTFDB	yes	| Symbols: TAF1, TAF1B, HAF2 | HAF2/TAF1/TAF1B (HISTONE ACETYLTRANSFERASE OF THE TAFII250 FAMILY, TBP-ASSOCIATED FACTOR 1B); DNA binding / transcription cofactor | chr3:6567163-6575288 REVERSE	new
AT1G53230.1	TCP	TCP	the same/anonymous/super/sub family of PlnTFDB	yes	| Symbols: TCP3 | TCP3 (TEOSINTE BRANCHED1, CYCLOIDEA AND PCF TRANSCRIPTION FACTOR 3); transcription factor | chr1:19853928-19855103 REVERSE	same
AT3G60390.1	HD-ZIP	HB	the same/anonymous/super/sub family of PlnTFDB	yes	| Symbols: HAT3 | HAT3 (homeobox-leucine zipper protein 3); transcription factor | chr3:22331763-22333345 REVERSE	same
AT3G15354.1	WD40-like		missed by PlnTFDB	no	| Symbols: SPA3 | SPA3 (SPA1-RELATED 3); signal transducer | chr3:5169334-5172487 REVERSE	new
AT3G27940.1	AS2-LOB	LOB	the same/anonymous/super/sub family of PlnTFDB	yes	| Symbols: LBD26 | LBD26 (LOB DOMAIN-CONTAINING PROTEIN 26) | chr3:10377134-10377595 FORWARD	synonymous
AT1G56170.1	Hap3/NF-YB	CCAAT	the same/anonymous/super/sub family of PlnTFDB	yes	| Symbols: ATHAP5B, HAP5B | HAP5B (Heme activator protein (yeast) homolog 5B); DNA binding / transcription factor | chr1:21028783-21029382 FORWARD	synonymous
AT3G54430.1	STY-LRP1	SRS	the same/anonymous/super/sub family of PlnTFDB	yes	| Symbols: SRS6 | SRS6 (SHI-RELATED SEQUENCE 6) | chr3:20158202-20158829 REVERSE	synonymous
AT3G17450.1	BED-type(Zn)		missed by PlnTFDB	yes	| Symbols: | hAT dimerisation domain-containing protein | chr3:5972799-5975690 REVERSE	new
AT3G58040.1	C2H2		missed by PlnTFDB	yes	| Symbols: | seven in absentia (SINA) family protein | chr3:21500589-21502062 FORWARD	same
AT3G22170.1	FAR	FAR1	the same/anonymous/super/sub family of PlnTFDB	yes	| Symbols: FHY3 | FHY3 (FAR-RED ELONGATED HYPOCOTYLS 3); transcription factor | chr3:7822366-7825421 REVERSE	synonymous
AT3G01600.1	NAM	NAC	the same/anonymous/super/sub family of PlnTFDB	yes	| Symbols: ANAC044 | ANAC044 (Arabidopsis NAC domain containing protein 44); transcription factor | chr3:229372-231112 FORWARD	synonymous
AT3G58070.1	C2H2	C2H2	the same/anonymous/super/sub family of PlnTFDB	yes	| Symbols: GIS | GIS (GLABROUS INFLORESCENCE STEMS); nucleic acid binding / transcription factor/ zinc ion binding | chr3:21517822-21518583 REVERSE	same
AT3G26640.1	WD40-like		missed by PlnTFDB	yes	| Symbols: | transducin family protein / WD-40 repeat family protein | chr3:9794513-9795553 FORWARD	new
AT1G66230.1	MYB-HB-like	MYB	the same/anonymous/super/sub family of PlnTFDB	yes	| Symbols: AtMYB20, MYB20 | MYB20 (myb domain protein 20); DNA binding / transcription factor | chr1:24680985-24681909 FORWARD	subfamily
AT3G27920.1	MYB-HB-like	MYB	the same/anonymous/super/sub family of PlnTFDB	yes	| Symbols: ATMYB0, AtGL1, GL1 | GL1 (GLABRA 1); transcription factor | chr3:10363182-10364743 REVERSE	subfamily
AT3G21330.1	bHLH	bHLH	the same/anonymous/super/sub family of PlnTFDB	yes	| Symbols: | basic helix-loop-helix (bHLH) family protein | chr3:7507726-7508847 FORWARD	same
AT3G60530.1	C2C2-GATA	C2C2-GATA	the same/anonymous/super/sub family of PlnTFDB	yes	| Symbols: | zinc finger (GATA type) family protein | chr3:22384323-22385122 FORWARD	synonymous
AT1G67220.1	PHD	TAZ	prediction conflicts with PlnTFDB	yes	| Symbols: HAC2, ATHPCAT1 | ATHPCAT1/HAC2 (HISTONE ACETYLTRANSFERASE OF THE CBP FAMILY 2); DNA binding / histone acetyltransferase/ transcription cofactor | chr1:25149250-25153993 FORWARD	new
AT3G17460.1	PHD		missed by PlnTFDB	yes	| Symbols: | PHD finger family protein | chr3:5976955-5977551 REVERSE	new
AT3G15610.1	WD40-like		missed by PlnTFDB	yes	| Symbols: | transducin family protein / WD-40 repeat family protein | chr3:5291083-5292803 REVERSE	new
AT3G43700.1	BTB-POZ-MATH		missed by PlnTFDB	yes	| Symbols: ATBPM6 | ATBPM6 (BTB-POZ AND MATH DOMAIN 6); protein binding | chr3:15612931-15614486 FORWARD	new
AT3G48590.1	Hap3/NF-YB	CCAAT	the same/anonymous/super/sub family of PlnTFDB	yes	| Symbols: ATHAP5A, HAP5A | HAP5A (Heme activator protein (yeast) homolog 5A); DNA binding / transcription factor | chr3:18019878-18020923 REVERSE	synonymous
AT3G20310.1	AP2-EREBP	AP2-EREBP	the same/anonymous/super/sub family of PlnTFDB	yes	| Symbols: ATERF-7, ATERF7, ERF7 | ATERF-7/ATERF7/ERF7 (ETHYLINE RESPONSE FACTOR7); DNA binding / protein binding / transcription factor/ transcription repressor | chr3:7085963-7086697 REVERSE	same
AT3G56660.1	bZIP	bZIP	the same/anonymous/super/sub family of PlnTFDB	yes	| Symbols: BZIP49 | BZIP49; DNA binding / transcription factor | chr3:20997196-20999192 REVERSE	same
AT1G74480.1	Nin-like	RWP-RK	the same/anonymous/super/sub family of PlnTFDB	yes	| Symbols: | RWP-RK domain-containing protein | chr1:27996693-27997839 REVERSE	same
AT3G45580.1	C2H2		missed by PlnTFDB	yes	| Symbols: | zinc finger (C3HC4-type RING finger) family protein | chr3:16740974-16742496 REVERSE	same
AT3G04670.1	WRKY	WRKY	the same/anonymous/super/sub family of PlnTFDB	yes	| Symbols: ATWRKY39, WRKY39 | WRKY39 (WRKY DNA-binding protein 39); transcription factor | chr3:1266536-1267697 REVERSE	same
AT3G45560.1	C2H2		missed by PlnTFDB	yes	| Symbols: | zinc finger (C3HC4-type RING finger) family protein | chr3:16730615-16733659 REVERSE	same
AT3G61830.1	ARF	ARF	the same/anonymous/super/sub family of PlnTFDB	yes	| Symbols: ARF18 | ARF18 (AUXIN RESPONSE FACTOR 18); transcription factor | chr3:22899146-22902154 FORWARD	same
AT3G47870.1	AS2-LOB	LOB	the same/anonymous/super/sub family of PlnTFDB	yes	| Symbols: LBD27 | LBD27 (LOB DOMAIN-CONTAINING PROTEIN 27) | chr3:17671006-17671992 REVERSE	synonymous
AT3G24500.1	Lambda-DB	MBF1	prediction conflicts with PlnTFDB	yes	| Symbols: MBF1C, ATMBF1C | ATMBF1C/MBF1C (MULTIPROTEIN BRIDGING FACTOR 1C); DNA binding / transcription coactivator/ transcription factor | chr3:8918762-8919208 FORWARD	new
AT3G27810.1	MYB-HB-like	MYB	the same/anonymous/super/sub family of PlnTFDB	yes	| Symbols: AtMYB21, AtMYB3, MYB21, ATMYB21 | ATMYB21 (MYB DOMAIN PROTEIN 21); DNA binding / transcription factor | chr3:10308833-10311330 FORWARD	subfamily
AT1G77250.1	PHD	PHD	the same/anonymous/super/sub family of PlnTFDB	yes	| Symbols: | PHD finger family protein | chr1:29025338-29027832 REVERSE	new
AT3G27260.1	Bromodomain		missed by PlnTFDB	yes	| Symbols: GTE8 | GTE8 (GLOBAL TRANSCRIPTION FACTOR GROUP E8); DNA binding | chr3:10069648-10073640 FORWARD	new
AT3G03450.1	GRAS	GRAS	the same/anonymous/super/sub family of PlnTFDB	yes	| Symbols: RGL2 | RGL2 (RGA-LIKE 2); transcription factor | chr3:819643-821286 REVERSE	same
AT3G58720.1	C2H2		missed by PlnTFDB	yes	| Symbols: | zinc finger (C3HC4-type RING finger) family protein | chr3:21727897-21728869 REVERSE	same
AT1G77200.1	AP2-EREBP	AP2-EREBP	the same/anonymous/super/sub family of PlnTFDB	yes	| Symbols: | AP2 domain-containing transcription factor TINY, putative | chr1:29009251-29009985 REVERSE	same
AT3G57300.1	SNF2	SNF2	the same/anonymous/super/sub family of PlnTFDB	yes	| Symbols: | transcriptional activator, putative | chr3:21210591-21218614 FORWARD	new
AT3G15170.1	NAM	NAC	the same/anonymous/super/sub family of PlnTFDB	yes	| Symbols: ANAC054, ATNAC1, CUC1 | CUC1 (CUP-SHAPED COTYLEDON1); transcription factor | chr3:5109919-5111442 FORWARD	synonymous
AT3G10815.1	C2H2		missed by PlnTFDB	yes	| Symbols: | zinc finger (C3HC4-type RING finger) family protein | chr3:3385014-3385613 REVERSE	same
AT1G50640.1	AP2-EREBP	AP2-EREBP	the same/anonymous/super/sub family of PlnTFDB	yes	| Symbols: ERF3, ATERF3 | ATERF3/ERF3 (ETHYLENE RESPONSIVE ELEMENT BINDING FACTOR 3); DNA binding / protein binding / transcription factor/ transcription repressor | chr1:18761270-18761947 REVERSE	same
AT3G16770.1	AP2-EREBP	AP2-EREBP	the same/anonymous/super/sub family of PlnTFDB	yes	| Symbols: RAP2.3, ATEBP, ERF72 | ATEBP/ERF72/RAP2.3 (RELATED TO AP2 3); DNA binding / protein binding / transcription activator/ transcription factor | chr3:5705790-5706774 FORWARD	same
AT3G01220.1	Homobox-WOX	HB	the same/anonymous/super/sub family of PlnTFDB	yes	| Symbols: ATHB20 | ATHB20 (ARABIDOPSIS THALIANA HOMEOBOX PROTEIN 20); DNA binding / transcription factor | chr3:73606-75302 FORWARD	same
AT3G62610.1	MYB-HB-like	MYB	the same/anonymous/super/sub family of PlnTFDB	yes	| Symbols: AtMYB11 | AtMYB11 (myb domain protein 11); DNA binding / transcription factor | chr3:23165734-23167347 FORWARD	subfamily
AT3G54460.1	CW-Zn	SNF2	matched in other predictions	yes	| Symbols: | SNF2 domain-containing protein / helicase domain-containing protein / F-box family protein | chr3:20173028-20178164 REVERSE	new
AT3G54460.1	C2H2	SNF2	matched in other predictions	yes	| Symbols: | SNF2 domain-containing protein / helicase domain-containing protein / F-box family protein | chr3:20173028-20178164 REVERSE	same
AT3G54460.1	SNF2	SNF2	the same/anonymous/super/sub family of PlnTFDB	yes	| Symbols: | SNF2 domain-containing protein / helicase domain-containing protein / F-box family protein | chr3:20173028-20178164 REVERSE	new
AT3G54780.1	PHD		missed by PlnTFDB	yes	| Symbols: | zinc finger (C3HC4-type RING finger) family protein | chr3:20289963-20292407 FORWARD	new
AT3G60030.1	SBP	SBP	the same/anonymous/super/sub family of PlnTFDB	yes	| Symbols: SPL12 | SPL12 (SQUAMOSA PROMOTER-BINDING PROTEIN-LIKE 12); transcription factor | chr3:22176833-22180387 REVERSE	same
AT3G20910.1	Hap2/NF-YA	CCAAT	the same/anonymous/super/sub family of PlnTFDB	yes	| Symbols: | CCAAT-binding transcription factor (CBF-B/NF-YA) family protein | chr3:7326501-7328375 FORWARD	synonymous
AT3G19050.1	bZIP		missed by PlnTFDB	no	| Symbols: POK2 | POK2 (PHRAGMOPLAST ORIENTING KINESIN 2); microtubule motor | chr3:6578053-6590112 FORWARD	same
AT3G51120.1	SWIB-Plus-3	C3H	prediction conflicts with PlnTFDB	yes	| Symbols: | zinc finger (CCCH-type) family protein | chr3:18997006-19002680 REVERSE	new
AT3G51120.1	PHD	C3H	prediction conflicts with PlnTFDB	yes	| Symbols: | zinc finger (CCCH-type) family protein | chr3:18997006-19002680 REVERSE	new
AT3G13228.1	C2H2		missed by PlnTFDB	yes	| Symbols: | zinc finger (C3HC4-type RING finger) family protein | chr3:4267082-4268059 FORWARD	same
AT3G58780.1	MADS-MIKC	MADS	the same/anonymous/super/sub family of PlnTFDB	yes	| Symbols: AGL1, SHP1 | SHP1 (SHATTERPROOF 1); DNA binding / transcription factor | chr3:21750127-21752743 FORWARD	synonymous
AT3G19070.1	MYB-HB-like		missed by PlnTFDB	yes	| Symbols: | cell wall protein-related | chr3:6593779-6594983 FORWARD	subfamily
AT3G19860.1	bHLH	bHLH	the same/anonymous/super/sub family of PlnTFDB	yes	| Symbols: | basic helix-loop-helix (bHLH) family protein | chr3:6904585-6905869 FORWARD	same
AT3G21430.2	MYB-HB-like	MYB-related	prediction conflicts with PlnTFDB	yes	| Symbols: | DNA binding | chr3:7544806-7552847 REVERSE	subfamily
AT3G10530.1	WD40-like		missed by PlnTFDB	yes	| Symbols: | transducin family protein / WD-40 repeat family protein | chr3:3286282-3288675 FORWARD	new
AT3G15210.1	AP2-EREBP	AP2-EREBP	the same/anonymous/super/sub family of PlnTFDB	yes	| Symbols: ATERF-4, ERF4, RAP2.5, ATERF4 | ATERF-4/ATERF4/ERF4/RAP2.5 (ETHYLENE RESPONSIVE ELEMENT BINDING FACTOR 4); DNA binding / protein binding / transcription factor/ transcription repressor | chr3:5121479-5122147 FORWARD	same
AT3G23490.1	Lambda-DB		missed by PlnTFDB	yes	| Symbols: CYN | CYN (CYANASE); cyanate hydratase | chr3:8423245-8424422 REVERSE	new
AT3G29450.1	TTF-type(Zn)		missed by PlnTFDB	yes	| Symbols: | similar to hAT dimerisation domain-containing protein [Arabidopsis thaliana] (TAIR:AT1G19260.1); similar to putative transposase [Oryza sativa (japonica cultivar-group)] (GB:AAL86479.1); contains domain GENERAL TRANSCRIPTION FACTOR 2-RELATED ZINC FINGER PROTEIN (PTHR11697); contains domain ZINC FINGER PROTEIN 237 (PTHR11697:SF9) | chr3:11323906-11325819 FORWARD	new
AT3G20880.1	C2H2	C2H2	the same/anonymous/super/sub family of PlnTFDB	yes	| Symbols: | zinc finger (C2H2 type) protein (WIP4) | chr3:7313765-7315798 REVERSE	same
AT3G52800.1	A20-like		missed by PlnTFDB	yes	| Symbols: | zinc finger (AN1-like) family protein | chr3:19580784-19581296 FORWARD	new
AT3G18130.1	WD40-like		missed by PlnTFDB	yes	| Symbols: | guanine nucleotide-binding family protein / activated protein kinase C receptor (RACK1) | chr3:6211115-6212377 REVERSE	new
AT3G52100.1	PHD		missed by PlnTFDB	yes	| Symbols: | PHD finger family protein | chr3:19330321-19333751 FORWARD	new
AT3G45570.1	C2H2		missed by PlnTFDB	yes	| Symbols: | zinc finger (C3HC4-type RING finger) family protein | chr3:16736079-16737101 REVERSE	same
AT3G54350.2	FHA-SMAD	FHA	the same/anonymous/super/sub family of PlnTFDB	yes	| Symbols: EMB1967 | EMB1967 (EMBRYO DEFECTIVE 1967) | chr3:20133276-20137009 REVERSE	new
AT3G51880.2	HMG	HMG	the same/anonymous/super/sub family of PlnTFDB	yes	| Symbols: NFD1, HMGB1 | HMGB1 (HIGH MOBILITY GROUP B 1) | chr3:19258218-19259468 REVERSE	new
AT3G12250.2	bZIP	bZIP	the same/anonymous/super/sub family of PlnTFDB	yes	| Symbols: BZIP45, TGA6 | TGA6 (TGA1a-related gene 6); DNA binding / transcription factor | chr3:3906358-3908590 FORWARD	same
AT3G13300.2	WD40-like		missed by PlnTFDB	yes	| Symbols: VCS | VCS (VARICOSE); nucleotide binding | chr3:4304092-4309956 FORWARD	new
AT3G15030.2	TCP	TCP	the same/anonymous/super/sub family of PlnTFDB	yes	| Symbols: MEE35, TCP4 | TCP4 (TCP FAMILY TRANSCRIPTION FACTOR 4); transcription factor | chr3:5062315-5063577 FORWARD	same
AT3G15980.2	WD40-like		missed by PlnTFDB	yes	| Symbols: | coatomer protein complex, subunit beta 2 (beta prime), putative | chr3:5412021-5418319 REVERSE	new
AT3G16857.2	GARP-G2-like	ARR-B	the same/anonymous/super/sub family of PlnTFDB	yes	| Symbols: ARR1 | ARR1 (ARABIDOPSIS RESPONSE REGULATOR 1); transcription factor/ two-component response regulator | chr3:5756119-5759145 FORWARD	synonymous
AT3G16857.2	RR-A-type	ARR-B	the same/anonymous/super/sub family of PlnTFDB	yes	| Symbols: ARR1 | ARR1 (ARABIDOPSIS RESPONSE REGULATOR 1); transcription factor/ two-component response regulator | chr3:5756119-5759145 FORWARD	subfamily
AT3G16857.2	RR-B-type	ARR-B	the same/anonymous/super/sub family of PlnTFDB	yes	| Symbols: ARR1 | ARR1 (ARABIDOPSIS RESPONSE REGULATOR 1); transcription factor/ two-component response regulator | chr3:5756119-5759145 FORWARD	synonymous
AT3G12250.3	bZIP	bZIP	the same/anonymous/super/sub family of PlnTFDB	yes	| Symbols: BZIP45, TGA6 | TGA6 (TGA1a-related gene 6); DNA binding / transcription factor | chr3:3906580-3908590 FORWARD	same
AT3G06190.2	BTB-POZ-MATH		missed by PlnTFDB	yes	| Symbols: ATBPM2 | ATBPM2; protein binding | chr3:1874583-1876581 REVERSE	new
AT3G15980.3	WD40-like		missed by PlnTFDB	yes	| Symbols: | coatomer protein complex, subunit beta 2 (beta prime), putative | chr3:5412021-5418319 REVERSE	new
AT3G03750.1	SET	SET	the same/anonymous/super/sub family of PlnTFDB	yes	| Symbols: | SET domain-containing protein | chr3:939983-941518 FORWARD	new
AT1G50680.1	RAV	AP2-EREBP	prediction conflicts with PlnTFDB	yes	| Symbols: | AP2 domain-containing transcription factor, putative | chr1:18781269-18782282 REVERSE	same
AT3G59530.2	WD40-like		missed by PlnTFDB	no	| Symbols: | strictosidine synthase family protein | chr3:22004687-22006141 FORWARD	new
AT3G11200.2	PHD	Alfin-like	prediction conflicts with PlnTFDB	yes	| Symbols: | PHD finger family protein | chr3:3508393-3510201 REVERSE	new
AT3G62770.1	WD40-like		missed by PlnTFDB	yes	| Symbols: AtATG18a | AtATG18a (Arabidopsis thaliana homolog of yeast autophagy 18 (ATG18) a) | chr3:23230447-23232085 REVERSE	new
AT3G18860.2	WD40-like		missed by PlnTFDB	yes	| Symbols: | transducin family protein / WD-40 repeat family protein | chr3:6501780-6508358 FORWARD	new
AT3G11280.2	MYB-HB-like	MYB	the same/anonymous/super/sub family of PlnTFDB	yes	| Symbols: | myb family transcription factor | chr3:3533483-3534399 REVERSE	subfamily
AT3G11280.2	MYB/SANT	MYB	the same/anonymous/super/sub family of PlnTFDB	yes	| Symbols: | myb family transcription factor | chr3:3533483-3534399 REVERSE	subfamily
AT3G57390.1	MADS-MIKC	MADS	the same/anonymous/super/sub family of PlnTFDB	yes	| Symbols: AGL18 | AGL18 (AGAMOUS-LIKE 18); transcription factor | chr3:21244887-21246712 FORWARD	synonymous
AT3G03790.1	WD40-like		missed by PlnTFDB	yes	| Symbols: | ankyrin repeat family protein / regulator of chromosome condensation (RCC1) family protein | chr3:963202-967864 FORWARD	new
AT3G04580.2	RR-A-type	Orphans	prediction conflicts with PlnTFDB	yes	| Symbols: EIN4 | EIN4 (ETHYLENE INSENSITIVE 4) | chr3:1235582-1237971 REVERSE	subfamily
AT3G54810.1	C2C2-GATA	C2C2-GATA	the same/anonymous/super/sub family of PlnTFDB	yes	| Symbols: BME3-ZF, BME3 | BME3/BME3-ZF (BLUE MICROPYLAR END3); transcription factor | chr3:20307935-20309214 FORWARD	synonymous
AT1G66170.1	PHD	PHD	the same/anonymous/super/sub family of PlnTFDB	yes	| Symbols: MMD1 | MMD1 (MALE MEIOCYTE DEATH 1); DNA binding | chr1:24642456-24644885 REVERSE	new
AT3G07740.1	MYB-HB-like	MYB-related	prediction conflicts with PlnTFDB	yes	| Symbols: ATADA2A, HAC10, HXA02, HXA2, ADA2A | ADA2A (Arabidopsis adaptor 2A homolog); DNA binding / transcription factor | chr3:2470020-2473068 REVERSE	subfamily
AT3G07740.1	MYB/SANT	MYB-related	prediction conflicts with PlnTFDB	yes	| Symbols: ATADA2A, HAC10, HXA02, HXA2, ADA2A | ADA2A (Arabidopsis adaptor 2A homolog); DNA binding / transcription factor | chr3:2470020-2473068 REVERSE	subfamily
AT1G02740.1	CHROMO-DOMAIN		missed by PlnTFDB	yes	| Symbols: | chromatin binding | chr1:599734-602021 REVERSE	new
AT3G23050.1	AUX-IAA	AUX/IAA	the same/anonymous/super/sub family of PlnTFDB	yes	| Symbols: AXR2, IAA7 | IAA7 (AUXIN RESISTANT 2); transcription factor | chr3:8194775-8196723 FORWARD	new
AT3G61950.2	bHLH	bHLH	the same/anonymous/super/sub family of PlnTFDB	yes	| Symbols: | basic helix-loop-helix (bHLH) family protein | chr3:22951206-22952307 FORWARD	same
AT3G21175.2	C2C2-GATA	C2C2-GATA	the same/anonymous/super/sub family of PlnTFDB	yes	| Symbols: TIFY2B, ZML1 | ZML1 (ZIM-LIKE 1); transcription factor | chr3:7422838-7424604 FORWARD	synonymous
AT3G21175.2	TIFY	C2C2-GATA	the same/anonymous/super/sub family of PlnTFDB	yes	| Symbols: TIFY2B, ZML1 | ZML1 (ZIM-LIKE 1); transcription factor | chr3:7422838-7424604 FORWARD	new
AT3G53440.2	MYB-HB-like		missed by PlnTFDB	yes	| Symbols: | DNA binding | chr3:19821914-19823452 FORWARD	subfamily
AT3G58710.2	WRKY	WRKY	the same/anonymous/super/sub family of PlnTFDB	yes	| Symbols: ATWRKY69, WRKY69 | WRKY69 (WRKY DNA-binding protein 69); transcription factor | chr3:21726169-21727743 FORWARD	same
AT3G18380.2	Homobox-WOX		missed by PlnTFDB	yes	| Symbols: | sequence-specific DNA binding / transcription factor | chr3:6311008-6313187 REVERSE	same
AT3G17609.2	bZIP	bZIP	the same/anonymous/super/sub family of PlnTFDB	yes	| Symbols: HYH | HYH (HY5-HOMOLOG); DNA binding / transcription factor | chr3:6023977-6024591 FORWARD	same
AT3G02150.2	TCP	TCP	the same/anonymous/super/sub family of PlnTFDB	yes	| Symbols: TCP13, TFPD, PTF1 | PTF1 (PLASTID TRANSCRIPTION FACTOR 1); transcription factor | chr3:391529-392596 FORWARD	same
AT3G15880.2	LisH		missed by PlnTFDB	yes	| Symbols: WSIP2, TPR4 | TPR4/WSIP2 (TOPLESS-RELATED 4) | chr3:5364460-5371875 REVERSE	new
AT3G15880.2	WD40-like		missed by PlnTFDB	yes	| Symbols: WSIP2, TPR4 | TPR4/WSIP2 (TOPLESS-RELATED 4) | chr3:5364460-5371875 REVERSE	new
AT3G10490.2	NAM	NAC	the same/anonymous/super/sub family of PlnTFDB	yes	| Symbols: ANAC051, ANAC052 | ANAC051/ANAC052 (Arabidopsis NAC domain containing protein 51, Arabidopsis NAC domain containing protein 52); transcription factor | chr3:3268080-3270613 FORWARD	synonymous
AT3G10480.2	NAM	NAC	the same/anonymous/super/sub family of PlnTFDB	yes	| Symbols: ANAC050 | ANAC050 | chr3:3264415-3266786 FORWARD	synonymous
AT3G51960.1	bZIP	bZIP	the same/anonymous/super/sub family of PlnTFDB	yes	| Symbols: | bZIP family transcription factor | chr3:19293806-19295042 REVERSE	same
AT1G02750.1	C2H2		missed by PlnTFDB	yes	| Symbols: | zinc ion binding | chr1:602673-604134 FORWARD	same
AT3G54780.2	PHD		missed by PlnTFDB	yes	| Symbols: | zinc finger (C3HC4-type RING finger) family protein | chr3:20289963-20292407 FORWARD	new
AT3G61850.2	C2C2-Dof	C2C2-Dof	the same/anonymous/super/sub family of PlnTFDB	yes	| Symbols: DAG1 | DAG1 (DOF AFFECTING GERMINATION 1); DNA binding / transcription factor | chr3:22907187-22908125 FORWARD	synonymous
AT3G55370.2	C2C2-Dof	C2C2-Dof	the same/anonymous/super/sub family of PlnTFDB	yes	| Symbols: OBP3 | OBP3 (OBF-BINDING PROTEIN 3); DNA binding | chr3:20538175-20539853 FORWARD	synonymous
AT3G20280.2	PHD	PHD	the same/anonymous/super/sub family of PlnTFDB	yes	| Symbols: | PHD finger family protein | chr3:7072898-7074346 FORWARD	new
AT3G63500.2	PHD		missed by PlnTFDB	no	| Symbols: | similar to unknown protein [Arabidopsis thaliana] (TAIR:AT1G14740.1); similar to unnamed protein product [Vitis vinifera] (GB:CAO40811.1); contains InterPro domain Protein of unknown function DUF1423, plant (InterPro:IPR004082) | chr3:23457306-23460966 REVERSE	new
AT3G57800.2	bHLH	bHLH	the same/anonymous/super/sub family of PlnTFDB	yes	| Symbols: | basic helix-loop-helix (bHLH) family protein | chr3:21419011-21422298 REVERSE	same
AT3G20810.1	JmjC		missed by PlnTFDB	yes	| Symbols: | transcription factor jumonji (jmjC) domain-containing protein | chr3:7275820-7278150 FORWARD	new
AT3G06590.2	bHLH		missed by PlnTFDB	yes	| Symbols: | similar to transcription factor [Arabidopsis thaliana] (TAIR:AT3G17100.2); similar to transcription factor [Arabidopsis thaliana] (TAIR:AT3G17100.1); similar to unnamed protein product [Vitis vinifera] (GB:CAO44932.1); contains InterPro domain Basic helix-loop-helix dimerisation region bHLH; (InterPro:IPR001092); contains InterPro domain Helix-loop-helix DNA-binding; (InterPro:IPR011…	same
AT3G63460.2	WD40-like		missed by PlnTFDB	yes	| Symbols: | WD-40 repeat family protein | chr3:23441984-23448216 REVERSE	new
AT3G11580.2	B3-Domain	ABI3VP1	the same/anonymous/super/sub family of PlnTFDB	yes	| Symbols: | DNA-binding protein, putative | chr3:3650585-3651277 REVERSE	synonymous
AT3G54320.2	AP2-EREBP	AP2-EREBP	the same/anonymous/super/sub family of PlnTFDB	yes	| Symbols: WRI, ASML1, WRI1 | WRI1 (WRINKLED 1); DNA binding / transcription factor | chr3:20126111-20129451 FORWARD	same
AT3G27700.2	C3H	C3H	the same/anonymous/super/sub family of PlnTFDB	yes	| Symbols: | RNA recognition motif (RRM)-containing protein | chr3:10258918-10262567 REVERSE	same
AT3G05090.2	WD40-like		missed by PlnTFDB	yes	| Symbols: | transducin family protein / WD-40 repeat family protein | chr3:1418579-1422729 REVERSE	new
AT1G74500.1	bHLH	bHLH	the same/anonymous/super/sub family of PlnTFDB	yes	| Symbols: | bHLH family protein | chr1:28001959-28002329 REVERSE	same
AT3G18100.1	MYB-HB-like	MYB	the same/anonymous/super/sub family of PlnTFDB	yes	| Symbols: ATMYB4R1, MYB4R1 | MYB4R1 (myb domain protein 4R1); transcription factor | chr3:6200695-6204589 FORWARD	subfamily
AT3G07650.2	C2C2-CO-like	C2C2-CO-like	the same/anonymous/super/sub family of PlnTFDB	yes	| Symbols: COL9 | COL9 (CONSTANS-LIKE 9); zinc ion binding | chr3:2442500-2443907 FORWARD	synonymous
AT3G13040.2	MYB-HB-like	G2-like	prediction conflicts with PlnTFDB	yes	| Symbols: | myb family transcription factor | chr3:4172422-4174463 REVERSE	subfamily
AT3G58030.2	C2H2		missed by PlnTFDB	yes	| Symbols: | zinc finger (C3HC4-type RING finger) family protein | chr3:21496504-21497814 FORWARD	same
AT3G48160.2	E2F-DP	E2F-DP	the same/anonymous/super/sub family of PlnTFDB	yes	| Symbols: E2L3, E2FE, DEL1 | DEL1 (DP-E2F-like 1); transcription factor | chr3:17794626-17796831 FORWARD	synonymous
AT3G58030.3	C2H2		missed by PlnTFDB	yes	| Symbols: | zinc finger (C3HC4-type RING finger) family protein | chr3:21496504-21497814 FORWARD	same
AT3G61600.2	BTB-POZ	TRAF	prediction conflicts with PlnTFDB	yes	| Symbols: ATPOB1 | ATPOB1 (Arabidopsis thaliana POZ/BTB containing-protein 1); protein binding | chr3:22806679-22809044 FORWARD	new
AT3G04030.2	MYB-HB-like	G2-like	prediction conflicts with PlnTFDB	yes	| Symbols: | myb family transcription factor | chr3:1042927-1044581 REVERSE	subfamily
AT3G29270.2	C2H2		missed by PlnTFDB	yes	| Symbols: | similar to zinc finger (C3HC4-type RING finger) family protein [Arabidopsis thaliana] (TAIR:AT1G69330.1); similar to unnamed protein product [Vitis vinifera] (GB:CAO15044.1); contains InterPro domain Zinc finger, RING/FYVE/PHD-type (InterPro:IPR013083); contains InterPro domain Zinc finger, RING-type; (InterPro:IPR001841) | chr3:11236563-11237354 FORWARD	same
AT3G05860.2	MADS-type1	MADS	the same/anonymous/super/sub family of PlnTFDB	yes	| Symbols: | MADS-box protein (AGL45) | chr3:1751661-1752361 REVERSE	synonymous
AT3G14740.2	PHD	PHD	the same/anonymous/super/sub family of PlnTFDB	yes	| Symbols: | PHD finger family protein | chr3:4952192-4953313 REVERSE	new
AT3G04380.2	SET	SET	the same/anonymous/super/sub family of PlnTFDB	yes	| Symbols: SUVR4 | SUVR4 | chr3:1161608-1164545 FORWARD	new
AT1G32150.1	bZIP	bZIP	the same/anonymous/super/sub family of PlnTFDB	yes	| Symbols: | bZIP transcription factor family protein | chr1:11566002-11568297 FORWARD	same
AT3G08505.1	C2H2	C3H	matched in other predictions	yes	| Symbols: | zinc finger (CCCH-type/C3HC4-type RING finger) family protein | chr3:2580609-2582049 REVERSE	same
AT3G08505.1	C3H	C3H	the same/anonymous/super/sub family of PlnTFDB	yes	| Symbols: | zinc finger (CCCH-type/C3HC4-type RING finger) family protein | chr3:2580609-2582049 REVERSE	same
AT3G56580.1	C2H2		missed by PlnTFDB	yes	| Symbols: | zinc finger (C3HC4-type RING finger) family protein | chr3:20973542-20974504 FORWARD	same
AT3G04280.2	RR-A-type	Orphans	prediction conflicts with PlnTFDB	yes	| Symbols: ARR22 | ARR22 (ARABIDOPSIS RESPONSE REGULATOR 22); two-component response regulator | chr3:1130145-1130696 REVERSE	subfamily
AT3G05675.1	BTB-POZ		missed by PlnTFDB	yes	| Symbols: | protein binding | chr3:1658431-1659865 REVERSE	new
AT1G34170.1	ARF	ARF	the same/anonymous/super/sub family of PlnTFDB	yes	| Symbols: ARF13 | ARF13 (AUXIN RESPONSE FACTOR 13); transcription factor | chr1:12444243-12446742 REVERSE	same
AT3G59060.2	bHLH	bHLH	the same/anonymous/super/sub family of PlnTFDB	yes	| Symbols: PIF5, PIL6 | PIL6 (PHYTOCHROME-INTERACTING FACTOR 5); DNA binding / transcription factor | chr3:21839166-21840872 REVERSE	same
AT3G53500.2	CCHC(Zn)		missed by PlnTFDB	yes	| Symbols: RSZ32 | RSZ32; nucleic acid binding | chr3:19845535-19847485 REVERSE	new
AT1G80010.1	FAR	FAR1	the same/anonymous/super/sub family of PlnTFDB	yes	| Symbols: FRS8 | FRS8 (FAR1-related sequence 8); zinc ion binding | chr1:30102458-30104739 FORWARD	synonymous
AT3G18930.2	C2H2		missed by PlnTFDB	yes	| Symbols: | zinc finger (C3HC4-type RING finger) family protein | chr3:6524116-6525351 REVERSE	same
AT3G23280.2	C2H2		missed by PlnTFDB	yes	| Symbols: | zinc finger (C3HC4-type RING finger) family protein / ankyrin repeat family protein | chr3:8321595-8324116 FORWARD	same
AT3G17860.2	TIFY	Tify	the same/anonymous/super/sub family of PlnTFDB	yes	| Symbols: JAZ3, JAI3, TIFY6B | JAI3/JAZ3/TIFY6B (JASMONATE-ZIM-DOMAIN PROTEIN 3) | chr3:6121089-6122697 FORWARD	new
AT3G14230.2	AP2-EREBP	AP2-EREBP	the same/anonymous/super/sub family of PlnTFDB	yes	| Symbols: RAP2.2 | RAP2.2; DNA binding / transcription factor | chr3:4737623-4739007 REVERSE	same
AT3G46600.2	GRAS	GRAS	the same/anonymous/super/sub family of PlnTFDB	yes	| Symbols: | scarecrow transcription factor family protein | chr3:17169364-17170784 FORWARD	same
AT3G24120.2	MYB-HB-like	G2-like	prediction conflicts with PlnTFDB	yes	| Symbols: | myb family transcription factor | chr3:8705932-8708155 REVERSE	subfamily
AT3G14230.3	AP2-EREBP	AP2-EREBP	the same/anonymous/super/sub family of PlnTFDB	yes	| Symbols: RAP2.2 | RAP2.2; DNA binding / transcription factor | chr3:4737623-4739007 REVERSE	same
AT3G19184.1	B3-Domain	ABI3VP1	the same/anonymous/super/sub family of PlnTFDB	yes	| Symbols: | DNA binding | chr3:6637561-6639041 FORWARD	synonymous
AT3G60966.1	PHD		missed by PlnTFDB	yes	| Symbols: | protein binding / zinc ion binding | chr3:22563693-22564112 FORWARD	new
AT3G01340.2	WD40-like		missed by PlnTFDB	yes	| Symbols: | protein transport protein SEC13 family protein / WD-40 repeat family protein | chr3:127564-128472 REVERSE	new
AT3G07565.2	MYB-HB-like		missed by PlnTFDB	yes	| Symbols: | DNA binding | chr3:2413829-2415246 FORWARD	subfamily
AT3G07565.3	MYB-HB-like		missed by PlnTFDB	yes	| Symbols: | DNA binding | chr3:2413829-2415878 FORWARD	subfamily
AT3G09600.2	MYB-HB-like	MYB-related	prediction conflicts with PlnTFDB	yes	| Symbols: | myb family transcription factor | chr3:2946464-2948205 FORWARD	subfamily
AT3G12250.4	bZIP	bZIP	the same/anonymous/super/sub family of PlnTFDB	yes	| Symbols: BZIP45, TGA6 | TGA6 (TGA1a-related gene 6); DNA binding / transcription factor | chr3:3906358-3908590 FORWARD	same
AT3G12977.1	NAM	NAC	the same/anonymous/super/sub family of PlnTFDB	yes	| Symbols: | DNA binding | chr3:4143839-4145867 FORWARD	synonymous
AT3G13430.2	C2H2		missed by PlnTFDB	yes	| Symbols: | zinc finger (C3HC4-type RING finger) family protein | chr3:4367761-4368708 FORWARD	same
AT3G17609.3	bZIP	bZIP	the same/anonymous/super/sub family of PlnTFDB	yes	| Symbols: HYH | HYH (HY5-HOMOLOG); DNA binding / transcription factor | chr3:6024137-6024591 FORWARD	same
AT1G50600.1	GRAS	GRAS	the same/anonymous/super/sub family of PlnTFDB	yes	| Symbols: SCL5 | SCL5; transcription factor | chr1:18741066-18743215 REVERSE	same
AT3G18140.2	WD40-like		missed by PlnTFDB	yes	| Symbols: | transducin family protein / WD-40 repeat family protein | chr3:6213231-6214573 REVERSE	new
AT3G19860.2	bHLH	bHLH	the same/anonymous/super/sub family of PlnTFDB	yes	| Symbols: | basic helix-loop-helix (bHLH) family protein | chr3:6903848-6905869 FORWARD	same
AT3G20810.3	JmjC		missed by PlnTFDB	yes	| Symbols: | transcription factor jumonji (jmjC) domain-containing protein | chr3:7275820-7278188 FORWARD	new
AT3G22220.2	BED-type(Zn)		missed by PlnTFDB	yes	| Symbols: | hAT dimerisation domain-containing protein | chr3:7839815-7842365 REVERSE	new
AT3G23250.2	MYB-HB-like	MYB-related	prediction conflicts with PlnTFDB	yes	| Symbols: MYB15, AtY19, AtMYB15 | AtMYB15/AtY19/MYB15 (myb domain protein 15); DNA binding | chr3:8309749-8310631 FORWARD	subfamily
AT3G24740.2	C2H2		missed by PlnTFDB	yes	| Symbols: | similar to zinc ion binding [Arabidopsis thaliana] (TAIR:AT3G25910.1); similar to unnamed protein product [Vitis vinifera] (GB:CAO63812.1); contains InterPro domain Protein of unknown function DUF1644 (InterPro:IPR012866) | chr3:9032404-9033468 FORWARD	same
AT3G25030.2	C2H2		missed by PlnTFDB	yes	| Symbols: | zinc finger (C3HC4-type RING finger) family protein | chr3:9122657-9123409 FORWARD	same
AT3G26744.2	bHLH	bHLH	the same/anonymous/super/sub family of PlnTFDB	yes	| Symbols: ICE1 | ICE1 (INDUCER OF CBF EXPRESSION 1); DNA binding | chr3:9834190-9836027 REVERSE	same
AT3G46130.2	MYB-HB-like	MYB-related	prediction conflicts with PlnTFDB	yes	| Symbols: AtMYB48, MYB111 | MYB111 (myb domain protein 111); DNA binding | chr3:16956680-16957361 FORWARD	subfamily
AT3G46590.2	MYB-HB-like		missed by PlnTFDB	yes	| Symbols: ATTRP2, TRFL1 | TRFL1 (TRF-LIKE 1); DNA binding | chr3:17164627-17166931 FORWARD	subfamily
AT3G46640.2	MYB-HB-like	G2-like	prediction conflicts with PlnTFDB	yes	| Symbols: LUX, PCL1 | PCL1 (PHYTOCLOCK 1); DNA binding | chr3:17194233-17195204 FORWARD	subfamily
AT3G54320.3	AP2-EREBP	AP2-EREBP	the same/anonymous/super/sub family of PlnTFDB	yes	| Symbols: WRI, ASML1, WRI1 | WRI1 (WRINKLED 1); DNA binding / transcription factor | chr3:20125787-20129451 FORWARD	same
AT3G55080.2	SET		missed by PlnTFDB	yes	| Symbols: | SET domain-containing protein | chr3:20422453-20425572 REVERSE	new
AT3G55770.2	C2H2	LIM	matched in other predictions	yes	| Symbols: | LIM domain-containing protein | chr3:20714778-20716094 FORWARD	same
AT3G55770.2	LIM	LIM	the same/anonymous/super/sub family of PlnTFDB	yes	| Symbols: | LIM domain-containing protein | chr3:20714778-20716094 FORWARD	new
AT3G55770.3	C2H2	LIM	matched in other predictions	yes	| Symbols: | LIM domain-containing protein | chr3:20714778-20716094 FORWARD	same
AT3G55770.3	LIM	LIM	the same/anonymous/super/sub family of PlnTFDB	yes	| Symbols: | LIM domain-containing protein | chr3:20714778-20716094 FORWARD	new
AT3G55770.4	C2H2	LIM	matched in other predictions	yes	| Symbols: | LIM domain-containing protein | chr3:20714778-20716094 FORWARD	same
AT3G55770.4	LIM	LIM	the same/anonymous/super/sub family of PlnTFDB	yes	| Symbols: | LIM domain-containing protein | chr3:20714778-20716094 FORWARD	new
AT3G55770.5	C2H2	LIM	matched in other predictions	yes	| Symbols: | LIM domain-containing protein | chr3:20714778-20716094 FORWARD	same
AT3G55770.5	LIM	LIM	the same/anonymous/super/sub family of PlnTFDB	yes	| Symbols: | LIM domain-containing protein | chr3:20714778-20716094 FORWARD	new
AT3G56580.3	C2H2		missed by PlnTFDB	yes	| Symbols: | zinc finger (C3HC4-type RING finger) family protein | chr3:20973542-20974504 FORWARD	same
AT3G59580.2	Nin-like	RWP-RK	the same/anonymous/super/sub family of PlnTFDB	yes	| Symbols: | RWP-RK domain-containing protein | chr3:22020629-22023698 FORWARD	same
AT3G63530.2	C2H2		missed by PlnTFDB	yes	| Symbols: BB2, BB | BB (BIG BROTHER); protein binding / zinc ion binding | chr3:23467382-23468762 REVERSE	same
AT3G04670.2	WRKY	WRKY	the same/anonymous/super/sub family of PlnTFDB	yes	| Symbols: ATWRKY39, WRKY39 | WRKY39 (WRKY DNA-binding protein 39); transcription factor | chr3:1266743-1267697 REVERSE	same
AT3G05380.2	MYB-HB-like	MYB-related	prediction conflicts with PlnTFDB	yes	| Symbols: | DNA binding / transcription factor | chr3:1540568-1546145 FORWARD	subfamily
AT3G06330.2	C2H2		missed by PlnTFDB	yes	| Symbols: | zinc finger (C3HC4-type RING finger) family protein | chr3:1918518-1919715 FORWARD	same
AT3G07650.3	C2C2-CO-like	C2C2-CO-like	the same/anonymous/super/sub family of PlnTFDB	yes	| Symbols: COL9 | COL9 (CONSTANS-LIKE 9); zinc ion binding | chr3:2442500-2443907 FORWARD	synonymous
AT3G23900.2	C3H		missed by PlnTFDB	yes	| Symbols: | RNA recognition motif (RRM)-containing protein | chr3:8632724-8635859 REVERSE	same
AT3G26744.4	bHLH	bHLH	the same/anonymous/super/sub family of PlnTFDB	yes	| Symbols: ICE1 | ICE1 (INDUCER OF CBF EXPRESSION 1); DNA binding | chr3:9834190-9836027 REVERSE	same
AT3G46590.3	MYB-HB-like		missed by PlnTFDB	yes	| Symbols: ATTRP2, TRFL1 | TRFL1 (TRF-LIKE 1); DNA binding | chr3:17164627-17166931 FORWARD	subfamily
AT3G48070.2	C2H2		missed by PlnTFDB	yes	| Symbols: | protein binding / zinc ion binding | chr3:17761863-17763282 FORWARD	same
AT3G51770.2	BTB-POZ		missed by PlnTFDB	yes	| Symbols: ETO1 | ETO1 (ETHYLENE OVERPRODUCER 1) | chr3:19211307-19214974 REVERSE	new
AT3G51950.2	C3H	C3H	the same/anonymous/super/sub family of PlnTFDB	yes	| Symbols: | zinc finger (CCCH-type) family protein / RNA recognition motif (RRM)-containing protein | chr3:19289222-19291385 REVERSE	same
AT1G34180.1	NAM	NAC	the same/anonymous/super/sub family of PlnTFDB	yes	| Symbols: ANAC016 | ANAC016 (Arabidopsis NAC domain containing protein 16); transcription factor | chr1:12448704-12451098 FORWARD	synonymous
AT3G54780.3	PHD		missed by PlnTFDB	yes	| Symbols: | zinc finger (C3HC4-type RING finger) family protein | chr3:20289963-20292407 FORWARD	new
AT3G57020.2	WD40-like		missed by PlnTFDB	no	| Symbols: | strictosidine synthase family protein | chr3:21109494-21111282 REVERSE	new
AT1G79990.1	WD40-like		missed by PlnTFDB	yes	| Symbols: | coatomer protein complex, subunit beta 2 (beta prime), putative | chr1:30090803-30096842 FORWARD	new
AT3G59060.3	bHLH	bHLH	the same/anonymous/super/sub family of PlnTFDB	yes	| Symbols: PIF5, PIL6 | PIL6 (PHYTOCHROME-INTERACTING FACTOR 5); DNA binding / transcription factor | chr3:21839166-21840872 REVERSE	same
AT3G59060.4	bHLH	bHLH	the same/anonymous/super/sub family of PlnTFDB	yes	| Symbols: PIF5, PIL6 | PIL6 (PHYTOCHROME-INTERACTING FACTOR 5); DNA binding / transcription factor | chr3:21839166-21840872 REVERSE	same
AT3G62770.3	WD40-like		missed by PlnTFDB	yes	| Symbols: AtATG18a | AtATG18a (Arabidopsis thaliana homolog of yeast autophagy 18 (ATG18) a) | chr3:23230447-23232085 REVERSE	new
AT1G54330.1	NAM	NAC	the same/anonymous/super/sub family of PlnTFDB	yes	| Symbols: ANAC020 | ANAC020 (Arabidopsis NAC domain containing protein 20); transcription factor | chr1:20283382-20284556 REVERSE	synonymous
AT3G20395.1	C2H2		missed by PlnTFDB	yes	| Symbols: | protein binding / zinc ion binding | chr3:7112026-7113798 REVERSE	same
AT3G07610.2	JmjC		missed by PlnTFDB	yes	| Symbols: IBM1 | IBM1 (INCREASE IN BONSAI METHYLATION 1) | chr3:2426154-2429364 FORWARD	new
AT3G03300.2	PAZ-Argonaute		missed by PlnTFDB	yes	| Symbols: DCL2 | DCL2 (DICER-LIKE 2) | chr3:768027-774532 REVERSE	new
AT3G04280.3	RR-A-type	Orphans	prediction conflicts with PlnTFDB	yes	| Symbols: ARR22 | ARR22 (ARABIDOPSIS RESPONSE REGULATOR 22) | chr3:1130145-1130696 REVERSE	subfamily
AT3G04420.2	NAM	NAC	the same/anonymous/super/sub family of PlnTFDB	yes	| Symbols: ANAC048 | ANAC048 (Arabidopsis NAC domain containing protein 48) | chr3:1172846-1174301 FORWARD	synonymous
AT3G06330.3	C2H2		missed by PlnTFDB	yes	| Symbols: | zinc finger (C3HC4-type RING finger) family protein | chr3:1917340-1919336 FORWARD	same
AT3G07740.3	MYB-HB-like	MYB-related	prediction conflicts with PlnTFDB	yes	| Symbols: ATADA2A, HAC10, HXA02, HXA2, ADA2A | ADA2A (Arabidopsis adaptor 2A homolog) | chr3:2470020-2472641 REVERSE	subfamily
AT3G07740.3	MYB/SANT	MYB-related	prediction conflicts with PlnTFDB	yes	| Symbols: ATADA2A, HAC10, HXA02, HXA2, ADA2A | ADA2A (Arabidopsis adaptor 2A homolog) | chr3:2470020-2472641 REVERSE	subfamily
AT3G09370.2	MYB-HB-like	MYB	the same/anonymous/super/sub family of PlnTFDB	yes	| Symbols: ATMYB3R3, MYB3R-3 | MYB3R-3 (myb domain protein 3R-3) | chr3:2879540-2882134 FORWARD	subfamily
AT3G10580.2	MYB-HB-like	MYB-related	prediction conflicts with PlnTFDB	yes	| Symbols: | myb family transcription factor | chr3:3307088-3308235 REVERSE	subfamily
AT3G13890.2	MYB-HB-like	MYB	the same/anonymous/super/sub family of PlnTFDB	yes	| Symbols: ATMYB26, MS35, MYB26 | MYB26 (myb domain protein 26) | chr3:4576751-4578034 REVERSE	subfamily
AT3G17609.4	bZIP	bZIP	the same/anonymous/super/sub family of PlnTFDB	yes	| Symbols: HYH | HYH (HY5-HOMOLOG) | chr3:6023977-6024591 FORWARD	same
AT3G17860.3	TIFY	Tify	the same/anonymous/super/sub family of PlnTFDB	yes	| Symbols: JAZ3, JAI3, TIFY6B | JAI3/JAZ3/TIFY6B (JASMONATE-ZIM-DOMAIN PROTEIN 3) | chr3:6121149-6122697 FORWARD	new
AT3G25890.2	AP2-EREBP	AP2-EREBP	the same/anonymous/super/sub family of PlnTFDB	yes	| Symbols: | AP2 domain-containing transcription factor, putative | chr3:9477289-9478287 FORWARD	same
AT3G29020.2	MYB-HB-like	MYB	the same/anonymous/super/sub family of PlnTFDB	yes	| Symbols: AtMYB110, MYB110 | MYB110 (myb domain protein 110) | chr3:11009470-11010656 REVERSE	subfamily
AT3G46130.3	MYB-HB-like	MYB-related	prediction conflicts with PlnTFDB	yes	| Symbols: AtMYB48, MYB111 | MYB111 (myb domain protein 111) | chr3:16956450-16957361 FORWARD	subfamily
AT3G46600.3	GRAS	GRAS	the same/anonymous/super/sub family of PlnTFDB	yes	| Symbols: | scarecrow transcription factor family protein | chr3:17169037-17170784 FORWARD	same
AT3G46770.2	B3-Domain		missed by PlnTFDB	yes	| Symbols: | transcriptional factor B3 family protein | chr3:17235495-17236301 FORWARD	synonymous
AT3G51880.3	HMG	HMG	the same/anonymous/super/sub family of PlnTFDB	yes	| Symbols: NFD1, HMGB1 | HMGB1 (HIGH MOBILITY GROUP B 1) | chr3:19258218-19259468 REVERSE	new
AT3G54990.2	AP2-EREBP	AP2-EREBP	the same/anonymous/super/sub family of PlnTFDB	yes	| Symbols: SMZ | SMZ (SCHLAFMUTZE) | chr3:20386013-20387499 REVERSE	same
AT3G55070.2	LisH		missed by PlnTFDB	yes	| Symbols: | similar to protein binding / zinc ion binding [Arabidopsis thaliana] (TAIR:AT4G37880.1); similar to unnamed protein product [Vitis vinifera] (GB:CAO41552.1); contains InterPro domain CT11-RanBPM (InterPro:IPR013144); contains InterPro domain LisH dimerisation motif (InterPro:IPR006594); contains InterPro domain CTLH, C-terminal to LisH motif (InterPro:IPR006595) | chr3:20419354-20421…	new
AT3G57230.2	MADS-MIKC	MADS	the same/anonymous/super/sub family of PlnTFDB	yes	| Symbols: AGL16 | AGL16 (AGAMOUS-LIKE 16) | chr3:21188689-21191650 FORWARD	synonymous
AT3G58780.2	MADS-MIKC	MADS	the same/anonymous/super/sub family of PlnTFDB	yes	| Symbols: AGL1, SHP1 | SHP1 (SHATTERPROOF 1) | chr3:21750127-21752743 FORWARD	synonymous
AT1G67260.1	TCP	TCP	the same/anonymous/super/sub family of PlnTFDB	yes	| Symbols: TCP1 | TCP1 (TCP family transcription factor 3); transcription factor | chr1:25171891-25172970 REVERSE	same
AT3G61850.3	C2C2-Dof	C2C2-Dof	the same/anonymous/super/sub family of PlnTFDB	yes	| Symbols: DAG1 | DAG1 (DOF AFFECTING GERMINATION 1) | chr3:22907187-22908125 FORWARD	synonymous
AT3G62090.2	bHLH	bHLH	the same/anonymous/super/sub family of PlnTFDB	yes	| Symbols: PIF6, PIL2 | PIL2 (PHYTOCHROME INTERACTING FACTOR 3-LIKE 2) | chr3:23000072-23001521 REVERSE	same
AT3G54350.3	FHA-SMAD	FHA	the same/anonymous/super/sub family of PlnTFDB	yes	| Symbols: EMB1967 | EMB1967 (EMBRYO DEFECTIVE 1967) | chr3:20133276-20137009 REVERSE	new
AT3G12250.5	bZIP	bZIP	the same/anonymous/super/sub family of PlnTFDB	yes	| Symbols: BZIP45, TGA6 | TGA6 (TGA1a-related gene 6) | chr3:3906643-3908590 FORWARD	same
AT1G67270.1	DDT		missed by PlnTFDB	yes	| Symbols: | similar to unknown protein [Arabidopsis thaliana] (TAIR:AT1G67780.1); similar to unnamed protein product [Vitis vinifera] (GB:CAO68021.1); contains InterPro domain DDT (InterPro:IPR004022) | chr1:25187032-25189456 REVERSE	new
AT1G67270.1	C2H2		missed by PlnTFDB	yes	| Symbols: | similar to unknown protein [Arabidopsis thaliana] (TAIR:AT1G67780.1); similar to unnamed protein product [Vitis vinifera] (GB:CAO68021.1); contains InterPro domain DDT (InterPro:IPR004022) | chr1:25187032-25189456 REVERSE	same
AT3G03660.2	Homobox-WOX	HB	the same/anonymous/super/sub family of PlnTFDB	yes	| Symbols: | similar to WOX12 (WUSCHEL RELATED HOMEOBOX 12), DNA binding / transcription factor [Arabidopsis thaliana] (TAIR:AT5G17810.1); similar to Homeodomain-related [Medicago truncatula] (GB:ABN08479.1); similar to Os07g0684900 [Oryza sativa (japonica cultivar-group)] (GB:NP_001060672.1); contains InterPro domain Homeodomain-like (InterPro:IPR009057); contains InterPro domain Homeobox; (Inte…	same
AT3G04030.3	MYB-HB-like	G2-like	prediction conflicts with PlnTFDB	yes	| Symbols: | myb family transcription factor | chr3:1042927-1044581 REVERSE	subfamily
AT3G04070.2	NAM	NAC	the same/anonymous/super/sub family of PlnTFDB	yes	| Symbols: ANAC047 | ANAC047 (Arabidopsis NAC domain containing protein 47) | chr3:1061580-1062983 REVERSE	synonymous
AT3G05860.3	MADS-type1	MADS	the same/anonymous/super/sub family of PlnTFDB	yes	| Symbols: | MADS-box protein (AGL45) | chr3:1751412-1752361 REVERSE	synonymous
AT3G09090.2	WD40-like		missed by PlnTFDB	no	| Symbols: DEX1 | DEX1 (DEFECTIVE IN EXINE FORMATION 1) | chr3:2783170-2787557 REVERSE	new
AT1G20823.1	C2H2		missed by PlnTFDB	yes	| Symbols: | zinc finger (C3HC4-type RING finger) family protein | chr1:7238869-7239462 FORWARD	same
AT3G18550.2	TCP	TCP	the same/anonymous/super/sub family of PlnTFDB	yes	| Symbols: BRC1, TCP18 | BRC1/TCP18 (BRANCHED1) | chr3:6383775-6385610 FORWARD	same
AT3G19580.2	C2H2	C2H2	the same/anonymous/super/sub family of PlnTFDB	yes	| Symbols: AZF2 | AZF2 (ARABIDOPSIS ZINC-FINGER PROTEIN 2) | chr3:6803299-6804120 REVERSE	same
AT3G21175.3	C2C2-CO-like	Tify	matched in other predictions	yes	| Symbols: TIFY2B, ZML1 | ZML1 (ZIM-LIKE 1) | chr3:7422838-7423771 FORWARD	synonymous
AT3G21175.3	TIFY	Tify	the same/anonymous/super/sub family of PlnTFDB	yes	| Symbols: TIFY2B, ZML1 | ZML1 (ZIM-LIKE 1) | chr3:7422838-7423771 FORWARD	new
AT3G22170.2	FAR	FAR1	the same/anonymous/super/sub family of PlnTFDB	yes	| Symbols: FHY3 | FHY3 (FAR-RED ELONGATED HYPOCOTYLS 3) | chr3:7822366-7825421 REVERSE	synonymous
AT1G50620.1	PHD	PHD	the same/anonymous/super/sub family of PlnTFDB	yes	| Symbols: | PHD finger family protein | chr1:18752205-18754673 FORWARD	new
AT3G44350.2	NAM	NAC	the same/anonymous/super/sub family of PlnTFDB	yes	| Symbols: ANAC061 | ANAC061 (Arabidopsis NAC domain containing protein 61) | chr3:16033823-16035474 REVERSE	synonymous
AT3G53390.2	WD40-like		missed by PlnTFDB	yes	| Symbols: | transducin family protein / WD-40 repeat family protein | chr3:19803759-19807406 FORWARD	new
AT3G54620.2	bZIP	bZIP	the same/anonymous/super/sub family of PlnTFDB	yes	| Symbols: ATBZIP25, BZO2H4 | ATBZIP25/BZO2H4 (ARABIDOPSIS THALIANA BASIC LEUCINE ZIPPER 25) | chr3:20229584-20231319 REVERSE	same
AT3G07650.4	C2C2-CO-like	C2C2-CO-like	the same/anonymous/super/sub family of PlnTFDB	yes	| Symbols: COL9 | COL9 (CONSTANS-LIKE 9) | chr3:2442500-2443907 FORWARD	synonymous
AT3G47910.2	C2H2		missed by PlnTFDB	yes	| Symbols: | nucleic acid binding / ubiquitin thiolesterase/ zinc ion binding | chr3:17685722-17692429 REVERSE	same
AT3G61850.4	C2C2-Dof	C2C2-Dof	the same/anonymous/super/sub family of PlnTFDB	yes	| Symbols: DAG1 | DAG1 (DOF AFFECTING GERMINATION 1) | chr3:22906470-22908125 FORWARD	synonymous
AT3G48900.2	CHROMO-DOMAIN		missed by PlnTFDB	yes	| Symbols: | Identical to Flap endonuclease GEN-like 2 (GEN2) [Arabidopsis Thaliana] (GB:Q9M2Z3;GB:Q9SMT0); similar to DNA repair protein, putative [Arabidopsis thaliana] (TAIR:AT1G01880.1); similar to unnamed protein product [Vitis vinifera] (GB:CAO15510.1); contains InterPro domain XPG N-terminal; (InterPro:IPR006085); contains InterPro domain XPG I; (InterPro:IPR006086); contains InterPro doma…	new
AT4G17980.1	NAM	NAC	the same/anonymous/super/sub family of PlnTFDB	yes	| Symbols: ANAC071 | ANAC071 (Arabidopsis NAC domain containing protein 71); transcription factor | chr4:9978862-9980050 REVERSE	synonymous
AT4G05100.1	MYB-HB-like	MYB	the same/anonymous/super/sub family of PlnTFDB	yes	| Symbols: AtMYB74 | AtMYB74 (myb domain protein 74); DNA binding / transcription factor | chr4:2618555-2619788 FORWARD	subfamily
AT4G37540.1	AS2-LOB	LOB	the same/anonymous/super/sub family of PlnTFDB	yes	| Symbols: LBD39 | LBD39 (LOB DOMAIN-CONTAINING PROTEIN 39) | chr4:17639643-17640503 REVERSE	synonymous
AT4G09820.1	bHLH	bHLH	the same/anonymous/super/sub family of PlnTFDB	yes	| Symbols: TT8 | TT8 (TRANSPARENT TESTA 8); DNA binding / transcription factor | chr4:6182064-6186258 FORWARD	same
AT4G05170.1	bHLH	bHLH	the same/anonymous/super/sub family of PlnTFDB	yes	| Symbols: | DNA binding / transcription factor | chr4:2667988-2669185 REVERSE	same
AT1G20910.1	ARID	ARID	the same/anonymous/super/sub family of PlnTFDB	yes	| Symbols: | ARID/BRIGHT DNA-binding domain-containing protein | chr1:7277198-7280624 REVERSE	new
AT4G15180.1	Bromodomain	SET	matched in other predictions	yes	| Symbols: | SET domain-containing protein | chr4:8651999-8662178 FORWARD	new
AT4G15180.1	SET	SET	the same/anonymous/super/sub family of PlnTFDB	yes	| Symbols: | SET domain-containing protein | chr4:8651999-8662178 FORWARD	new
AT1G54390.4	PHD	PHD	the same/anonymous/super/sub family of PlnTFDB	yes	| Symbols: | PHD finger protein-related | chr1:20308728-20310610 REVERSE	new
AT4G00070.1	C2H2		missed by PlnTFDB	yes	| Symbols: | zinc finger protein-related | chr4:29672-31426 REVERSE	same
AT4G17245.1	PHD		missed by PlnTFDB	yes	| Symbols: | zinc finger (C3HC4-type RING finger) family protein | chr4:9669395-9669895 FORWARD	new
AT4G22250.1	C2H2		missed by PlnTFDB	yes	| Symbols: | zinc finger (C3HC4-type RING finger) family protein | chr4:11767697-11768341 REVERSE	same
AT4G35840.1	C2H2		missed by PlnTFDB	yes	| Symbols: | zinc finger (C3HC4-type RING finger) family protein | chr4:16981087-16982269 FORWARD	same
AT4G00090.1	WD40-like		missed by PlnTFDB	yes	| Symbols: | transducin family protein / WD-40 repeat family protein | chr4:34234-36594 FORWARD	new
AT4G35900.1	bZIP		missed by PlnTFDB	yes	| Symbols: FD-1, ATBZIP14, FD | FD; DNA binding / transcription factor | chr4:17004749-17005617 FORWARD	same
AT4G36990.1	HSF-type-DNA-binding	HSF	the same/anonymous/super/sub family of PlnTFDB	yes	| Symbols: HSFB1, AT-HSFB1, ATHSF4, HSF4 | HSF4 (HEAT SHOCK FACTOR 4); DNA binding / transcription factor | chr4:17440654-17441700 FORWARD	synonymous
AT4G37650.1	GRAS	GRAS	the same/anonymous/super/sub family of PlnTFDB	yes	| Symbols: SGR7, SHR | SHR (SHORT ROOT); transcription factor | chr4:17691865-17693460 FORWARD	same
AT4G18020.1	GARP-G2-like	ARR-B	the same/anonymous/super/sub family of PlnTFDB	yes	| Symbols: PRR2, APRR2 | APRR2 (PSEUDO-RESPONSE REGULATOR 2); transcription factor | chr4:10003750-10006694 REVERSE	synonymous
AT4G18020.1	RR-A-type	ARR-B	the same/anonymous/super/sub family of PlnTFDB	yes	| Symbols: PRR2, APRR2 | APRR2 (PSEUDO-RESPONSE REGULATOR 2); transcription factor | chr4:10003750-10006694 REVERSE	subfamily
AT4G04450.1	WRKY	WRKY	the same/anonymous/super/sub family of PlnTFDB	yes	| Symbols: ATWRKY42, WRKY42 | WRKY42 (WRKY DNA-binding protein 42); transcription factor | chr4:2218377-2221111 FORWARD	same
AT4G37610.1	BTB-POZ	TAZ	prediction conflicts with PlnTFDB	yes	| Symbols: BT5 | BT5 (BTB and TAZ domain protein 5); protein binding / transcription regulator | chr4:17670600-17671986 REVERSE	new
AT4G32570.1	TIFY	Tify	the same/anonymous/super/sub family of PlnTFDB	yes	| Symbols: TIFY8 | TIFY8 | chr4:15716439-15718708 REVERSE	new
AT4G08590.1	C2H2		missed by PlnTFDB	yes	| Symbols: | zinc finger (C3HC4-type RING finger) family protein | chr4:5464082-5466632 REVERSE	same
AT1G66040.1	PHD		missed by PlnTFDB	yes	| Symbols: VIM4 | VIM4 (VARIANT IN METHYLATION 4); protein binding / zinc ion binding | chr1:24587483-24590344 REVERSE	new
AT4G00050.1	bHLH	bHLH	the same/anonymous/super/sub family of PlnTFDB	yes	| Symbols: UNE10 | UNE10 (unfertilized embryo sac 10); DNA binding / transcription factor | chr4:17863-19848 FORWARD	same
AT4G09960.2	MADS-MIKC	MADS	the same/anonymous/super/sub family of PlnTFDB	yes	| Symbols: AGL11, STK | STK (SEEDSTICK); transcription factor | chr4:6236710-6239406 REVERSE	synonymous
AT4G14700.1	PHD	PHD	the same/anonymous/super/sub family of PlnTFDB	yes	| Symbols: ATORC1A, ORC1A | ATORC1A/ORC1A (ORIGIN OF REPLICATION COMPLEX 1A); DNA binding | chr4:8422231-8424660 FORWARD	new
AT4G05410.1	WD40-like		missed by PlnTFDB	yes	| Symbols: | transducin family protein / WD-40 repeat family protein | chr4:2743226-2745518 REVERSE	new
AT4G05420.1	WD40-like		missed by PlnTFDB	yes	| Symbols: DDB1A | DDB1A (UV-damaged DNA-binding protein 1A); DNA binding | chr4:2746285-2752660 FORWARD	new
AT4G16110.1	Homeodomain-LIKE	ARR-B	matched in other predictions	yes	| Symbols: ARR2 | ARR2 (ARABIDOPSIS RESPONSE REGULATOR 2); transcription factor/ two-component response regulator | chr4:9112989-9115646 FORWARD	subfamily
AT4G16110.1	RR-A-type	ARR-B	the same/anonymous/super/sub family of PlnTFDB	yes	| Symbols: ARR2 | ARR2 (ARABIDOPSIS RESPONSE REGULATOR 2); transcription factor/ two-component response regulator | chr4:9112989-9115646 FORWARD	subfamily
AT4G16110.1	RR-B-type	ARR-B	the same/anonymous/super/sub family of PlnTFDB	yes	| Symbols: ARR2 | ARR2 (ARABIDOPSIS RESPONSE REGULATOR 2); transcription factor/ two-component response regulator | chr4:9112989-9115646 FORWARD	synonymous
AT4G02680.1	BTB-POZ		missed by PlnTFDB	yes	| Symbols: EOL1 | EOL1 (ETO1-LIKE 1); binding / protein binding | chr4:1181202-1184328 REVERSE	new
AT4G17810.1	C2H2	C2H2	the same/anonymous/super/sub family of PlnTFDB	yes	| Symbols: | nucleic acid binding / transcription factor/ zinc ion binding | chr4:9906931-9907545 FORWARD	same
AT4G23450.1	C2H2		missed by PlnTFDB	yes	| Symbols: | zinc finger (C3HC4-type RING finger) family protein | chr4:12241123-12241847 REVERSE	same
AT4G14920.1	PHD	PHD	the same/anonymous/super/sub family of PlnTFDB	yes	| Symbols: | PHD finger transcription factor, putative | chr4:8531153-8535838 REVERSE	new
AT4G22745.1	CW-Zn		missed by PlnTFDB	yes	| Symbols: MBD1 | MBD1 (methyl-CpG-binding domain 1); DNA binding | chr4:11947432-11948525 REVERSE	new
AT4G05350.1	C2H2		missed by PlnTFDB	yes	| Symbols: | zinc finger (C3HC4-type RING finger) family protein | chr4:2726907-2727527 REVERSE	same
AT4G32600.1	C2H2		missed by PlnTFDB	yes	| Symbols: | zinc finger (C3HC4-type RING finger) family protein | chr4:15724016-15725743 FORWARD	same
AT4G14980.1	PHD		missed by PlnTFDB	yes	| Symbols: | DC1 domain-containing protein | chr4:8561967-8563379 REVERSE	new
AT4G09660.1	TTF-type(Zn)		missed by PlnTFDB	yes	| Symbols: | similar to hAT dimerisation domain-containing protein [Arabidopsis thaliana] (TAIR:AT3G29765.1); similar to unknown protein [Arabidopsis thaliana] (TAIR:AT3G29763.1); similar to hAT dimerisation domain-containing protein [Arabidopsis thaliana] (TAIR:AT1G19260.1); similar to Putative hAT family dimerisation domain containing protein, identical [Solanum demissum] (GB:AAT38794.1); conta…	new
AT4G05360.1	CCHC(Zn)		missed by PlnTFDB	yes	| Symbols: | zinc knuckle (CCHC-type) family protein | chr4:2728201-2732334 FORWARD	new
AT4G22820.1	A20-like		missed by PlnTFDB	yes	| Symbols: | zinc finger (AN1-like) family protein | chr4:11987882-11988412 REVERSE	new
AT4G37180.2	MYB-HB-like	G2-like	prediction conflicts with PlnTFDB	yes	| Symbols: | myb family transcription factor | chr4:17504642-17506101 FORWARD	subfamily
AT4G14770.1	Tesmin	CPP	the same/anonymous/super/sub family of PlnTFDB	yes	| Symbols: | tesmin/TSO1-like CXC domain-containing protein | chr4:8481517-8484820 REVERSE	synonymous
AT4G17785.1	MYB-HB-like	MYB	the same/anonymous/super/sub family of PlnTFDB	yes	| Symbols: MYB39 | MYB39 (MYB DOMAIN PROTEIN 39); DNA binding / transcription factor | chr4:9881880-9883381 REVERSE	subfamily
AT4G37260.1	MYB-HB-like	MYB	the same/anonymous/super/sub family of PlnTFDB	yes	| Symbols: MYB73, AtMYB73 | AtMYB73/MYB73 (myb domain protein 73); DNA binding / transcription factor | chr4:17540596-17541558 FORWARD	subfamily
AT4G37280.1	CHROMO-DOMAIN		missed by PlnTFDB	yes	| Symbols: | MRG family protein | chr4:17546742-17549356 REVERSE	new
AT1G66050.1	PHD		missed by PlnTFDB	yes	| Symbols: VIM2 | VIM2 (VARIANT IN METHYLATION 2); protein binding / zinc ion binding | chr1:24593197-24596279 FORWARD	new
AT4G15090.1	FAR	FAR1	the same/anonymous/super/sub family of PlnTFDB	yes	| Symbols: FAR1 | FAR1 (FAR-RED IMPAIRED RESPONSE 1) | chr4:8614980-8617867 FORWARD	synonymous
AT4G17900.1	Znf-B	PLATZ	matched in other predictions	yes	| Symbols: | zinc-binding family protein | chr4:9946059-9947710 FORWARD	synonymous
AT4G17900.1	PLATZ	PLATZ	the same/anonymous/super/sub family of PlnTFDB	yes	| Symbols: | zinc-binding family protein | chr4:9946059-9947710 FORWARD	new
AT4G15070.1	PHD		missed by PlnTFDB	yes	| Symbols: | DC1 domain-containing protein | chr4:8603420-8606137 REVERSE	new
AT4G17230.1	GRAS	GRAS	the same/anonymous/super/sub family of PlnTFDB	yes	| Symbols: SCL13 | SCL13 (SCARECROW-LIKE 13); transcription factor | chr4:9661405-9662268 REVERSE	same
AT4G23550.1	WRKY	WRKY	the same/anonymous/super/sub family of PlnTFDB	yes	| Symbols: WRKY29 | WRKY29 (WRKY DNA-binding protein 29); transcription factor | chr4:12291841-12293098 FORWARD	same
AT4G17920.1	C2H2		missed by PlnTFDB	yes	| Symbols: | zinc finger (C3HC4-type RING finger) family protein | chr4:9963233-9964102 REVERSE	same
AT4G14720.1	TIFY	Tify	the same/anonymous/super/sub family of PlnTFDB	yes	| Symbols: TIFY4B, PPD2 | PPD2 (PEAPOD 2) | chr4:8432447-8434929 REVERSE	new
AT4G14713.1	TIFY	Tify	the same/anonymous/super/sub family of PlnTFDB	yes	| Symbols: TIFY4A, PPD1 | PPD1 (PEAPOD 1) | chr4:8427079-8429520 REVERSE	new
AT1G67210.1	CCHC(Zn)		missed by PlnTFDB	yes	| Symbols: | proline-rich spliceosome-associated (PSP) family protein / zinc knuckle (CCHC-type) family protein | chr1:25145002-25147437 FORWARD	new
AT4G09690.1	PHD		missed by PlnTFDB	yes	| Symbols: | DC1 domain-containing protein | chr4:6124894-6126117 FORWARD	new
AT4G22700.1	AS2-LOB	LOB	the same/anonymous/super/sub family of PlnTFDB	yes	| Symbols: LBD32 | LBD32 (LOB DOMAIN-CONTAINING PROTEIN 32) | chr4:11933312-11933890 FORWARD	synonymous
AT4G17850.1	PHD		missed by PlnTFDB	yes	| Symbols: | zinc ion binding | chr4:9923003-9923863 FORWARD	new
AT4G02670.1	C2H2	C2H2	the same/anonymous/super/sub family of PlnTFDB	yes	| Symbols: ATIDD12 | ATIDD12 (ARABIDOPSIS THALIANA INDETERMINATE(ID)-DOMAIN 12); nucleic acid binding / transcription factor/ zinc ion binding | chr4:1176190-1178489 REVERSE	same
AT4G05553.1	CCHC(Zn)		missed by PlnTFDB	yes	| Symbols: | zinc knuckle (CCHC-type) family protein | chr4:2826044-2826656 FORWARD	new
AT4G22680.1	MYB-HB-like	MYB	the same/anonymous/super/sub family of PlnTFDB	yes	| Symbols: AtMYB85, MYB85 | MYB85 (myb domain protein 85); DNA binding / transcription factor | chr4:11922800-11924091 REVERSE	subfamily
AT4G37120.1	CCHC(Zn)		missed by PlnTFDB	yes	| Symbols: SMP2 | SMP2 (swellmap 2) | chr4:17486673-17489117 FORWARD	new
AT4G17880.1	bHLH	bHLH	the same/anonymous/super/sub family of PlnTFDB	yes	| Symbols: | basic helix-loop-helix (bHLH) family protein | chr4:9933715-9935484 REVERSE	same
AT4G37110.1	C2H2		missed by PlnTFDB	yes	| Symbols: | protein binding / zinc ion binding | chr4:17484337-17486191 REVERSE	same
AT4G16430.1	bHLH	bHLH	the same/anonymous/super/sub family of PlnTFDB	yes	| Symbols: | basic helix-loop-helix (bHLH) family protein | chr4:9267622-9269025 FORWARD	same
AT4G17890.1	C2C2-GATA		missed by PlnTFDB	yes	| Symbols: AGD8 | AGD8 (ARF-GAP DOMAIN 8); DNA binding | chr4:9937134-9939159 FORWARD	synonymous
AT4G02730.1	WD40-like		missed by PlnTFDB	yes	| Symbols: | transducin family protein / WD-40 repeat family protein | chr4:1207759-1209066 FORWARD	new
AT4G06634.1	C2H2	C2H2	the same/anonymous/super/sub family of PlnTFDB	yes	| Symbols: | zinc finger (C2H2 type) family protein | chr4:3764496-3766436 REVERSE	same
AT4G28260.1	C2H2		missed by PlnTFDB	no	| Symbols: | similar to unnamed protein product [Vitis vinifera] (GB:CAO69726.1) | chr4:14005054-14006768 FORWARD	same
AT4G26440.1	WRKY	WRKY	the same/anonymous/super/sub family of PlnTFDB	yes	| Symbols: ATWRKY34, MSP3, WRKY34 | WRKY34 (MICROSPORE-SPECIFIC PROMOTER 3); transcription factor | chr4:13357604-13359558 REVERSE	same
AT4G01760.1	PHD		missed by PlnTFDB	yes	| Symbols: | DC1 domain-containing protein | chr4:759131-761134 REVERSE	new
AT4G01740.1	PHD		missed by PlnTFDB	yes	| Symbols: | DC1 domain-containing protein | chr4:753422-755456 FORWARD	new
AT4G39410.1	WRKY	WRKY	the same/anonymous/super/sub family of PlnTFDB	yes	| Symbols: ATWRKY13, WRKY13 | WRKY13 (WRKY DNA-binding protein 13); transcription factor | chr4:18332931-18334783 REVERSE	same
AT4G01720.1	WRKY	WRKY	the same/anonymous/super/sub family of PlnTFDB	yes	| Symbols: ATWRKY47, WRKY47 | WRKY47 (WRKY DNA-binding protein 47); transcription factor | chr4:744949-748219 FORWARD	same
AT1G23860.1	CCHC(Zn)		missed by PlnTFDB	yes	| Symbols: RSZP21, SRZ21, SRZ-21 | SRZ-21 | chr1:8428080-8429153 REVERSE	new
AT4G26380.1	PHD		missed by PlnTFDB	yes	| Symbols: | DC1 domain-containing protein | chr4:13338087-13341569 FORWARD	new
AT4G35370.1	WD40-like		missed by PlnTFDB	yes	| Symbols: | transducin family protein / WD-40 repeat family protein | chr4:16815143-16817291 FORWARD	new
AT4G35280.1	C2H2	C2H2	the same/anonymous/super/sub family of PlnTFDB	yes	| Symbols: | zinc finger (C2H2 type) family protein | chr4:16787434-16788288 REVERSE	same
AT4G31920.1	GARP-G2-like	ARR-B	the same/anonymous/super/sub family of PlnTFDB	yes	| Symbols: ARR10 | ARR10 (ARABIDOPSIS RESPONSE REGULATOR 10); transcription factor/ two-component response regulator | chr4:15444296-15446772 REVERSE	synonymous
AT4G31920.1	RR-A-type	ARR-B	the same/anonymous/super/sub family of PlnTFDB	yes	| Symbols: ARR10 | ARR10 (ARABIDOPSIS RESPONSE REGULATOR 10); transcription factor/ two-component response regulator | chr4:15444296-15446772 REVERSE	subfamily
AT4G31920.1	RR-B-type	ARR-B	the same/anonymous/super/sub family of PlnTFDB	yes	| Symbols: ARR10 | ARR10 (ARABIDOPSIS RESPONSE REGULATOR 10); transcription factor/ two-component response regulator | chr4:15444296-15446772 REVERSE	synonymous
AT4G26400.2	C2H2		missed by PlnTFDB	yes	| Symbols: | zinc finger (C3HC4-type RING finger) family protein | chr4:13344962-13346032 REVERSE	same
AT4G07410.1	WD40-like		missed by PlnTFDB	yes	| Symbols: | transducin family protein / WD-40 repeat family protein | chr4:4201462-4205133 REVERSE	new
AT4G31900.1	SNF2	SNF2	the same/anonymous/super/sub family of PlnTFDB	yes	| Symbols: | chromatin remodeling factor, putative | chr4:15431534-15438449 FORWARD	new
AT4G03160.1	B3-Domain		missed by PlnTFDB	yes	| Symbols: | similar to DNA binding [Arabidopsis thaliana] (TAIR:AT4G03170.1) | chr4:1397979-1398685 FORWARD	synonymous
AT4G35270.1	Nin-like	RWP-RK	the same/anonymous/super/sub family of PlnTFDB	yes	| Symbols: | RWP-RK domain-containing protein | chr4:16777662-16780829 REVERSE	same
AT4G18390.1	TCP	TCP	the same/anonymous/super/sub family of PlnTFDB	yes	| Symbols: | TCP family transcription factor, putative | chr4:10163223-10164320 REVERSE	same
AT4G28270.1	C2H2		missed by PlnTFDB	yes	| Symbols: | zinc finger (C3HC4-type RING finger) family protein | chr4:14007620-14008201 REVERSE	same
AT4G21440.1	MYB-HB-like	MYB	the same/anonymous/super/sub family of PlnTFDB	yes	| Symbols: ATMYB102, ATM4 | ATM4/ATMYB102 (ARABIDOPSIS MYB-LIKE 102); DNA binding / transcription factor | chr4:11418436-11419663 REVERSE	subfamily
AT4G21430.1	JmjC	Orphans	prediction conflicts with PlnTFDB	yes	| Symbols: B160 | B160; transcription factor | chr4:11407846-11412170 REVERSE	new
AT4G21430.1	C2H2	Orphans	prediction conflicts with PlnTFDB	yes	| Symbols: B160 | B160; transcription factor | chr4:11407846-11412170 REVERSE	same
AT4G21430.1	C3H-WRC/GRF	Orphans	prediction conflicts with PlnTFDB	yes	| Symbols: B160 | B160; transcription factor | chr4:11407846-11412170 REVERSE	synonymous
AT4G01910.1	PHD		missed by PlnTFDB	yes	| Symbols: | DC1 domain-containing protein | chr4:824730-826685 REVERSE	new
AT1G23890.2	WD40-like		missed by PlnTFDB	no	| Symbols: | NHL repeat-containing protein | chr1:8438889-8440792 REVERSE	new
AT4G33565.1	C2H2		missed by PlnTFDB	yes	| Symbols: | zinc finger (C3HC4-type RING finger) family protein | chr4:16137312-16137926 FORWARD	same
AT4G26640.1	WRKY	WRKY	the same/anonymous/super/sub family of PlnTFDB	yes	| Symbols: ATWRKY20, WRKY20 | WRKY20 (WRKY DNA-binding protein 20); transcription factor | chr4:13437304-13439780 REVERSE	same
AT4G06746.1	AP2-EREBP	AP2-EREBP	the same/anonymous/super/sub family of PlnTFDB	yes	| Symbols: RAP2.9 | RAP2.9 (related to AP2 9); transcription factor | chr4:4074090-4074542 REVERSE	same
AT4G21520.1	WD40-like		missed by PlnTFDB	yes	| Symbols: | transducin family protein / WD-40 repeat family protein | chr4:11447526-11450389 REVERSE	new
AT4G01920.1	PHD		missed by PlnTFDB	yes	| Symbols: | DC1 domain-containing protein | chr4:829103-831079 REVERSE	new
AT4G01930.1	PHD		missed by PlnTFDB	yes	| Symbols: | DC1 domain-containing protein | chr4:838802-840760 REVERSE	new
AT4G19020.1	CHROMO-DOMAIN		missed by PlnTFDB	yes	| Symbols: CMT2 | CMT2 (CHROMOMETHYLASE 2); DNA binding | chr4:10414537-10420947 FORWARD	new
AT4G01925.1	PHD		missed by PlnTFDB	yes	| Symbols: | DC1 domain-containing protein | chr4:833241-834634 REVERSE	new
AT4G01870.1	WD40-like		missed by PlnTFDB	yes	| Symbols: | tolB protein-related | chr4:808473-810431 REVERSE	new
AT4G19130.1	CCHC(Zn)		missed by PlnTFDB	yes	| Symbols: | DNA binding / nucleic acid binding / zinc ion binding | chr4:10466629-10469103 REVERSE	new
AT4G28110.1	MYB-HB-like	MYB	the same/anonymous/super/sub family of PlnTFDB	yes	| Symbols: AtMYB41 | AtMYB41 (myb domain protein 41); DNA binding / transcription factor | chr4:13968172-13969390 REVERSE	subfamily
AT4G03250.1	Homobox-WOX	HB	the same/anonymous/super/sub family of PlnTFDB	yes	| Symbols: | homeobox-leucine zipper family protein | chr4:1425622-1427744 FORWARD	same
AT4G03250.1	Homeodomain-TALE-KNOX	HB	the same/anonymous/super/sub family of PlnTFDB	yes	| Symbols: | homeobox-leucine zipper family protein | chr4:1425622-1427744 FORWARD	subfamily
AT4G28140.1	AP2-EREBP	AP2-EREBP	the same/anonymous/super/sub family of PlnTFDB	yes	| Symbols: | AP2 domain-containing transcription factor, putative | chr4:13974911-13975789 REVERSE	same
AT4G12850.1	FAR	FAR1	the same/anonymous/super/sub family of PlnTFDB	yes	| Symbols: | far-red impaired responsive family protein / FAR1 family protein | chr4:7537066-7538274 FORWARD	synonymous
AT1G74930.1	AP2-EREBP	AP2-EREBP	the same/anonymous/super/sub family of PlnTFDB	yes	| Symbols: ORA47 | ORA47; DNA binding / transcription factor | chr1:28147900-28148487 FORWARD	same
AT4G19190.1	CCHC(Zn)		missed by PlnTFDB	yes	| Symbols: | zinc knuckle (CCHC-type) family protein | chr4:10493334-10495980 FORWARD	new
AT4G40070.1	C2H2		missed by PlnTFDB	yes	| Symbols: | protein binding / zinc ion binding | chr4:18576527-18577498 FORWARD	same
AT4G18450.1	AP2-EREBP	AP2-EREBP	the same/anonymous/super/sub family of PlnTFDB	yes	| Symbols: | ethylene-responsive factor, putative | chr4:10190261-10191172 REVERSE	same
AT4G32730.1	MYB-HB-like	MYB	the same/anonymous/super/sub family of PlnTFDB	yes	| Symbols: PC-MYB1, ATMYB3R1, MYB3R-1, ATMYB3R-1 | PC-MYB1 (myb domain protein 3R1); DNA binding / transcription coactivator/ transcription factor | chr4:15791044-15794257 FORWARD	subfamily
AT4G40060.1	Homobox-WOX	HB	the same/anonymous/super/sub family of PlnTFDB	yes	| Symbols: ATHB16, ATHB-16 | ATHB-16/ATHB16 (ARABIDOPSIS THALIANA HOMEOBOX PROTEIN 16); transcription activator/ transcription factor | chr4:18571676-18572768 REVERSE	same
AT4G01860.1	WD40-like		missed by PlnTFDB	yes	| Symbols: | transducin family protein / WD-40 repeat family protein | chr4:801713-808018 REVERSE	new
AT4G26580.1	C2H2		missed by PlnTFDB	yes	| Symbols: | protein binding / zinc ion binding | chr4:13411711-13412895 REVERSE	same
AT4G23810.1	WRKY	WRKY	the same/anonymous/super/sub family of PlnTFDB	yes	| Symbols: ATWRKY53, WRKY53 | WRKY53 (WRKY DNA-binding protein 53); DNA binding / protein binding / transcription activator/ transcription factor | chr4:12392676-12393749 REVERSE	same
AT4G31450.1	PHD		missed by PlnTFDB	yes	| Symbols: | zinc finger (C3HC4-type RING finger) family protein | chr4:15255961-15257983 REVERSE	new
AT4G18170.1	WRKY	WRKY	the same/anonymous/super/sub family of PlnTFDB	yes	| Symbols: ATWRKY28, WRKY28 | WRKY28 (WRKY DNA-binding protein 28); transcription factor | chr4:10061519-10062702 FORWARD	same
AT4G08455.1	BTB-POZ	TRAF	prediction conflicts with PlnTFDB	yes	| Symbols: | BTB/POZ domain-containing protein | chr4:5375888-5376919 FORWARD	new
AT4G10150.1	C2H2		missed by PlnTFDB	yes	| Symbols: | zinc finger (C3HC4-type RING finger) family protein | chr4:6328132-6329554 FORWARD	same
AT4G10160.1	C2H2		missed by PlnTFDB	yes	| Symbols: | zinc finger (C3HC4-type RING finger) family protein | chr4:6336019-6337297 FORWARD	same
AT4G23800.1	HMG	HMG	the same/anonymous/super/sub family of PlnTFDB	yes	| Symbols: | high mobility group (HMG1/2) family protein | chr4:12390238-12392526 FORWARD	new
AT4G23800.1	KRAB-box	HMG	matched in other predictions	yes	| Symbols: | high mobility group (HMG1/2) family protein | chr4:12390238-12392526 FORWARD	new
AT4G35700.1	C2H2		missed by PlnTFDB	yes	| Symbols: | zinc finger (C2H2 type) family protein | chr4:16923356-16924183 FORWARD	same
AT4G10240.1	Znf-B	Orphans	prediction conflicts with PlnTFDB	yes	| Symbols: | zinc finger (B-box type) family protein | chr4:6368963-6369522 REVERSE	synonymous
AT4G31580.1	CCHC(Zn)		missed by PlnTFDB	yes	| Symbols: SRZ22, RSZP22, SRZ-22 | SRZ-22 (SERINE/ARGININE-RICH 22) | chr4:15306989-15308070 FORWARD	new
AT4G31550.1	WRKY	WRKY	the same/anonymous/super/sub family of PlnTFDB	yes	| Symbols: ATWRKY11, WRKY11 | WRKY11 (WRKY DNA-binding protein 11); transcription factor | chr4:15290071-15291464 REVERSE	same
AT4G28530.1	NAM	NAC	the same/anonymous/super/sub family of PlnTFDB	yes	| Symbols: ANAC074 | ANAC074 (Arabidopsis NAC domain containing protein 74); transcription factor | chr4:14090731-14094609 REVERSE	synonymous
AT4G10200.1	TTF-type(Zn)		missed by PlnTFDB	yes	| Symbols: | hAT dimerisation domain-containing protein / transposase-related | chr4:6353168-6355587 FORWARD	new
AT4G31420.1	C2H2		missed by PlnTFDB	yes	| Symbols: | zinc finger (C2H2 type) family protein | chr4:15245993-15247769 REVERSE	same
AT4G22140.1	PHD	PHD	the same/anonymous/super/sub family of PlnTFDB	yes	| Symbols: | DNA binding | chr4:11728568-11730242 REVERSE	new
AT4G28610.1	MYB-HB-like	G2-like	prediction conflicts with PlnTFDB	yes	| Symbols: ATPHR1, PHR1 | PHR1 (PHOSPHATE STARVATION RESPONSE 1); transcription factor | chr4:14133170-14134957 REVERSE	subfamily
AT4G08460.1	C2H2		missed by PlnTFDB	yes	| Symbols: | protein binding / zinc ion binding | chr4:5377375-5378199 REVERSE	same
AT4G31410.1	C2H2		missed by PlnTFDB	no	| Symbols: | similar to unknown protein [Arabidopsis thaliana] (TAIR:AT3G24740.2); similar to unknown protein [Arabidopsis thaliana] (TAIR:AT3G24740.1); similar to hypothetical protein [Vitis vinifera] (GB:CAN62770.1); contains InterPro domain Protein of unknown function DUF1644 (InterPro:IPR012866) | chr4:15244265-15245480 FORWARD	same
AT4G23750.1	AP2-EREBP	AP2-EREBP	the same/anonymous/super/sub family of PlnTFDB	yes	| Symbols: CRF2 | CRF2 (CYTOKININ RESPONSE FACTOR 2); DNA binding / transcription factor | chr4:12376761-12377792 FORWARD	same
AT4G18110.1	C2H2		missed by PlnTFDB	yes	| Symbols: | zinc finger (C3HC4-type RING finger) family protein | chr4:10037089-10037730 REVERSE	same
AT1G74840.1	MYB-HB-like	MYB-related	prediction conflicts with PlnTFDB	yes	| Symbols: | myb family transcription factor | chr1:28119862-28120978 REVERSE	subfamily
AT4G35570.1	HMG	HMG	the same/anonymous/super/sub family of PlnTFDB	yes	| Symbols: NFD5, HMGD, NFD05, HMGB5 | HMGB5 (HIGH MOBILITY GROUP B 5); transcription factor | chr4:16887368-16888189 REVERSE	new
AT1G66140.1	C2H2	C2H2	the same/anonymous/super/sub family of PlnTFDB	yes	| Symbols: ZFP4 | ZFP4 (ZINC FINGER PROTEIN 4); nucleic acid binding / transcription factor/ zinc ion binding | chr1:24623726-24624508 REVERSE	same
AT4G39350.1	PHD		missed by PlnTFDB	yes	| Symbols: ATH-A, CESA2 | CESA2 (CELLULOSE SYNTHASE 2); cellulose synthase/ transferase, transferring glycosyl groups | chr4:18297072-18301884 FORWARD	new
AT4G35550.1	Homobox-WOX	HB	the same/anonymous/super/sub family of PlnTFDB	yes	| Symbols: HB-4, WOX13 | HB-4/WOX13 (WUSCHEL-RELATED HOMEOBOX 13); DNA binding / transcription factor | chr4:16875819-16877172 REVERSE	same
AT4G35560.1	WD40-like		missed by PlnTFDB	yes	| Symbols: | similar to transducin family protein / WD-40 repeat family protein [Arabidopsis thaliana] (TAIR:AT5G05570.1); similar to unnamed protein product [Vitis vinifera] (GB:CAO14482.1); contains InterPro domain WD40 repeat-like (InterPro:IPR011046); contains InterPro domain WD40/YVTN repeat-like (InterPro:IPR015943); contains InterPro domain WD40 repeat (InterPro:IPR001680) | chr4:16881567-…	new
AT4G28370.1	C2H2		missed by PlnTFDB	yes	| Symbols: | zinc ion binding | chr4:14035022-14039128 FORWARD	same
AT4G31800.1	WRKY	WRKY	the same/anonymous/super/sub family of PlnTFDB	yes	| Symbols: WRKY18 | WRKY18 (WRKY DNA-binding protein 18); transcription factor | chr4:15383302-15384818 FORWARD	same
AT4G03170.1	B3-Domain	ABI3VP1	the same/anonymous/super/sub family of PlnTFDB	yes	| Symbols: | DNA binding | chr4:1400832-1401584 FORWARD	synonymous
AT4G35480.1	C2H2		missed by PlnTFDB	yes	| Symbols: RHA3B | RHA3B (RING-H2 finger A3B); protein binding / zinc ion binding | chr4:16852238-16852840 REVERSE	same
AT4G35580.1	NAM	NAC	the same/anonymous/super/sub family of PlnTFDB	yes	| Symbols: | no apical meristem (NAM) family protein | chr4:16888586-16890749 REVERSE	synonymous
AT4G31660.1	B3-Domain	ABI3VP1	the same/anonymous/super/sub family of PlnTFDB	yes	| Symbols: | transcriptional factor B3 family protein | chr4:15334025-15335112 FORWARD	synonymous
AT4G31640.1	B3-Domain	ABI3VP1	the same/anonymous/super/sub family of PlnTFDB	yes	| Symbols: | transcriptional factor B3 family protein | chr4:15328363-15329664 FORWARD	synonymous
AT4G31650.1	B3-Domain	ABI3VP1	the same/anonymous/super/sub family of PlnTFDB	yes	| Symbols: | transcriptional factor B3 family protein | chr4:15331146-15333327 FORWARD	synonymous
AT4G31630.1	B3-Domain	ABI3VP1	the same/anonymous/super/sub family of PlnTFDB	yes	| Symbols: | transcriptional factor B3 family protein | chr4:15325349-15327226 REVERSE	synonymous
AT1G51140.1	bHLH	bHLH	the same/anonymous/super/sub family of PlnTFDB	yes	| Symbols: | basic helix-loop-helix (bHLH) family protein | chr1:18947470-18949281 REVERSE	same
AT4G31680.1	B3-Domain	ABI3VP1	the same/anonymous/super/sub family of PlnTFDB	yes	| Symbols: | transcriptional factor B3 family protein | chr4:15340295-15342086 REVERSE	synonymous
AT4G31620.1	B3-Domain	ABI3VP1	the same/anonymous/super/sub family of PlnTFDB	yes	| Symbols: | transcriptional factor B3 family protein | chr4:15322765-15324664 REVERSE	synonymous
AT1G80220.1	C2H2		missed by PlnTFDB	yes	| Symbols: | zinc ion binding | chr1:30172731-30173498 FORWARD	same
AT4G28500.1	NAM	NAC	the same/anonymous/super/sub family of PlnTFDB	yes	| Symbols: ANAC073 | ANAC073 (Arabidopsis NAC domain containing protein 73); transcription factor | chr4:14083020-14084272 FORWARD	synonymous
AT4G31615.1	B3-Domain	ABI3VP1	the same/anonymous/super/sub family of PlnTFDB	yes	| Symbols: | DNA binding / transcription factor | chr4:15320303-15322200 REVERSE	synonymous
AT4G31610.1	B3-Domain	ABI3VP1	the same/anonymous/super/sub family of PlnTFDB	yes	| Symbols: REM1 | REM1 (REPRODUCTIVE MERISTEM 1); DNA binding / transcription factor | chr4:15317706-15319782 FORWARD	synonymous
AT4G32551.1	LisH	LUG	the same/anonymous/super/sub family of PlnTFDB	yes	| Symbols: RON2, LUG | LUG (LEUNIG) | chr4:15707869-15713365 FORWARD	new
AT4G32551.1	WD40-like	LUG	matched in other predictions	yes	| Symbols: RON2, LUG | LUG (LEUNIG) | chr4:15707869-15713365 FORWARD	new
AT4G31690.1	B3-Domain	ABI3VP1	the same/anonymous/super/sub family of PlnTFDB	yes	| Symbols: | transcriptional factor B3 family protein | chr4:15343333-15345167 REVERSE	synonymous
AT4G26150.1	C2C2-GATA	C2C2-GATA	the same/anonymous/super/sub family of PlnTFDB	yes	| Symbols: CGA1 | CGA1 (CYTOKININ-RESPONSIVE GATA FACTOR 1); transcription factor | chr4:13253219-13254668 FORWARD	synonymous
AT4G28450.1	WD40-like		missed by PlnTFDB	yes	| Symbols: | transducin family protein / WD-40 repeat family protein | chr4:14061730-14064558 REVERSE	new
AT1G22810.1	AP2-EREBP	AP2-EREBP	the same/anonymous/super/sub family of PlnTFDB	yes	| Symbols: | AP2 domain-containing transcription factor, putative | chr1:8074524-8074958 REVERSE	same
AT4G35590.1	Nin-like	RWP-RK	the same/anonymous/super/sub family of PlnTFDB	yes	| Symbols: | RWP-RK domain-containing protein | chr4:16892914-16894870 FORWARD	same
AT4G35610.1	C2H2		missed by PlnTFDB	yes	| Symbols: | zinc finger (C2H2 type) family protein | chr4:16899415-16900230 REVERSE	same
AT4G36930.1	bHLH	bHLH	the same/anonymous/super/sub family of PlnTFDB	yes	| Symbols: SPT | SPT (SPATULA); DNA binding / transcription factor | chr4:17414164-17415942 FORWARD	same
AT4G36060.1	bHLH	bHLH	the same/anonymous/super/sub family of PlnTFDB	yes	| Symbols: | basic helix-loop-helix (bHLH) family protein | chr4:17055400-17056570 FORWARD	same
AT4G30840.1	WD40-like		missed by PlnTFDB	yes	| Symbols: | WD-40 repeat protein family | chr4:15017837-15019715 REVERSE	new
AT1G74620.1	C2H2		missed by PlnTFDB	yes	| Symbols: | zinc finger (C3HC4-type RING finger) family protein | chr1:28031913-28032662 FORWARD	same
AT4G34400.1	B3-Domain	ABI3VP1	the same/anonymous/super/sub family of PlnTFDB	yes	| Symbols: | DNA binding / transcription factor | chr4:16445327-16447600 FORWARD	synonymous
AT4G25410.1	bHLH	bHLH	the same/anonymous/super/sub family of PlnTFDB	yes	| Symbols: | basix helix-loop-helix (bHLH) family protein | chr4:12985782-12986693 FORWARD	same
AT4G25400.1	bHLH	bHLH	the same/anonymous/super/sub family of PlnTFDB	yes	| Symbols: | basix helix-loop-helix (bHLH) family protein | chr4:12981305-12982345 FORWARD	same
AT4G39070.1	Znf-B	Orphans	prediction conflicts with PlnTFDB	yes	| Symbols: | zinc finger (B-box type) family protein | chr4:18205055-18206415 REVERSE	synonymous
AT4G25380.1	A20-like		missed by PlnTFDB	yes	| Symbols: | zinc finger (AN1-like) family protein | chr4:12975946-12976338 REVERSE	new
AT4G36020.1	CCHC(Zn)	CSD	prediction conflicts with PlnTFDB	yes	| Symbols: CSDP1 | CSDP1 (COLD SHOCK DOMAIN PROTEIN 1); RNA binding / double-stranded DNA binding / nucleic acid binding / single-stranded DNA binding | chr4:17043446-17044345 REVERSE	new
AT4G29000.1	Tesmin	CPP	the same/anonymous/super/sub family of PlnTFDB	yes	| Symbols: | tesmin/TSO1-like CXC domain-containing protein | chr4:14293963-14296608 FORWARD	synonymous
AT4G09460.1	MYB-HB-like	MYB	the same/anonymous/super/sub family of PlnTFDB	yes	| Symbols: ATMYB6 | ATMYB6 (MYB DOMAIN PROTEIN 6); DNA binding / transcription factor | chr4:5993016-5994035 FORWARD	subfamily
AT4G39160.1	MYB-HB-like	MYB-related	prediction conflicts with PlnTFDB	yes	| Symbols: | DNA binding / transcription factor | chr4:18236822-18239738 FORWARD	subfamily
AT4G39160.1	MYB/SANT	MYB-related	prediction conflicts with PlnTFDB	yes	| Symbols: | DNA binding / transcription factor | chr4:18236822-18239738 FORWARD	subfamily
AT4G09450.1	MYB-HB-like	MYB-related	prediction conflicts with PlnTFDB	yes	| Symbols: | myb family transcription factor | chr4:5983274-5984497 FORWARD	subfamily
AT4G06479.1	CCHC(Zn)		missed by PlnTFDB	yes	| Symbols: | nucleic acid binding / zinc ion binding | chr4:3067500-3068766 FORWARD	new
AT4G34340.1	Hap3/NF-YB		missed by PlnTFDB	yes	| Symbols: TAF8 | TAF8 (TBP-ASSOCIATED FACTOR 8); DNA binding | chr4:16426775-16427836 REVERSE	synonymous
AT1G74660.1	HD-ZIP	zf-HD	the same/anonymous/super/sub family of PlnTFDB	yes	| Symbols: MIF1 | MIF1 (MINI ZINC FINGER 1); DNA binding / transcription factor | chr1:28051403-28051711 REVERSE	same
AT1G74660.1	ZF-HD	zf-HD	the same/anonymous/super/sub family of PlnTFDB	yes	| Symbols: MIF1 | MIF1 (MINI ZINC FINGER 1); DNA binding / transcription factor | chr1:28051403-28051711 REVERSE	same
AT1G74650.1	MYB-HB-like	MYB	the same/anonymous/super/sub family of PlnTFDB	yes	| Symbols: AtY13, AtMYB31 | AtMYB31/AtY13 (myb domain protein 31); DNA binding / transcription factor | chr1:28045154-28046434 FORWARD	subfamily
AT4G34380.1	WD40-like		missed by PlnTFDB	yes	| Symbols: | transducin family protein / WD-40 repeat family protein | chr4:16438839-16440326 FORWARD	new
AT4G39100.1	PHD	PHD	the same/anonymous/super/sub family of PlnTFDB	yes	| Symbols: SHL1 | SHL1 (SHORT LIFE) | chr4:18218292-18220128 REVERSE	new
AT4G09560.1	C2H2		missed by PlnTFDB	yes	| Symbols: | peptidase/ protein binding / zinc ion binding | chr4:6041649-6043678 REVERSE	same
AT4G02480.1	FHA-SMAD		missed by PlnTFDB	yes	| Symbols: | AAA-type ATPase family protein | chr4:1082082-1088680 REVERSE	new
AT4G39140.1	C2H2		missed by PlnTFDB	yes	| Symbols: | protein binding / zinc ion binding | chr4:18229631-18231276 REVERSE	same
AT4G34370.1	C2H2		missed by PlnTFDB	yes	| Symbols: | IBR domain-containing protein | chr4:16434551-16437041 FORWARD	same
AT4G38960.1	Znf-B	Orphans	prediction conflicts with PlnTFDB	yes	| Symbols: | zinc finger (B-box type) family protein | chr4:18161570-18163039 FORWARD	synonymous
AT4G29080.1	AUX-IAA	AUX/IAA	the same/anonymous/super/sub family of PlnTFDB	yes	| Symbols: IAA27, PAP2 | PAP2 (PHYTOCHROME-ASSOCIATED PROTEIN 2); transcription factor | chr4:14323671-14325219 REVERSE	new
AT4G16310.1	Homeodomain-LIKE	SWI/SNF-SWI3	prediction conflicts with PlnTFDB	yes	| Symbols: LDL3 | LDL3 (LSD1-LIKE3); amine oxidase | chr4:9218652-9224781 FORWARD	subfamily
AT1G32030.1	B3-Domain		missed by PlnTFDB	yes	| Symbols: | DNA binding | chr1:11514574-11515575 FORWARD	synonymous
AT4G25530.1	Homobox-WOX	HB	the same/anonymous/super/sub family of PlnTFDB	yes	| Symbols: FWA | FWA; DNA binding / transcription factor | chr4:13039321-13042251 FORWARD	same
AT4G25530.1	Homeodomain-TALE-KNOX	HB	the same/anonymous/super/sub family of PlnTFDB	yes	| Symbols: FWA | FWA; DNA binding / transcription factor | chr4:13039321-13042251 FORWARD	subfamily
AT4G25530.1	HD-SAD	HB	the same/anonymous/super/sub family of PlnTFDB	yes	| Symbols: FWA | FWA; DNA binding / transcription factor | chr4:13039321-13042251 FORWARD	new
AT4G13570.1	Hap3/NF-YB		missed by PlnTFDB	yes	| Symbols: HTA4 | HTA4; DNA binding | chr4:7884512-7885660 FORWARD	synonymous
AT4G31060.1	AP2-EREBP	AP2-EREBP	the same/anonymous/super/sub family of PlnTFDB	yes	| Symbols: | AP2 domain-containing transcription factor, putative | chr4:15116902-15117465 FORWARD	same
AT4G25610.1	C2H2	C2H2	the same/anonymous/super/sub family of PlnTFDB	yes	| Symbols: | zinc finger (C2H2 type) family protein | chr4:13063810-13066869 FORWARD	same
AT4G20400.1	JmjC	Jumonji	the same/anonymous/super/sub family of PlnTFDB	yes	| Symbols: | transcription factor jumonji (jmj) family protein / zinc finger (C5HC2 type) family protein | chr4:11009015-11013599 FORWARD	new
AT4G20400.1	JmjN	Jumonji	the same/anonymous/super/sub family of PlnTFDB	yes	| Symbols: | transcription factor jumonji (jmj) family protein / zinc finger (C5HC2 type) family protein | chr4:11009015-11013599 FORWARD	new
AT4G20400.1	JUMONJI	Jumonji	the same/anonymous/super/sub family of PlnTFDB	yes	| Symbols: | transcription factor jumonji (jmj) family protein / zinc finger (C5HC2 type) family protein | chr4:11009015-11013599 FORWARD	new
AT4G20400.1	FYR	Jumonji	matched in other predictions	yes	| Symbols: | transcription factor jumonji (jmj) family protein / zinc finger (C5HC2 type) family protein | chr4:11009015-11013599 FORWARD	new
AT4G25560.1	MYB-HB-like	MYB	the same/anonymous/super/sub family of PlnTFDB	yes	| Symbols: AtMYB18 | AtMYB18 (myb domain protein 18); DNA binding / transcription factor | chr4:13052564-13053582 FORWARD	subfamily
AT4G20380.2	Znf-LSD		missed by PlnTFDB	yes	| Symbols: LSD1 | LSD1 (LESION SIMULATING DISEASE) | chr4:11005023-11006449 FORWARD	synonymous
AT4G29100.1	bHLH		missed by PlnTFDB	yes	| Symbols: | ethylene-responsive family protein | chr4:14341146-14344581 FORWARD	same
AT4G13620.1	AP2-EREBP	AP2-EREBP	the same/anonymous/super/sub family of PlnTFDB	yes	| Symbols: | AP2 domain-containing transcription factor, putative | chr4:7932134-7933300 FORWARD	same
AT4G06526.1	CCHC(Zn)		missed by PlnTFDB	yes	| Symbols: | nucleic acid binding / zinc ion binding | chr4:3318299-3320942 REVERSE	new
AT4G25440.1	C3H	C3H	the same/anonymous/super/sub family of PlnTFDB	yes	| Symbols: ZFWD1 | ZFWD1 (zinc finger WD40 repeat protein 1); nucleic acid binding / zinc ion binding | chr4:13007117-13009391 REVERSE	same
AT4G39050.1	C2H2		missed by PlnTFDB	yes	| Symbols: | kinesin-related protein (MKRP2) | chr4:18193456-18200142 FORWARD	same
AT4G25470.1	AP2-EREBP	AP2-EREBP	the same/anonymous/super/sub family of PlnTFDB	yes	| Symbols: DREB1C, FTQ4, CBF2 | CBF2 (FREEZING TOLERANCE QTL 4); DNA binding / transcription activator/ transcription factor | chr4:13015446-13016096 REVERSE	same
AT4G30935.1	WRKY	WRKY	the same/anonymous/super/sub family of PlnTFDB	yes	| Symbols: ATWRKY32, WRKY32 | WRKY32 (WRKY DNA-binding protein 32); transcription factor | chr4:15051922-15053914 REVERSE	same
AT4G03965.1	C2H2		missed by PlnTFDB	yes	| Symbols: | protein binding / zinc ion binding | chr4:1889574-1890203 FORWARD	same
AT4G13640.1	MYB-HB-like	G2-like	prediction conflicts with PlnTFDB	yes	| Symbols: UNE16 | UNE16 (unfertilized embryo sac 16); transcription factor | chr4:7936860-7938493 REVERSE	subfamily
AT4G30940.1	BTB-POZ		missed by PlnTFDB	yes	| Symbols: | potassium channel tetramerisation domain-containing protein | chr4:15055155-15056480 FORWARD	new
AT4G30940.1	WD40-like		missed by PlnTFDB	yes	| Symbols: | potassium channel tetramerisation domain-containing protein | chr4:15055155-15056480 FORWARD	new
AT4G25480.1	AP2-EREBP	AP2-EREBP	the same/anonymous/super/sub family of PlnTFDB	yes	| Symbols: CBF3, DREB1, DREB1A | DREB1A (DEHYDRATION RESPONSE ELEMENT B1A); DNA binding / transcription activator/ transcription factor | chr4:13018363-13019013 REVERSE	same
AT4G25490.1	AP2-EREBP	AP2-EREBP	the same/anonymous/super/sub family of PlnTFDB	yes	| Symbols: DREB1B, CBF1 | CBF1 (C-REPEAT/DRE BINDING FACTOR 1); DNA binding / transcription activator/ transcription factor | chr4:13021931-13022572 REVERSE	same
AT4G30980.1	bHLH	bHLH	the same/anonymous/super/sub family of PlnTFDB	yes	| Symbols: | basic helix-loop-helix (bHLH) family protein | chr4:15079495-15081612 REVERSE	same
AT4G14370.1	PHD		missed by PlnTFDB	yes	| Symbols: | disease resistance protein (TIR-NBS-LRR class), putative | chr4:8274309-8283259 REVERSE	new
AT4G14365.1	C2H2		missed by PlnTFDB	yes	| Symbols: | zinc finger (C3HC4-type RING finger) family protein / ankyrin repeat family protein | chr4:8271656-8273681 REVERSE	same
AT4G34100.1	C2H2		missed by PlnTFDB	yes	| Symbols: | protein binding / zinc ion binding | chr4:16330595-16334869 FORWARD	same
AT4G09180.1	bHLH	bHLH	the same/anonymous/super/sub family of PlnTFDB	yes	| Symbols: | basic helix-loop-helix (bHLH) family protein | chr4:5847510-5849497 FORWARD	same
AT4G34040.1	C2H2		missed by PlnTFDB	yes	| Symbols: | zinc finger (C3HC4-type RING finger) family protein | chr4:16304643-16307508 REVERSE	same
AT4G28811.1	bHLH	bHLH	the same/anonymous/super/sub family of PlnTFDB	yes	| Symbols: | transcription regulator | chr4:14225341-14227846 FORWARD	same
AT4G09200.1	LisH		missed by PlnTFDB	yes	| Symbols: | SPla/RYanodine receptor (SPRY) domain-containing protein | chr4:5859377-5861668 FORWARD	new
AT4G36780.1	BES/BZR	BES1	the same/anonymous/super/sub family of PlnTFDB	yes	| Symbols: | brassinosteroid signalling positive regulator-related | chr4:17333282-17334217 REVERSE	synonymous
AT4G36710.1	GRAS	GRAS	the same/anonymous/super/sub family of PlnTFDB	yes	| Symbols: | scarecrow transcription factor family protein | chr4:17306064-17307524 FORWARD	same
AT4G36730.1	bZIP	bZIP	the same/anonymous/super/sub family of PlnTFDB	yes	| Symbols: GBF1 | GBF1 (G-box binding factor 1); transcription factor | chr4:17309854-17311756 REVERSE	same
AT4G28790.2	bHLH	bHLH	the same/anonymous/super/sub family of PlnTFDB	yes	| Symbols: | basic helix-loop-helix (bHLH) family protein | chr4:14218335-14219893 FORWARD	same
AT4G36740.1	Homobox-WOX	HB	the same/anonymous/super/sub family of PlnTFDB	yes	| Symbols: HB-5, ATHB40 | ATHB40/HB-5 (ARABIDOPSIS THALIANA HOMEOBOX PROTEIN 40); DNA binding / transcription factor | chr4:17314653-17316318 REVERSE	same
AT1G57730.1	C2H2		missed by PlnTFDB	yes	| Symbols: | zinc finger (C3HC4-type RING finger) family protein | chr1:21384523-21385047 REVERSE	same
AT4G28800.1	bHLH	bHLH	the same/anonymous/super/sub family of PlnTFDB	yes	| Symbols: | transcription factor | chr4:14221976-14223960 FORWARD	same
AT4G09130.1	C2H2		missed by PlnTFDB	yes	| Symbols: | zinc finger (C3HC4-type RING finger) family protein | chr4:5815846-5816919 FORWARD	same
AT4G27410.1	NAM		missed by PlnTFDB	yes	| Symbols: ANAC072, RD26 | RD26 (RESPONSIVE TO DESSICATION 26); transcription factor | chr4:13707934-13708511 REVERSE	synonymous
AT4G14225.1	A20-like		missed by PlnTFDB	yes	| Symbols: | zinc finger (AN1-like) family protein | chr4:8198772-8199197 FORWARD	new
AT4G14220.1	C2H2		missed by PlnTFDB	yes	| Symbols: | zinc finger (C3HC4-type RING finger) family protein | chr4:8196007-8198235 FORWARD	same
AT4G36540.1	bHLH	bHLH	the same/anonymous/super/sub family of PlnTFDB	yes	| Symbols: BEE2 | BEE2 (BR ENHANCED EXPRESSION 2); DNA binding / transcription factor | chr4:17243702-17244968 FORWARD	same
AT4G14310.2	WD40-like		missed by PlnTFDB	yes	| Symbols: | similar to hypothetical protein [Vitis vinifera] (GB:CAN71290.1); similar to unnamed protein product [Vitis vinifera] (GB:CAO71438.1); contains InterPro domain WD40 repeat-like (InterPro:IPR011046) | chr4:8237133-8240320 REVERSE	new
AT4G09120.1	C2H2		missed by PlnTFDB	yes	| Symbols: | zinc finger (C3HC4-type RING finger) family protein | chr4:5813995-5815032 FORWARD	same
AT4G28640.1	AUX-IAA	AUX/IAA	the same/anonymous/super/sub family of PlnTFDB	yes	| Symbols: IAA11 | IAA11 (indoleacetic acid-induced protein 11); transcription factor | chr4:14142294-14143761 FORWARD	new
AT4G02540.1	PHD		missed by PlnTFDB	yes	| Symbols: | DC1 domain-containing protein | chr4:1117202-1119670 FORWARD	new
AT4G36570.1	MYB-HB-like		missed by PlnTFDB	yes	| Symbols: | myb family transcription factor | chr4:17254665-17255053 FORWARD	subfamily
AT4G36590.1	MADS-type1	MADS	the same/anonymous/super/sub family of PlnTFDB	yes	| Symbols: | MADS-box protein (AGL40) | chr4:17261151-17262194 REVERSE	synonymous
AT1G26790.1	C2C2-Dof	C2C2-Dof	the same/anonymous/super/sub family of PlnTFDB	yes	| Symbols: | Dof-type zinc finger domain-containing protein | chr1:9273844-9275299 REVERSE	synonymous
AT4G09110.1	C2H2		missed by PlnTFDB	yes	| Symbols: | zinc finger (C3HC4-type RING finger) family protein | chr4:5812485-5813393 FORWARD	same
AT4G36620.1	C2C2-GATA	C2C2-GATA	the same/anonymous/super/sub family of PlnTFDB	yes	| Symbols: | zinc finger (GATA type) family protein | chr4:17268912-17269668 REVERSE	synonymous
AT4G09100.1	C2H2		missed by PlnTFDB	yes	| Symbols: | zinc finger (C3HC4-type RING finger) family protein | chr4:5811253-5811651 FORWARD	same
AT4G05630.1	B3-Domain		missed by PlnTFDB	no	| Symbols: | similar to unknown protein [Arabidopsis thaliana] (TAIR:AT4G12617.1) | chr4:2988445-2988819 REVERSE	synonymous
AT4G09340.1	LisH		missed by PlnTFDB	yes	| Symbols: | SPla/RYanodine receptor (SPRY) domain-containing protein | chr4:5925012-5927594 REVERSE	new
AT1G55600.1	WRKY	WRKY	the same/anonymous/super/sub family of PlnTFDB	yes	| Symbols: ATWRKY10, MINI3, WRKY10 | WRKY10 (MINISEED3); transcription factor | chr1:20777715-20779959 REVERSE	same
AT4G36260.1	STY-LRP1	SRS	the same/anonymous/super/sub family of PlnTFDB	yes	| Symbols: SRS2, STY2 | STY2 (STYLISH 2) | chr4:17155708-17157009 REVERSE	synonymous
AT4G30510.1	WD40-like		missed by PlnTFDB	yes	| Symbols: AtATG18b | AtATG18b (Arabidopsis thaliana homolog of yeast autophagy 18 (ATG18) b) | chr4:14905305-14906921 REVERSE	new
AT4G14030.1	WD40-like		missed by PlnTFDB	no	| Symbols: SBP1 | selenium-binding protein, putative | chr4:8098116-8100160 REVERSE	new
AT4G14040.1	WD40-like		missed by PlnTFDB	no	| Symbols: EDA38, SBP2 | EDA38 (embryo sac development arrest 38); selenium binding | chr4:8100686-8102823 REVERSE	new
AT4G34280.1	WD40-like		missed by PlnTFDB	yes	| Symbols: | transducin family protein / WD-40 repeat family protein | chr4:16407088-16410648 FORWARD	new
AT4G12620.1	PHD	PHD	the same/anonymous/super/sub family of PlnTFDB	yes	| Symbols: ORC1B, ATORC1B, UNE13 | ATORC1B/ORC1B/UNE13 (ORIGIN OF REPLICATION COMPLEX 1B); DNA binding / protein binding | chr4:7459809-7462250 REVERSE	new
AT4G33880.1	bHLH	bHLH	the same/anonymous/super/sub family of PlnTFDB	yes	| Symbols: | basic helix-loop-helix (bHLH) family protein | chr4:16239571-16241057 REVERSE	same
AT1G26780.1	MYB-HB-like	MYB	the same/anonymous/super/sub family of PlnTFDB	yes	| Symbols: AtMYB117, MYB117 | MYB117 (myb domain protein 117); transcription factor | chr1:9271020-9272115 FORWARD	subfamily
AT4G02560.1	Homobox-WOX	HB	the same/anonymous/super/sub family of PlnTFDB	yes	| Symbols: LD | LD (LUMINIDEPENDENS); transcription factor | chr4:1123656-1128252 REVERSE	same
AT4G13980.1	HSF-type-DNA-binding	HSF	the same/anonymous/super/sub family of PlnTFDB	yes	| Symbols: HSFA5, AT-HSFA5 | AT-HSFA5 (Arabidopsis thaliana heat shock transcription factor A5); DNA binding / transcription factor | chr4:8077514-8079242 REVERSE	synonymous
AT4G36160.1	NAM	NAC	the same/anonymous/super/sub family of PlnTFDB	yes	| Symbols: ANAC076, VND2 | ANAC076/VND2 (VASCULAR-RELATED NAC-DOMAIN 2); transcription factor | chr4:17110880-17112894 REVERSE	synonymous
AT4G12610.1	C2H2		missed by PlnTFDB	yes	| Symbols: RAP74, ATRAP74 | ATRAP74/RAP74; transcription initiation factor | chr4:7454967-7457462 FORWARD	same
AT4G36240.1	C2C2-GATA	C2C2-GATA	the same/anonymous/super/sub family of PlnTFDB	yes	| Symbols: | zinc finger (GATA type) family protein | chr4:17147379-17148214 REVERSE	synonymous
AT1G09540.1	MYB-HB-like	MYB	the same/anonymous/super/sub family of PlnTFDB	yes	| Symbols: MYB61, ATMYB61 | ATMYB61/MYB61 (MYB DOMAIN PROTEIN 61); DNA binding / transcription factor | chr1:3086335-3087691 FORWARD	subfamily
AT4G28890.1	C2H2		missed by PlnTFDB	yes	| Symbols: | protein binding / ubiquitin-protein ligase/ zinc ion binding | chr4:14256443-14257741 REVERSE	same
AT1G23420.1	C2C2-YABBY	C2C2-YABBY	the same/anonymous/super/sub family of PlnTFDB	yes	| Symbols: INO | INO (INNER NO OUTER); transcription factor | chr1:8317412-8319093 FORWARD	synonymous
AT4G30400.1	C2H2		missed by PlnTFDB	yes	| Symbols: | zinc finger (C3HC4-type RING finger) family protein | chr4:14867074-14868492 FORWARD	same
AT4G30370.1	C2H2		missed by PlnTFDB	yes	| Symbols: | zinc finger (C3HC4-type RING finger) family protein | chr4:14858749-14859279 REVERSE	same
AT4G34000.1	bZIP	bZIP	the same/anonymous/super/sub family of PlnTFDB	yes	| Symbols: ABF3, DPBF5 | ABF3/DPBF5 (ABSCISIC ACID RESPONSIVE ELEMENTS-BINDING FACTOR 3); DNA binding / protein binding / transcription activator/ transcription factor | chr4:16296013-16297976 FORWARD	same
AT4G36860.1	LIM		missed by PlnTFDB	yes	| Symbols: | zinc ion binding | chr4:17358577-17360255 REVERSE	new
AT1G28460.1	MADS-type1	MADS	the same/anonymous/super/sub family of PlnTFDB	yes	| Symbols: AGL59 | AGL59; DNA binding / transcription factor | chr1:10006216-10006764 FORWARD	synonymous
AT4G09310.1	LisH		missed by PlnTFDB	yes	| Symbols: | SPla/RYanodine receptor (SPRY) domain-containing protein | chr4:5902946-5905237 FORWARD	new
AT4G39250.1	MYB-HB-like	MYB-related	prediction conflicts with PlnTFDB	yes	| Symbols: | DNA binding / transcription factor | chr4:18271451-18271851 REVERSE	subfamily
AT4G39250.1	MYB/SANT	MYB-related	prediction conflicts with PlnTFDB	yes	| Symbols: | DNA binding / transcription factor | chr4:18271451-18271851 REVERSE	subfamily
AT4G12670.1	MYB-HB-like		missed by PlnTFDB	yes	| Symbols: | DNA binding | chr4:7472527-7474516 FORWARD	subfamily
AT4G09300.1	LisH		missed by PlnTFDB	yes	| Symbols: | similar to unknown protein [Arabidopsis thaliana] (TAIR:AT1G61150.6); similar to unknown protein [Arabidopsis thaliana] (TAIR:AT1G61150.4); similar to unknown protein [Arabidopsis thaliana] (TAIR:AT1G61150.2); similar to hypothetical protein OsI_010399 [Oryza sativa (indica cultivar-group)] (GB:EAY89166.1); similar to Os03g0235100 [Oryza sativa (japonica cultivar-group)] (GB:NP_00104…	new
AT4G09250.1	LisH		missed by PlnTFDB	yes	| Symbols: | similar to SPla/RYanodine receptor (SPRY) domain-containing protein [Arabidopsis thaliana] (TAIR:AT4G09310.1); similar to SPla/RYanodine receptor (SPRY) domain-containing protein [Arabidopsis thaliana] (TAIR:AT4G09200.1); similar to ranBPM-like [Oryza sativa (japonica cultivar-group)] (GB:BAD15463.1); contains InterPro domain B302, (SPRY)-like (InterPro:IPR001870); contains InterPro …	new
AT4G27330.1	NOZZLE	NOZZLE	prediction conflicts with PlnTFDB	yes	| Symbols: NZZ, SPL | SPL (SPOROCYTELESS) | chr4:13682333-13683465 REVERSE	synonymous
AT4G02640.1	bZIP	bZIP	the same/anonymous/super/sub family of PlnTFDB	yes	| Symbols: ATBZIP10, BZO2H1 | BZO2H1 (ARABIDOPSIS THALIANA BASIC LEUCINE ZIPPER 10); DNA binding / protein heterodimerization/ sequence-specific DNA binding / transcription factor | chr4:1154031-1156085 FORWARD	same
AT1G20640.1	Nin-like	RWP-RK	the same/anonymous/super/sub family of PlnTFDB	yes	| Symbols: | RWP-RK domain-containing protein | chr1:7155191-7157976 FORWARD	same
AT4G38620.1	MYB-HB-like	MYB	the same/anonymous/super/sub family of PlnTFDB	yes	| Symbols: ATMYB4, MYB4 | MYB4 (myb domain protein 4); transcription factor | chr4:18053860-18054870 FORWARD	subfamily
AT4G01350.1	PHD		missed by PlnTFDB	yes	| Symbols: | DC1 domain-containing protein | chr4:560340-562298 FORWARD	new
AT1G79810.1	C2H2		missed by PlnTFDB	yes	| Symbols: PEX2, TED3 | TED3 (REVERSAL OF THE DET PHENOTYPE); protein binding / zinc ion binding | chr1:30024837-30027049 FORWARD	same
AT4G00335.1	C2H2		missed by PlnTFDB	yes	| Symbols: RHB1A | RHB1A (RING-H2 finger B1A); protein binding / zinc ion binding | chr4:146866-147962 FORWARD	same
AT4G20970.1	bHLH	bHLH	the same/anonymous/super/sub family of PlnTFDB	yes	| Symbols: | basic helix-loop-helix (bHLH) family protein | chr4:11215270-11216223 FORWARD	same
AT1G03060.1	WD40-like		missed by PlnTFDB	yes	| Symbols: | WD-40 repeat family protein / beige-related | chr1:712971-726891 REVERSE	new
AT4G21050.1	C2C2-Dof	C2C2-Dof	the same/anonymous/super/sub family of PlnTFDB	yes	| Symbols: | Dof-type zinc finger domain-containing protein | chr4:11238452-11239084 FORWARD	synonymous
AT4G21040.1	C2C2-Dof	C2C2-Dof	the same/anonymous/super/sub family of PlnTFDB	yes	| Symbols: | Dof-type zinc finger domain-containing protein | chr4:11234818-11235516 REVERSE	synonymous
AT4G01520.1	NAM	NAC	the same/anonymous/super/sub family of PlnTFDB	yes	| Symbols: ANAC067 | ANAC067 (Arabidopsis NAC domain containing protein 67); transcription factor | chr4:656407-659178 REVERSE	synonymous
AT4G21030.1	C2C2-Dof	C2C2-Dof	the same/anonymous/super/sub family of PlnTFDB	yes	| Symbols: | Dof-type zinc finger domain-containing protein | chr4:11231425-11232009 FORWARD	synonymous
AT4G00270.1	GeBP	GeBP	the same/anonymous/super/sub family of PlnTFDB	yes	| Symbols: | DNA-binding storekeeper protein-related | chr4:117477-118468 REVERSE	same
AT4G21070.1	PHD		missed by PlnTFDB	yes	| Symbols: ATBRCA1 | ATBRCA1 (BREAST CANCER SUSCEPTIBILITY1); ubiquitin-protein ligase | chr4:11248185-11252644 FORWARD	new
AT1G32360.1	C3H	C3H	the same/anonymous/super/sub family of PlnTFDB	yes	| Symbols: | zinc finger (CCCH-type) family protein | chr1:11673305-11675142 FORWARD	same
AT4G00250.1	GeBP	GeBP	the same/anonymous/super/sub family of PlnTFDB	yes	| Symbols: | DNA-binding storekeeper protein-related | chr4:112951-113910 REVERSE	same
AT4G00260.1	B3-Domain	ABI3VP1	the same/anonymous/super/sub family of PlnTFDB	yes	| Symbols: MEE45 | MEE45 (maternal effect embryo arrest 45); DNA binding / transcription factor | chr4:114971-117051 FORWARD	synonymous
AT4G21080.1	C2C2-Dof	C2C2-Dof	the same/anonymous/super/sub family of PlnTFDB	yes	| Symbols: | Dof-type zinc finger domain-containing protein | chr4:11254613-11255362 REVERSE	synonymous
AT4G25210.1	GeBP	GeBP	the same/anonymous/super/sub family of PlnTFDB	yes	| Symbols: | transcription regulator | chr4:12918456-12919562 FORWARD	same
AT4G25230.1	PHD		missed by PlnTFDB	yes	| Symbols: RIN2 | RIN2 (RPM1 INTERACTING PROTEIN 2); protein binding / zinc ion binding | chr4:12924456-12928681 FORWARD	new
AT4G01460.1	bHLH	bHLH	the same/anonymous/super/sub family of PlnTFDB	yes	| Symbols: | basic helix-loop-helix (bHLH) family protein | chr4:621334-622697 FORWARD	same
AT4G00305.1	PHD		missed by PlnTFDB	yes	| Symbols: | zinc finger (C3HC4-type RING finger) family protein | chr4:131550-131930 FORWARD	new
AT1G29950.1	bHLH		missed by PlnTFDB	yes	| Symbols: | transcription factor/ transcription regulator | chr1:10493445-10494200 FORWARD	same
AT4G01500.1	B3-Domain	ABI3VP1	the same/anonymous/super/sub family of PlnTFDB	yes	| Symbols: NGA4 | NGA4 (NGATHA4); transcription factor | chr4:639806-640792 FORWARD	synonymous
AT4G19700.1	C2H2		missed by PlnTFDB	yes	| Symbols: | protein binding / zinc ion binding | chr4:10713643-10714645 REVERSE	same
AT4G00390.1	GeBP	GeBP	the same/anonymous/super/sub family of PlnTFDB	yes	| Symbols: | transcription regulator | chr4:171650-172744 REVERSE	same
AT4G01270.1	C2H2		missed by PlnTFDB	yes	| Symbols: | zinc finger (C3HC4-type RING finger) family protein | chr4:532351-534891 FORWARD	same
AT4G38680.1	CCHC(Zn)	CSD	prediction conflicts with PlnTFDB	yes	| Symbols: CSDP2, GRP2 | CSDP2/GRP2 (COLD SHOCK DOMAIN PROTEIN 2, GLYCINE RICH PROTEIN 2); nucleic acid binding | chr4:18072234-18072845 REVERSE	new
AT4G01260.1	GeBP	GeBP	the same/anonymous/super/sub family of PlnTFDB	yes	| Symbols: | transcription regulator | chr4:528570-529547 REVERSE	same
AT4G01250.1	WRKY	WRKY	the same/anonymous/super/sub family of PlnTFDB	yes	| Symbols: ATWRKY22, WRKY22 | WRKY22 (WRKY DNA-binding protein 22); transcription factor | chr4:522839-524129 REVERSE	same
AT4G00416.1	CW-Zn		missed by PlnTFDB	yes	| Symbols: MBD3 | MBD3 (methyl-CpG-binding domain 3); DNA binding | chr4:179022-179513 FORWARD	new
AT4G17570.1	C2C2-GATA	C2C2-GATA	the same/anonymous/super/sub family of PlnTFDB	yes	| Symbols: | zinc finger (GATA type) family protein | chr4:9784342-9786987 REVERSE	synonymous
AT4G12020.1	WRKY	WRKY	the same/anonymous/super/sub family of PlnTFDB	yes	| Symbols: ATWRKY19, MAPKKK11, WRKY19 | WRKY19 (WRKY DNA-binding protein 19); transcription factor | chr4:7201650-7208590 FORWARD	same
AT1G79840.1	Homobox-WOX	HB	the same/anonymous/super/sub family of PlnTFDB	yes	| Symbols: GL2 | GL2 (GLABRA 2); DNA binding / transcription factor | chr1:30042419-30045906 FORWARD	same
AT1G79840.1	HD-SAD	HB	the same/anonymous/super/sub family of PlnTFDB	yes	| Symbols: GL2 | GL2 (GLABRA 2); DNA binding / transcription factor | chr1:30042419-30045906 FORWARD	new
AT4G12040.1	A20-like		missed by PlnTFDB	yes	| Symbols: | zinc finger (AN1-like) family protein | chr4:7215335-7215862 FORWARD	new
AT4G01280.1	MYB-HB-like	MYB-related	prediction conflicts with PlnTFDB	yes	| Symbols: | myb family transcription factor | chr4:535288-536854 FORWARD	subfamily
AT4G26120.1	ABTB	TRAF	the same/anonymous/super/sub family of PlnTFDB	yes	| Symbols: | ankyrin repeat family protein / BTB/POZ domain-containing protein | chr4:13236457-13238496 FORWARD	new
AT1G20696.1	HMG	HMG	the same/anonymous/super/sub family of PlnTFDB	yes	| Symbols: NFD3, NFD03, HMGB3 | HMGB3 (HIGH MOBILITY GROUP B 3); transcription factor | chr1:7179815-7181164 FORWARD	new
AT4G21100.1	WD40-like		missed by PlnTFDB	yes	| Symbols: DDB1B | DDB1B (DAMAGED DNA BINDING PROTEIN 1 B) | chr4:11258927-11265320 REVERSE	new
AT4G21350.1	C2H2		missed by PlnTFDB	yes	| Symbols: B80, PUB8 | B80/PUB8 (PLANT U-BOX8); binding / protein binding / ubiquitin-protein ligase/ zinc ion binding | chr4:11356154-11357278 REVERSE	same
AT4G14410.1	bHLH	bHLH	the same/anonymous/super/sub family of PlnTFDB	yes	| Symbols: | basic helix-loop-helix (bHLH) family protein | chr4:8300073-8301499 FORWARD	same
AT4G21340.1	bHLH		missed by PlnTFDB	yes	| Symbols: B70 | B70; transcription factor | chr4:11353075-11354639 FORWARD	same
AT4G04404.1	C2H2		missed by PlnTFDB	yes	| Symbols: | zinc finger (C2H2 type) family protein | chr4:2166971-2167978 FORWARD	same
AT4G00180.1	C2C2-YABBY	C2C2-YABBY	the same/anonymous/super/sub family of PlnTFDB	yes	| Symbols: YAB3 | YAB3 (YABBY3); transcription factor | chr4:72804-75089 REVERSE	synonymous
AT4G21330.1	bHLH	bHLH	the same/anonymous/super/sub family of PlnTFDB	yes	| Symbols: DYT1 | DYT1 (DYSFUNCTIONAL TAPETUM 1); DNA binding / transcription factor | chr4:11349933-11350705 FORWARD	same
AT4G16420.3	MYB-HB-like	MYB-related	prediction conflicts with PlnTFDB	yes	| Symbols: PRZ1, ADA2B | ADA2B (PROPORZ1); DNA binding / transcription factor | chr4:9262828-9265798 REVERSE	subfamily
AT4G16420.3	MYB/SANT	MYB-related	prediction conflicts with PlnTFDB	yes	| Symbols: PRZ1, ADA2B | ADA2B (PROPORZ1); DNA binding / transcription factor | chr4:9262828-9265798 REVERSE	subfamily
AT4G17410.1	C2H2		missed by PlnTFDB	yes	| Symbols: | similar to unknown protein [Arabidopsis thaliana] (TAIR:AT5G47430.2); similar to unknown protein [Arabidopsis thaliana] (TAIR:AT5G47430.1); similar to hypothetical protein 31.t00039 [Brassica oleracea] (GB:ABD65123.1); similar to hypothetical protein 24.t00020 [Brassica oleracea] (GB:ABD64942.1); contains InterPro domain DWNN domain (InterPro:IPR014891); contains InterPro domain Zinc…	same
AT4G17410.1	CCHC(Zn)		missed by PlnTFDB	yes	| Symbols: | similar to unknown protein [Arabidopsis thaliana] (TAIR:AT5G47430.2); similar to unknown protein [Arabidopsis thaliana] (TAIR:AT5G47430.1); similar to hypothetical protein 31.t00039 [Brassica oleracea] (GB:ABD65123.1); similar to hypothetical protein 24.t00020 [Brassica oleracea] (GB:ABD64942.1); contains InterPro domain DWNN domain (InterPro:IPR014891); contains InterPro domain Zinc…	new
AT4G27240.1	C2H2		missed by PlnTFDB	yes	| Symbols: | zinc finger (C2H2 type) family protein | chr4:13640166-13641646 FORWARD	same
AT4G36870.1	Homobox-WOX	HB	the same/anonymous/super/sub family of PlnTFDB	yes	| Symbols: SAW1, BLH2 | BLH2 (BEL1-LIKE HOMEODOMAIN 2, SAWTOOTH 1); DNA binding / transcription factor | chr4:17369422-17373419 FORWARD	same
AT4G36870.1	Homeodomain-TALE-BEL	HB	the same/anonymous/super/sub family of PlnTFDB	yes	| Symbols: SAW1, BLH2 | BLH2 (BEL1-LIKE HOMEODOMAIN 2, SAWTOOTH 1); DNA binding / transcription factor | chr4:17369422-17373419 FORWARD	subfamily
AT4G00120.1	bHLH	bHLH	the same/anonymous/super/sub family of PlnTFDB	yes	| Symbols: IND, EDA33 | EDA33/IND (INDEHISCENT); DNA binding / transcription factor | chr4:42601-43197 REVERSE	same
AT4G36900.1	AP2-EREBP	AP2-EREBP	the same/anonymous/super/sub family of PlnTFDB	yes	| Symbols: RAP2.10 | RAP2.10 (related to AP2 10); DNA binding / transcription factor | chr4:17389012-17389602 FORWARD	same
AT4G27230.1	Hap3/NF-YB	CCAAT	the same/anonymous/super/sub family of PlnTFDB	yes	| Symbols: HTA2 | HTA2 (HISTONE H2A); DNA binding | chr4:13637521-13638331 REVERSE	synonymous
AT1G20693.1	HMG	HMG	the same/anonymous/super/sub family of PlnTFDB	yes	| Symbols: HMG BETA 1, NFD2, NFD02, HMGB2 | HMGB2 (HIGH MOBILITY GROUP B 2); transcription factor | chr1:7177272-7178477 FORWARD	new
AT4G36920.1	AP2-EREBP	AP2-EREBP	the same/anonymous/super/sub family of PlnTFDB	yes	| Symbols: FLO2, FL1, AP2 | AP2 (APETALA 2); transcription factor | chr4:17400995-17403137 FORWARD	same
AT4G14570.1	WD40-like		missed by PlnTFDB	no	| Symbols: | acylaminoacyl-peptidase-related | chr4:8362582-8366521 FORWARD	new
AT4G02660.1	WD40-like		missed by PlnTFDB	yes	| Symbols: | WD-40 repeat family protein / beige-related | chr4:1159667-1173791 REVERSE	new
AT4G14490.1	FHA-SMAD	FHA	the same/anonymous/super/sub family of PlnTFDB	yes	| Symbols: | forkhead-associated domain-containing protein / FHA domain-containing protein | chr4:8332410-8333570 REVERSE	new
AT4G00150.1	GRAS	GRAS	the same/anonymous/super/sub family of PlnTFDB	yes	| Symbols: | scarecrow-like transcription factor 6 (SCL6) | chr4:57429-59105 REVERSE	same
AT4G14560.1	AUX-IAA	AUX/IAA	the same/anonymous/super/sub family of PlnTFDB	yes	| Symbols: AXR5, IAA1 | IAA1 (INDOLE-3-ACETIC ACID INDUCIBLE); transcription factor | chr4:8361178-8361776 FORWARD	new
AT4G00130.1	GeBP	GeBP	the same/anonymous/super/sub family of PlnTFDB	yes	| Symbols: | similar to transcription regulator [Arabidopsis thaliana] (TAIR:AT4G25210.1); similar to unknown [Populus trichocarpa] (GB:ABK93310.1); contains InterPro domain Protein of unknown function DUF573 (InterPro:IPR007592) | chr4:48414-49068 FORWARD	same
AT4G14550.1	AUX-IAA	AUX/IAA	the same/anonymous/super/sub family of PlnTFDB	yes	| Symbols: SLR, IAA14 | IAA14 (SOLITARY ROOT); transcription factor | chr4:8348517-8349919 REVERSE	new
AT4G14540.1	Hap3/NF-YB	CCAAT	the same/anonymous/super/sub family of PlnTFDB	yes	| Symbols: | CCAAT-box binding transcription factor subunit B (NF-YB) (HAP3 ) (AHAP3) family | chr4:8344659-8345144 FORWARD	synonymous
AT4G21130.1	WD40-like		missed by PlnTFDB	yes	| Symbols: EMB2271 | EMB2271 (EMBRYO DEFECTIVE 2271); nucleotide binding | chr4:11274319-11276297 FORWARD	new
AT4G19630.1	HSF-type-DNA-binding		missed by PlnTFDB	yes	| Symbols: | heat shock factor protein-related / heat shock transcription factor-related | chr4:10684136-10684624 REVERSE	synonymous
AT4G17490.1	AP2-EREBP	AP2-EREBP	the same/anonymous/super/sub family of PlnTFDB	yes	| Symbols: ERF-6-6, ATERF6 | ATERF6 (ETHYLENE RESPONSIVE ELEMENT BINDING FACTOR 6); DNA binding / transcription factor | chr4:9752985-9753833 REVERSE	same
AT4G01580.1	B3-Domain	ABI3VP1	the same/anonymous/super/sub family of PlnTFDB	yes	| Symbols: | transcriptional factor B3 family protein | chr4:685791-686668 FORWARD	synonymous
AT4G19670.1	C2H2		missed by PlnTFDB	yes	| Symbols: | zinc finger (C3HC4-type RING finger) family protein | chr4:10699393-10701352 REVERSE	same
AT4G19660.1	ABTB	TRAF	the same/anonymous/super/sub family of PlnTFDB	yes	| Symbols: NPR4 | NPR4 (NPR1-LIKE PROTEIN 4); protein binding | chr4:10696276-10698253 REVERSE	new
AT4G01540.1	NAM	NAC	the same/anonymous/super/sub family of PlnTFDB	yes	| Symbols: ANAC068, NTM1 | ANAC068/NTM1 (NAC WITH TRANSMEMBRANE MOTIF1); transcription activator/ transcription factor | chr4:670483-672629 REVERSE	synonymous
AT4G00238.1	GeBP	GeBP	the same/anonymous/super/sub family of PlnTFDB	yes	| Symbols: | DNA-binding storekeeper protein-related | chr4:104092-105129 REVERSE	same
AT4G17500.1	AP2-EREBP	AP2-EREBP	the same/anonymous/super/sub family of PlnTFDB	yes	| Symbols: ATERF-1 | ATERF-1 (ETHYLENE RESPONSIVE ELEMENT BINDING FACTOR 1); DNA binding / transcription activator/ transcription factor | chr4:9759658-9760224 FORWARD	same
AT4G01550.1	NAM	NAC	the same/anonymous/super/sub family of PlnTFDB	yes	| Symbols: ANAC069 | ANAC069 (Arabidopsis NAC domain containing protein 69); transcription factor | chr4:674025-676225 REVERSE	synonymous
AT4G01680.1	MYB-HB-like	MYB	the same/anonymous/super/sub family of PlnTFDB	yes	| Symbols: AtMYB55, MYB55 | MYB55 (myb domain protein 55); DNA binding / transcription factor | chr4:716222-717415 REVERSE	subfamily
AT4G11920.1	WD40-like		missed by PlnTFDB	yes	| Symbols: | WD-40 repeat family protein | chr4:7160612-7163251 REVERSE	new
AT4G00210.1	AS2-LOB	LOB	the same/anonymous/super/sub family of PlnTFDB	yes	| Symbols: LBD31 | LBD31 (LOB DOMAIN-CONTAINING PROTEIN 31) | chr4:85693-86888 REVERSE	synonymous
AT4G25110.1	Znf-LSD		missed by PlnTFDB	yes	| Symbols: ATMC2 | ATMC2 (METACASPASE 2); caspase | chr4:12887748-12889963 REVERSE	synonymous
AT4G00220.1	AS2-LOB	LOB	the same/anonymous/super/sub family of PlnTFDB	yes	| Symbols: LBD30, JLO | JLO/LBD30 (JAGGED LATERAL ORGANS) | chr4:90147-92087 FORWARD	synonymous
AT1G20670.1	Bromodomain		missed by PlnTFDB	yes	| Symbols: | DNA-binding bromodomain-containing protein | chr1:7164527-7167923 REVERSE	new
AT4G00232.1	GeBP	GeBP	the same/anonymous/super/sub family of PlnTFDB	yes	| Symbols: | similar to unknown protein [Arabidopsis thaliana] (TAIR:AT5G41765.1); contains InterPro domain Protein of unknown function DUF573 (InterPro:IPR007592) | chr4:100257-100721 REVERSE	same
AT4G17460.1	HD-ZIP	HB	the same/anonymous/super/sub family of PlnTFDB	yes	| Symbols: HAT1 | HAT1 (homeobox-leucine zipper protein 1); DNA binding / transcription factor | chr4:9739874-9740995 FORWARD	same
AT1G26760.1	SET		missed by PlnTFDB	yes	| Symbols: | binding | chr1:9248291-9249928 REVERSE	new
AT4G00730.1	Homobox-WOX	HB	the same/anonymous/super/sub family of PlnTFDB	yes	| Symbols: AHDP, ANL2 | ANL2 (ANTHOCYANINLESS 2); transcription factor | chr4:299741-304103 REVERSE	same
AT4G00730.1	HD-SAD	HB	the same/anonymous/super/sub family of PlnTFDB	yes	| Symbols: AHDP, ANL2 | ANL2 (ANTHOCYANINLESS 2); transcription factor | chr4:299741-304103 REVERSE	new
AT4G12210.1	C2H2		missed by PlnTFDB	yes	| Symbols: | zinc finger (C3HC4-type RING finger) family protein | chr4:7281302-7281913 REVERSE	same
AT4G04090.1	BTB-POZ	TRAF	prediction conflicts with PlnTFDB	yes	| Symbols: | speckle-type POZ protein-related | chr4:1964978-1965648 FORWARD	new
AT4G00940.1	C2C2-Dof	C2C2-Dof	the same/anonymous/super/sub family of PlnTFDB	yes	| Symbols: | Dof-type zinc finger domain-containing protein | chr4:403320-404204 REVERSE	synonymous
AT1G32340.1	C2H2		missed by PlnTFDB	yes	| Symbols: NHL8 | NHL8 (NDR1/HIN1-like 8); protein binding / zinc ion binding | chr1:11663442-11666017 REVERSE	same
AT1G32340.1	Znf-B		missed by PlnTFDB	yes	| Symbols: NHL8 | NHL8 (NDR1/HIN1-like 8); protein binding / zinc ion binding | chr1:11663442-11666017 REVERSE	synonymous
AT1G03040.1	bHLH	bHLH	the same/anonymous/super/sub family of PlnTFDB	yes	| Symbols: | basic helix-loop-helix (bHLH) family protein | chr1:704279-706457 REVERSE	same
AT4G29190.1	C3H	C3H	the same/anonymous/super/sub family of PlnTFDB	yes	| Symbols: | zinc finger (CCCH-type) family protein | chr4:14392239-14393309 REVERSE	same
AT4G12240.1	C2H2	C2H2	the same/anonymous/super/sub family of PlnTFDB	yes	| Symbols: | zinc finger (C2H2 type) family protein | chr4:7287889-7288983 FORWARD	same
AT4G02590.1	bHLH	bHLH	the same/anonymous/super/sub family of PlnTFDB	yes	| Symbols: UNE12 | UNE12 (unfertilized embryo sac 12); DNA binding / transcription factor | chr4:1137968-1140306 REVERSE	same
AT4G29230.1	NAM	NAC	the same/anonymous/super/sub family of PlnTFDB	yes	| Symbols: ANAC075 | ANAC075 (Arabidopsis NAC domain containing protein 75); transcription factor | chr4:14410344-14414962 FORWARD	synonymous
AT4G00990.1	JmjC	Jumonji	the same/anonymous/super/sub family of PlnTFDB	yes	| Symbols: | transcription factor jumonji (jmjC) domain-containing protein | chr4:427035-431535 FORWARD	new
AT4G00990.1	C2H2	Jumonji	matched in other predictions	yes	| Symbols: | transcription factor jumonji (jmjC) domain-containing protein | chr4:427035-431535 FORWARD	same
AT4G27470.1	C2H2		missed by PlnTFDB	yes	| Symbols: | zinc finger (C3HC4-type RING finger) family protein | chr4:13735582-13736313 FORWARD	same
AT4G00980.1	CCHC(Zn)		missed by PlnTFDB	yes	| Symbols: | zinc knuckle (CCHC-type) family protein | chr4:422732-424580 REVERSE	new
AT4G00980.1	TCoAp15		missed by PlnTFDB	yes	| Symbols: | zinc knuckle (CCHC-type) family protein | chr4:422732-424580 REVERSE	new
AT4G16150.1	CG1-CAMTA	CAMTA	the same/anonymous/super/sub family of PlnTFDB	yes	| Symbols: | calmodulin-binding protein | chr4:9148239-9153064 FORWARD	synonymous
AT4G20130.1	SET		missed by PlnTFDB	yes	| Symbols: PTAC14 | PTAC14 (PLASTID TRANSCRIPTIONALLY ACTIVE14) | chr4:10878924-10881707 FORWARD	new
AT4G31160.1	LisH		missed by PlnTFDB	yes	| Symbols: | transducin family protein / WD-40 repeat family protein | chr4:15145942-15152945 FORWARD	new
AT4G31160.1	WD40-like		missed by PlnTFDB	yes	| Symbols: | transducin family protein / WD-40 repeat family protein | chr4:15145942-15152945 FORWARD	new
AT1G59530.1	bZIP	bZIP	the same/anonymous/super/sub family of PlnTFDB	yes	| Symbols: ATBZIP4 | ATBZIP4 (ARABIDOPSIS THALIANA BASIC LEUCINE-ZIPPER); DNA binding / transcription factor | chr1:21871927-21872373 FORWARD	same
AT4G20280.1	Hap3/NF-YB		missed by PlnTFDB	yes	| Symbols: TAF11 | TAF11 (TBP-ASSOCIATED FACTOR 11); transcription initiation factor | chr4:10953802-10954674 FORWARD	synonymous
AT4G38910.1	GAGA-Binding-like	BBR/BPC	the same/anonymous/super/sub family of PlnTFDB	yes	| Symbols: BPC5, BBR/BPC5, ATBPC5 | ATBPC5/BBR/BPC5/BPC5 (BASIC PENTACYSTEINE 5); DNA binding / transcription factor | chr4:18144519-18146423 REVERSE	synonymous
AT4G38900.1	bZIP	bZIP	the same/anonymous/super/sub family of PlnTFDB	yes	| Symbols: | bZIP protein | chr4:18139558-18141514 REVERSE	same
AT4G27310.1	Znf-B	Orphans	prediction conflicts with PlnTFDB	yes	| Symbols: | zinc finger (B-box type) family protein | chr4:13675859-13676622 FORWARD	synonymous
AT4G00850.1	SSXT		missed by PlnTFDB	yes	| Symbols: GIF3 | GIF3 (GRF1-INTERACTING FACTOR 3) | chr4:357675-358928 FORWARD	new
AT4G38890.1	C3H		missed by PlnTFDB	yes	| Symbols: | dihydrouridine synthase family protein | chr4:18135903-18139094 REVERSE	same
AT4G00870.1	bHLH	bHLH	the same/anonymous/super/sub family of PlnTFDB	yes	| Symbols: | basic helix-loop-helix (bHLH) family protein | chr4:362230-363639 REVERSE	same
AT4G25720.1	WD40-like		missed by PlnTFDB	yes	| Symbols: | glutamine cyclotransferase family protein | chr4:13099938-13102479 REVERSE	new
AT4G00790.1	C2H2		missed by PlnTFDB	yes	| Symbols: | DNA binding / binding / protein binding / zinc ion binding | chr4:337114-340602 REVERSE	same
AT4G00760.1	RR-A-type	Orphans	prediction conflicts with PlnTFDB	yes	| Symbols: PRR8, APRR8 | APRR8 (PSEUDO-RESPONSE REGULATOR 8); transcription regulator | chr4:327236-329048 REVERSE	subfamily
AT4G00800.1	WD40-like		missed by PlnTFDB	yes	| Symbols: | similar to unnamed protein product [Vitis vinifera] (GB:CAO24321.1); contains InterPro domain WD40 repeat-like (InterPro:IPR011046); contains InterPro domain WD40/YVTN repeat-like (InterPro:IPR015943); contains InterPro domain WD40 repeat (InterPro:IPR001680); contains InterPro domain Fibronectin, type III-like fold (InterPro:IPR008957) | chr4:342147-345581 REVERSE	new
AT1G26800.1	C2H2		missed by PlnTFDB	yes	| Symbols: | zinc finger (C3HC4-type RING finger) family protein | chr1:9285563-9286177 REVERSE	same
AT4G04260.1	PHD		missed by PlnTFDB	yes	| Symbols: | bromo-adjacent homology (BAH) domain-containing protein | chr4:2054634-2055847 FORWARD	new
AT4G22910.1	WD40-like		missed by PlnTFDB	yes	| Symbols: | signal transducer | chr4:12012754-12015674 FORWARD	new
AT4G01120.1	bZIP	bZIP	the same/anonymous/super/sub family of PlnTFDB	yes	| Symbols: ATBZIP54, GBF2 | GBF2 (G-BOX BINDING FACTOR 2); DNA binding / transcription factor | chr4:481929-483970 REVERSE	same
AT4G00540.1	MYB-HB-like	MYB	the same/anonymous/super/sub family of PlnTFDB	yes	| Symbols: ATMYB3R2, PC-MYB2, MYB3R-2 | ATMYB3R2/MYB3R-2/PC-MYB2 (MYB DOMAIN PROTEIN 3R2, PUTATIVE C-MYB-LIKE TRANSCRIPTION FACTOR); DNA binding / transcription factor | chr4:234597-237356 REVERSE	subfamily
AT1G20600.1	B3-Domain	ABI3VP1	the same/anonymous/super/sub family of PlnTFDB	yes	| Symbols: | DNA-binding protein-related | chr1:7133101-7134227 FORWARD	synonymous
AT4G01160.1	BTB-POZ		missed by PlnTFDB	yes	| Symbols: | BTB/POZ domain-containing protein | chr4:494976-497006 REVERSE	new
AT4G26030.1	C2H2		missed by PlnTFDB	yes	| Symbols: | transcription factor | chr4:13205546-13206208 FORWARD	same
AT4G22950.1	MADS-MIKC	MADS	the same/anonymous/super/sub family of PlnTFDB	yes	| Symbols: GL19, AGL19 | AGL19 (AGAMOUS-LIKE 19); transcription factor | chr4:12023957-12027432 REVERSE	synonymous
AT4G17600.1	HSF-type-DNA-binding		missed by PlnTFDB	yes	| Symbols: LIL3:1 | LIL3:1; transcription factor | chr4:9803772-9804727 FORWARD	synonymous
AT4G25990.1	C2C2-CO-like	Orphans	prediction conflicts with PlnTFDB	yes	| Symbols: CIL | CIL | chr4:13191946-13193552 REVERSE	synonymous
AT4G00480.1	bHLH	bHLH	the same/anonymous/super/sub family of PlnTFDB	yes	| Symbols: MYC1, ATMYC1 | ATMYC1 (Arabidopsis thaliana myc-related transcription factor 1); DNA binding / transcription factor | chr4:217106-219684 REVERSE	same
AT4G29380.1	WD40-like		missed by PlnTFDB	yes	| Symbols: | protein kinase family protein / WD-40 repeat family protein | chr4:14458828-14464698 FORWARD	new
AT4G01023.1	C2H2		missed by PlnTFDB	yes	| Symbols: | zinc finger (C3HC4-type RING finger) family protein | chr4:445844-446720 FORWARD	same
AT4G12190.1	C2H2		missed by PlnTFDB	yes	| Symbols: | zinc finger (C3HC4-type RING finger) family protein | chr4:7278539-7278754 REVERSE	same
AT4G00610.1	GeBP	GeBP	the same/anonymous/super/sub family of PlnTFDB	yes	| Symbols: | DNA-binding storekeeper protein-related | chr4:256957-257943 REVERSE	same
AT4G17750.1	HSF-type-DNA-binding	HSF	the same/anonymous/super/sub family of PlnTFDB	yes	| Symbols: HSFA1A, ATHSF1, ATHSFA1A, HSF1 | HSF1 (ARABIDOPSIS HEAT SHOCK FACTOR 1); DNA binding / transcription factor | chr4:9869982-9871616 REVERSE	synonymous
AT4G12140.1	C2H2		missed by PlnTFDB	yes	| Symbols: | zinc finger (C3HC4-type RING finger) family protein | chr4:7266540-7267148 REVERSE	same
AT4G19990.1	FAR	FAR1	the same/anonymous/super/sub family of PlnTFDB	yes	| Symbols: FRS1 | FRS1 (FAR1-related sequence 1); zinc ion binding | chr4:10832858-10835399 FORWARD	synonymous
AT4G17680.1	C2H2		missed by PlnTFDB	yes	| Symbols: | protein binding / zinc ion binding | chr4:9842916-9844108 REVERSE	same
AT4G12150.1	C2H2		missed by PlnTFDB	yes	| Symbols: | zinc finger (C3HC4-type RING finger) family protein | chr4:7268831-7270261 REVERSE	same
AT4G17710.1	Homobox-WOX	HB	the same/anonymous/super/sub family of PlnTFDB	yes	| Symbols: | homeobox-leucine zipper family protein / lipid-binding START domain-containing protein | chr4:9856340-9859301 REVERSE	same
AT4G17710.1	HD-SAD	HB	the same/anonymous/super/sub family of PlnTFDB	yes	| Symbols: | homeobox-leucine zipper family protein / lipid-binding START domain-containing protein | chr4:9856340-9859301 REVERSE	new
AT4G17695.1	MYB-HB-like	G2-like	prediction conflicts with PlnTFDB	yes	| Symbols: KAN3 | KAN3 (KANADI 3); DNA binding / transcription factor | chr4:9848147-9850711 REVERSE	subfamily
AT4G01060.1	MYB-HB-like	MYB-related	prediction conflicts with PlnTFDB	yes	| Symbols: ETC3, CPL3 | ETC3 (ENHANCER OF TRY AND CPC 3); DNA binding / transcription factor | chr4:460534-460967 FORWARD	subfamily
AT4G32880.1	Homobox-WOX	HB	the same/anonymous/super/sub family of PlnTFDB	yes	| Symbols: ATHB8, ATHB-8 | ATHB-8 (HOMEOBOX GENE 8); DNA binding / transcription factor | chr4:15863591-15867826 REVERSE	same
AT4G32880.1	HD-SAD	HB	the same/anonymous/super/sub family of PlnTFDB	yes	| Symbols: ATHB8, ATHB-8 | ATHB-8 (HOMEOBOX GENE 8); DNA binding / transcription factor | chr4:15863591-15867826 REVERSE	new
AT4G33280.1	B3-Domain	ABI3VP1	the same/anonymous/super/sub family of PlnTFDB	yes	| Symbols: | DNA binding / transcription factor | chr4:16047361-16049314 REVERSE	synonymous
AT4G37850.1	bHLH	bHLH	the same/anonymous/super/sub family of PlnTFDB	yes	| Symbols: | basic helix-loop-helix (bHLH) family protein | chr4:17796356-17797641 REVERSE	same
AT1G34310.1	ARF	ARF	the same/anonymous/super/sub family of PlnTFDB	yes	| Symbols: ARF12 | ARF12 (AUXIN RESPONSE FACTOR 12); transcription factor | chr1:12508526-12511498 REVERSE	same
AT4G16845.1	C2H2		missed by PlnTFDB	yes	| Symbols: VRN2 | VRN2 (REDUCED VERNALIZATION RESPONSE 2); transcription factor | chr4:9476727-9479744 FORWARD	same
AT4G18770.1	MYB-HB-like	MYB	the same/anonymous/super/sub family of PlnTFDB	yes	| Symbols: AtMYB98, MYB98 | MYB98 (myb domain protein 98); DNA binding / transcription factor | chr4:10311079-10312568 FORWARD	subfamily
AT4G02200.1	C2H2		missed by PlnTFDB	yes	| Symbols: | drought-responsive family protein | chr4:972776-974203 FORWARD	same
AT4G29860.1	WD40-like		missed by PlnTFDB	yes	| Symbols: EMB2757, TAN | EMB2757/TAN (EMBRYO DEFECTIVE 2757); nucleotide binding | chr4:14603302-14605710 REVERSE	new
AT4G11070.1	WRKY	WRKY	the same/anonymous/super/sub family of PlnTFDB	yes	| Symbols: ATWRKY41, WRKY41 | WRKY41 (WRKY DNA-binding protein 41); transcription factor | chr4:6759299-6760759 FORWARD	same
AT4G21750.1	Homobox-WOX	HB	the same/anonymous/super/sub family of PlnTFDB	yes	| Symbols: ATML1 | ATML1 (MERISTEM LAYER 1); DNA binding / transcription factor | chr4:11556977-11560255 FORWARD	same
AT4G21750.1	HD-SAD	HB	the same/anonymous/super/sub family of PlnTFDB	yes	| Symbols: ATML1 | ATML1 (MERISTEM LAYER 1); DNA binding / transcription factor | chr4:11556977-11560255 FORWARD	new
AT4G13130.1	PHD		missed by PlnTFDB	yes	| Symbols: | DC1 domain-containing protein | chr4:7647385-7649688 FORWARD	new
AT4G04940.1	WD40-like		missed by PlnTFDB	yes	| Symbols: | transducin family protein / WD-40 repeat family protein | chr4:2511210-2517050 REVERSE	new
AT4G32010.1	PHD	ABI3VP1	prediction conflicts with PlnTFDB	yes	| Symbols: HSL1, HSI2-L1 | HSI2-L1/HSL1 (HSI2-LIKE 1); transcription factor | chr4:15481237-15484903 FORWARD	new
AT4G11400.1	ARID	ARID	the same/anonymous/super/sub family of PlnTFDB	yes	| Symbols: | ARID/BRIGHT DNA-binding domain-containing protein / ELM2 domain-containing protein / Myb-like DNA-binding domain-containing protein | chr4:6938712-6940534 FORWARD	new
AT4G37790.1	Homobox-WOX	HB	the same/anonymous/super/sub family of PlnTFDB	yes	| Symbols: HAT22 | HAT22 (homeobox-leucine zipper protein 22); transcription factor | chr4:17768235-17769266 FORWARD	same
AT4G15975.1	C2H2		missed by PlnTFDB	yes	| Symbols: | zinc finger (C3HC4-type RING finger) family protein | chr4:9052325-9053032 FORWARD	same
AT4G34680.1	C2C2-GATA	C2C2-GATA	the same/anonymous/super/sub family of PlnTFDB	yes	| Symbols: | GATA transcription factor 3, putative (GATA-3) | chr4:16553705-16554615 FORWARD	synonymous
AT1G03110.1	WD40-like		missed by PlnTFDB	yes	| Symbols: | transducin family protein / WD-40 repeat family protein | chr1:749359-751796 FORWARD	new
AT4G02235.1	MADS-type1	MADS	the same/anonymous/super/sub family of PlnTFDB	yes	| Symbols: AGL51 | AGL51; transcription factor | chr4:980955-981711 FORWARD	synonymous
AT4G33270.1	WD40-like		missed by PlnTFDB	yes	| Symbols: CDC20.1 | CDC20.1; signal transducer | chr4:16044549-16046594 REVERSE	new
AT4G11360.1	C2H2		missed by PlnTFDB	yes	| Symbols: RHA1B | RHA1B (RING-H2 finger A1B); protein binding / zinc ion binding | chr4:6906061-6906534 FORWARD	same
AT4G11370.1	C2H2		missed by PlnTFDB	yes	| Symbols: RHA1A | RHA1A (RING-H2 finger A1A); protein binding / zinc ion binding | chr4:6907772-6908251 FORWARD	same
AT4G11390.1	PHD		missed by PlnTFDB	yes	| Symbols: | DC1 domain-containing protein | chr4:6927887-6930373 FORWARD	new
AT4G33260.1	WD40-like		missed by PlnTFDB	yes	| Symbols: CDC20.2 | CDC20.2; signal transducer | chr4:16041237-16043184 REVERSE	new
AT4G32040.1	Homobox-WOX	HB	the same/anonymous/super/sub family of PlnTFDB	yes	| Symbols: KNAT5 | KNAT5 (KNOTTED1-LIKE HOMEOBOX GENE 5); transcription factor | chr4:15494133-15496015 FORWARD	same
AT4G32040.1	Homeodomain-TALE-KNOX	HB	the same/anonymous/super/sub family of PlnTFDB	yes	| Symbols: KNAT5 | KNAT5 (KNOTTED1-LIKE HOMEOBOX GENE 5); transcription factor | chr4:15494133-15496015 FORWARD	subfamily
AT4G32890.1	C2C2-GATA	C2C2-GATA	the same/anonymous/super/sub family of PlnTFDB	yes	| Symbols: | zinc finger (GATA type) family protein | chr4:15875602-15876619 FORWARD	synonymous
AT4G23860.1	PHD		missed by PlnTFDB	yes	| Symbols: | PHD finger protein-related | chr4:12409346-12411346 FORWARD	new
AT4G37940.1	MADS-MIKC	MADS	the same/anonymous/super/sub family of PlnTFDB	yes	| Symbols: AGL21 | AGL21 (AGAMOUS-LIKE 21); transcription factor | chr4:17835689-17838615 REVERSE	synonymous
AT4G13100.1	C2H2		missed by PlnTFDB	yes	| Symbols: | zinc finger (C3HC4-type RING finger) family protein | chr4:7636544-7637504 REVERSE	same
AT4G02800.1	bZIP		missed by PlnTFDB	no	| Symbols: | similar to unknown protein [Arabidopsis thaliana] (TAIR:AT1G30050.1); similar to Os04g0228100 [Oryza sativa (japonica cultivar-group)] (GB:NP_001052288.1); similar to H0209A05.2 [Oryza sativa (indica cultivar-group)] (GB:CAH66085.1) | chr4:1250126-1251478 FORWARD	same
AT4G10920.1	ssDNA-binding-TF	Coactivator p15	the same/anonymous/super/sub family of PlnTFDB	yes	| Symbols: KELP | KELP; DNA binding / transcription coactivator | chr4:6697890-6699099 REVERSE	superfamily
AT4G35140.1	WD40-like		missed by PlnTFDB	yes	| Symbols: | transducin family protein / WD-40 repeat family protein | chr4:16723878-16726482 REVERSE	new
AT4G21610.1	Znf-LSD		missed by PlnTFDB	yes	| Symbols: LOL2 | LOL2 (LSD ONE LIKE 2); transcription factor | chr4:11489081-11490312 FORWARD	synonymous
AT4G08250.1	GRAS	GRAS	the same/anonymous/super/sub family of PlnTFDB	yes	| Symbols: | scarecrow transcription factor family protein | chr4:5196784-5198235 FORWARD	same
AT4G11250.1	MADS-type1	MADS	the same/anonymous/super/sub family of PlnTFDB	yes	| Symbols: AGL52 | AGL52; transcription factor | chr4:6849574-6850563 FORWARD	synonymous
AT4G33370.1	CCHC(Zn)		missed by PlnTFDB	yes	| Symbols: | DEAD-box protein abstrakt, putative | chr4:16069672-16071408 REVERSE	new
AT1G23380.2	Homobox-WOX	HB	the same/anonymous/super/sub family of PlnTFDB	yes	| Symbols: KNAT6L, KNAT6S, KNAT6 | KNAT6 (Knotted-like Arabidopsis thaliana 6); DNA binding / transcription factor | chr1:8297488-8302481 REVERSE	same
AT1G23380.2	Homeodomain-TALE-KNOX	HB	the same/anonymous/super/sub family of PlnTFDB	yes	| Symbols: KNAT6L, KNAT6S, KNAT6 | KNAT6 (Knotted-like Arabidopsis thaliana 6); DNA binding / transcription factor | chr1:8297488-8302481 REVERSE	subfamily
AT4G24470.1	C2C2-GATA	C2C2-GATA	the same/anonymous/super/sub family of PlnTFDB	yes	| Symbols: TIFY1, ZIM | ZIM (ZINC-FINGER PROTEIN EXPRESSED IN INFLORESCENCE MERISTEM); transcription factor | chr4:12645795-12647744 FORWARD	synonymous
AT4G24470.1	TIFY	C2C2-GATA	the same/anonymous/super/sub family of PlnTFDB	yes	| Symbols: TIFY1, ZIM | ZIM (ZINC-FINGER PROTEIN EXPRESSED IN INFLORESCENCE MERISTEM); transcription factor | chr4:12645795-12647744 FORWARD	new
AT4G11270.1	WD40-like		missed by PlnTFDB	yes	| Symbols: | transducin family protein / WD-40 repeat family protein | chr4:6854457-6859486 FORWARD	new
AT4G10350.1	NAM	NAC	the same/anonymous/super/sub family of PlnTFDB	yes	| Symbols: ANAC070 | ANAC070 (Arabidopsis NAC domain containing protein 70); transcription factor | chr4:6415283-6416825 REVERSE	synonymous
AT4G37890.1	PHD		missed by PlnTFDB	yes	| Symbols: EDA40 | EDA40 (embryo sac development arrest 40); protein binding / ubiquitin-protein ligase/ zinc ion binding | chr4:17812806-17815025 REVERSE	new
AT4G37880.1	C2H2		missed by PlnTFDB	yes	| Symbols: | protein binding / zinc ion binding | chr4:17810177-17811343 FORWARD	same
AT4G37880.1	LisH		missed by PlnTFDB	yes	| Symbols: | protein binding / zinc ion binding | chr4:17810177-17811343 FORWARD	new
AT4G29830.1	WD40-like		missed by PlnTFDB	yes	| Symbols: VIP3 | VIP3 (VERNALIZATION INDEPENDENCE 3); nucleotide binding | chr4:14597734-14599163 FORWARD	new
AT4G04890.1	Homobox-WOX	HB	the same/anonymous/super/sub family of PlnTFDB	yes	| Symbols: PDF2 | PDF2 (PROTODERMAL FACTOR2); DNA binding / transcription factor | chr4:2476968-2480088 REVERSE	same
AT4G04890.1	HD-SAD	HB	the same/anonymous/super/sub family of PlnTFDB	yes	| Symbols: PDF2 | PDF2 (PROTODERMAL FACTOR2); DNA binding / transcription factor | chr4:2476968-2480088 REVERSE	new
AT4G39680.1	SAP		missed by PlnTFDB	yes	| Symbols: | SAP domain-containing protein | chr4:18414598-18416932 REVERSE	same
AT4G02180.1	PHD		missed by PlnTFDB	yes	| Symbols: | DC1 domain-containing protein | chr4:959964-963517 FORWARD	new
AT4G10370.1	PHD		missed by PlnTFDB	yes	| Symbols: | DC1 domain-containing protein | chr4:6423573-6425636 REVERSE	new
AT4G02190.1	PHD		missed by PlnTFDB	yes	| Symbols: | DC1 domain-containing protein | chr4:967372-969351 FORWARD	new
AT4G26930.1	MYB-HB-like	MYB	the same/anonymous/super/sub family of PlnTFDB	yes	| Symbols: AtMYB97, MYB97 | MYB97 (myb domain protein 97); DNA binding / transcription factor | chr4:13527776-13529178 FORWARD	subfamily
AT1G56650.1	MYB-HB-like	MYB	the same/anonymous/super/sub family of PlnTFDB	yes	| Symbols: PAP1, ATMYB75, MYB75, SIAA1 | PAP1 (PRODUCTION OF ANTHOCYANIN PIGMENT 1); DNA binding / transcription factor | chr1:21237379-21238754 REVERSE	subfamily
AT4G15900.1	WD40-like		missed by PlnTFDB	yes	| Symbols: PRL1 | PRL1 (PLEIOTROPIC REGULATORY LOCUS 1); nucleotide binding | chr4:9023790-9027458 FORWARD	new
AT4G04885.1	C2H2		missed by PlnTFDB	yes	| Symbols: | pre-mRNA cleavage complex-related | chr4:2472081-2475415 FORWARD	same
AT4G10560.1	PHD		missed by PlnTFDB	yes	| Symbols: MEE53 | MEE53 (maternal effect embryo arrest 53); protein binding / zinc ion binding | chr4:6520767-6522878 REVERSE	new
AT4G13490.1	C2H2		missed by PlnTFDB	yes	| Symbols: | zinc finger (C3HC4-type RING finger) family protein | chr4:7839133-7840280 REVERSE	same
AT4G23980.1	ARF	ARF	the same/anonymous/super/sub family of PlnTFDB	yes	| Symbols: ARF9 | ARF9 (AUXIN RESPONSE FACTOR 9); transcription factor | chr4:12451602-12454747 FORWARD	same
AT4G11080.1	HMG	HMG	the same/anonymous/super/sub family of PlnTFDB	yes	| Symbols: | high mobility group (HMG1/2) family protein | chr4:6760894-6763268 REVERSE	new
AT4G22070.1	WRKY	WRKY	the same/anonymous/super/sub family of PlnTFDB	yes	| Symbols: ATWRKY31, WRKY31 | WRKY31 (WRKY DNA-binding protein 31); transcription factor | chr4:11691393-11694246 REVERSE	same
AT4G13480.1	MYB-HB-like	MYB	the same/anonymous/super/sub family of PlnTFDB	yes	| Symbols: AtMYB79 | AtMYB79 (myb domain protein 79); DNA binding / transcription factor | chr4:7836671-7837649 FORWARD	subfamily
AT1G59560.1	C2H2		missed by PlnTFDB	yes	| Symbols: ZCF61 | ZCF61; protein binding / zinc ion binding | chr1:21885406-21887297 FORWARD	same
AT4G03020.1	WD40-like		missed by PlnTFDB	yes	| Symbols: | transducin family protein / WD-40 repeat family protein | chr4:1331704-1334472 REVERSE	new
AT4G24150.1	C3H-WRC/GRF	GRF	prediction conflicts with PlnTFDB	yes	| Symbols: AtGRF8 | AtGRF8 (GROWTH-REGULATING FACTOR 8) | chr4:12535982-12539397 FORWARD	synonymous
AT4G32800.1	AP2-EREBP	AP2-EREBP	the same/anonymous/super/sub family of PlnTFDB	yes	| Symbols: | AP2 domain-containing transcription factor TINY, putative | chr4:15819816-15820481 FORWARD	same
AT4G13460.1	SET	SET	the same/anonymous/super/sub family of PlnTFDB	yes	| Symbols: SUVH9, SDG22, SET22 | SUVH9 (SU(VAR)3-9 HOMOLOG 9); histone-lysine N-methyltransferase/ zinc ion binding | chr4:7824649-7826601 REVERSE	new
AT4G39780.1	AP2-EREBP	AP2-EREBP	the same/anonymous/super/sub family of PlnTFDB	yes	| Symbols: | AP2 domain-containing transcription factor, putative | chr4:18458210-18459028 REVERSE	same
AT4G15250.1	C2C2-CO-like	C2C2-CO-like	the same/anonymous/super/sub family of PlnTFDB	yes	| Symbols: | zinc finger (B-box type) family protein | chr4:8709942-8711106 REVERSE	synonymous
AT4G40030.1	Hap3/NF-YB		missed by PlnTFDB	yes	| Symbols: | histone H3.2 | chr4:18555834-18556411 REVERSE	synonymous
AT4G16610.1	C2H2	C2H2	the same/anonymous/super/sub family of PlnTFDB	yes	| Symbols: | zinc finger (C2H2 type) family protein | chr4:9354590-9355204 REVERSE	same
AT4G24015.1	C2H2		missed by PlnTFDB	yes	| Symbols: | zinc finger (RING-H2 type) protein-related | chr4:12469897-12471207 REVERSE	same
AT4G24020.1	Nin-like	RWP-RK	the same/anonymous/super/sub family of PlnTFDB	yes	| Symbols: | RWP-RK domain-containing protein | chr4:12479914-12483832 FORWARD	same
AT4G11550.1	PHD		missed by PlnTFDB	yes	| Symbols: | DC1 domain-containing protein | chr4:6996817-6998823 REVERSE	new
AT4G02870.1	B3-Domain		missed by PlnTFDB	no	| Symbols: | similar to unknown protein [Arabidopsis thaliana] (TAIR:AT1G78640.1) | chr4:1271654-1272746 REVERSE	synonymous
AT4G24060.1	C2C2-Dof	C2C2-Dof	the same/anonymous/super/sub family of PlnTFDB	yes	| Symbols: | Dof-type zinc finger domain-containing protein | chr4:12503980-12505427 FORWARD	synonymous
AT4G04580.1	MYB-HB-like	G2-like	prediction conflicts with PlnTFDB	yes	| Symbols: | myb family transcription factor | chr4:2293759-2294904 REVERSE	subfamily
AT4G11540.1	PHD		missed by PlnTFDB	yes	| Symbols: | DC1 domain-containing protein | chr4:6990972-6992549 REVERSE	new
AT4G40040.1	Hap3/NF-YB		missed by PlnTFDB	yes	| Symbols: | histone H3.2 | chr4:18557533-18558230 REVERSE	synonymous
AT4G34460.2	WD40-like		missed by PlnTFDB	yes	| Symbols: ELK4, AGB1 | AGB1 (GTP BINDING PROTEIN BETA 1); nucleotide binding | chr4:16477397-16478773 REVERSE	new
AT4G30080.1	ARF	ARF	the same/anonymous/super/sub family of PlnTFDB	yes	| Symbols: ARF16 | ARF16 (AUXIN RESPONSE FACTOR 16); miRNA binding / transcription factor | chr4:14703375-14705570 REVERSE	same
AT4G37750.1	AP2-EREBP	AP2-EREBP	the same/anonymous/super/sub family of PlnTFDB	yes	| Symbols: DRG, CKC, CKC1, ANT | ANT (AINTEGUMENTA); DNA binding / transcription factor | chr4:17739776-17742183 FORWARD	same
[truncated: 2,833 more rows]
