# Supplementary material for: PlantTFcat: an online plant transcription factor and transcriptional regulator categorization and analysis tool
Source: BMC Bioinformatics. 2013 Nov 12;14:321. doi: 10.1186/1471-2105-14-321 (PMC4225725; doi:10.1186/1471-2105-14-321)
Supplement: Additional file 3 — Performance analysis by systematically comparing PlantTFcat predictions and the PlnTFDB database on Maize ( Zea mays ) genome. [file 1471-2105-14-321-S3.xlsx]

## Sheet: supp3
GeneModel_Acc	Prediction_From_PlantTFcat	Data_From_PlnTFDB	ComparisonWithPlnTFDB
GRMZM2G166933_P01	WD40-like		missed by PlnTFDB
GRMZM2G012637_P01	MYB-HB-like	G2-like	prediction conflicts with PlnTFDB
AC206207.3_FGP035	CCHC(Zn)		missed by PlnTFDB
GRMZM2G012761_P02	C2H2		missed by PlnTFDB
GRMZM2G139123_P01	Tc-PD		missed by PlnTFDB
AC206201.3_FGP054	CCHC(Zn)		missed by PlnTFDB
GRMZM2G016668_P01	C2H2		missed by PlnTFDB
GRMZM2G016668_P02	C2H2		missed by PlnTFDB
GRMZM2G020906_P01	SBP		missed by PlnTFDB
GRMZM2G156910_P01	JmjC	Jumonji	the same/anonymous/super/sub family of PlnTFDB
GRMZM2G156910_P01	JmjN	Jumonji	the same/anonymous/super/sub family of PlnTFDB
GRMZM2G156910_P01	JUMONJI	Jumonji	the same/anonymous/super/sub family of PlnTFDB
GRMZM2G156910_P01	FYR	Jumonji	matched in other predictions
GRMZM2G156910_P02	JmjC	Jumonji	the same/anonymous/super/sub family of PlnTFDB
GRMZM2G156910_P02	JmjN	Jumonji	the same/anonymous/super/sub family of PlnTFDB
GRMZM2G156910_P02	JUMONJI	Jumonji	the same/anonymous/super/sub family of PlnTFDB
GRMZM2G156910_P02	FYR	Jumonji	matched in other predictions
GRMZM2G156910_P03	FYR		missed by PlnTFDB
AC206165.3_FGP034	TTF-type(Zn)		missed by PlnTFDB
GRMZM2G105342_P01	BED-type(Zn)		missed by PlnTFDB
GRMZM2G105472_P01	HSF-type-DNA-binding	HSF	the same/anonymous/super/sub family of PlnTFDB
GRMZM2G133156_P01	C2H2		missed by PlnTFDB
AC206162.3_FGP037	CCHC(Zn)		missed by PlnTFDB
GRMZM2G004959_P01	LIM	Orphans	prediction conflicts with PlnTFDB
GRMZM2G004959_P02	LIM	Orphans	prediction conflicts with PlnTFDB
GRMZM2G004959_P03	LIM	LIM	the same/anonymous/super/sub family of PlnTFDB
GRMZM2G004959_P04	LIM	Orphans	prediction conflicts with PlnTFDB
GRMZM2G004959_P05	LIM	LIM	the same/anonymous/super/sub family of PlnTFDB
AC187787.2_FGP037	MYB-HB-like		missed by PlnTFDB
GRMZM2G076995_P01	CCHC(Zn)		missed by PlnTFDB
GRMZM2G052688_P01	PHD		missed by PlnTFDB
GRMZM2G095415_P01	MADS-type1		missed by PlnTFDB
GRMZM2G076931_P02	C3H-WRC/GRF	SNF2	matched in other predictions
GRMZM2G076931_P02	SNF2	SNF2	the same/anonymous/super/sub family of PlnTFDB
GRMZM2G076931_P03	C3H-WRC/GRF	SNF2	matched in other predictions
GRMZM2G076931_P03	SNF2	SNF2	the same/anonymous/super/sub family of PlnTFDB
GRMZM2G076931_P04	C3H-WRC/GRF	SNF2	matched in other predictions
GRMZM2G076931_P04	SNF2	SNF2	the same/anonymous/super/sub family of PlnTFDB
GRMZM2G139651_P01	AP2-EREBP		missed by PlnTFDB
GRMZM2G013915_P01	BED-type(Zn)		missed by PlnTFDB
AC206344.3_FGP041	CCHC(Zn)		missed by PlnTFDB
GRMZM2G013936_P01	PHD		missed by PlnTFDB
GRMZM2G013936_P02	PHD		missed by PlnTFDB
GRMZM2G080930_P01	CCHC(Zn)		missed by PlnTFDB
GRMZM2G080930_P02	CCHC(Zn)		missed by PlnTFDB
GRMZM2G080930_P03	CCHC(Zn)		missed by PlnTFDB
GRMZM2G011530_P01	FAR		missed by PlnTFDB
GRMZM2G001205_P01	C2H2	C2H2	the same/anonymous/super/sub family of PlnTFDB
GRMZM2G007449_P01	CCHC(Zn)		missed by PlnTFDB
GRMZM2G115296_P01	CCHC(Zn)		missed by PlnTFDB
GRMZM2G056600_P01	Homobox-WOX	HB	the same/anonymous/super/sub family of PlnTFDB
GRMZM2G010960_P01	LIM	LIM	the same/anonymous/super/sub family of PlnTFDB
GRMZM2G155672_P01	CCHC(Zn)		missed by PlnTFDB
GRMZM2G003725_P01	C2H2		missed by PlnTFDB
GRMZM2G172881_P01	bZIP		missed by PlnTFDB
GRMZM2G151387_P01	SAP		missed by PlnTFDB
GRMZM2G151387_P02	SAP		missed by PlnTFDB
GRMZM2G152050_P01	B3-Domain		missed by PlnTFDB
AC206868.3_FGP039	CCHC(Zn)		missed by PlnTFDB
AC206868.3_FGP038	AP2-EREBP		missed by PlnTFDB
AC187341.3_FGP031	C2H2	C2H2	the same/anonymous/super/sub family of PlnTFDB
GRMZM2G015447_P01	BED-type(Zn)		missed by PlnTFDB
GRMZM2G008029_P01	WRKY	WRKY	the same/anonymous/super/sub family of PlnTFDB
GRMZM2G166961_P01	WD40-like		missed by PlnTFDB
GRMZM2G166961_P02	WD40-like		missed by PlnTFDB
GRMZM2G045286_P03	C2H2		missed by PlnTFDB
GRMZM2G033138_P01	Homeodomain-PHD	HB	matched in other predictions
GRMZM2G033138_P01	Homobox-WOX	HB	the same/anonymous/super/sub family of PlnTFDB
GRMZM2G033138_P02	Homeodomain-PHD	HB	matched in other predictions
GRMZM2G033138_P02	Homobox-WOX	HB	the same/anonymous/super/sub family of PlnTFDB
GRMZM2G033138_P05	Homeodomain-PHD	HB	matched in other predictions
GRMZM2G033138_P05	Homobox-WOX	HB	the same/anonymous/super/sub family of PlnTFDB
GRMZM2G135410_P01	MYB-HB-like	MYB-related	prediction conflicts with PlnTFDB
GRMZM2G135410_P01	MYB/SANT	MYB-related	prediction conflicts with PlnTFDB
GRMZM2G141897_P01	C2H2	C2H2	the same/anonymous/super/sub family of PlnTFDB
GRMZM2G007316_P01	C2C2-CO-like		missed by PlnTFDB
AC206782.3_FGP036	RR-A-type	Orphans	prediction conflicts with PlnTFDB
GRMZM2G069486_P02	BES/BZR	BES1	the same/anonymous/super/sub family of PlnTFDB
GRMZM2G069486_P03	BES/BZR	BES1	the same/anonymous/super/sub family of PlnTFDB
GRMZM2G069486_P04	BES/BZR	BES1	the same/anonymous/super/sub family of PlnTFDB
AC206780.3_FGP058	CCHC(Zn)		missed by PlnTFDB
GRMZM2G159006_P01	bZIP	bZIP	the same/anonymous/super/sub family of PlnTFDB
GRMZM2G162450_P01	bHLH	bHLH	the same/anonymous/super/sub family of PlnTFDB
GRMZM2G074399_P01	HSF-type-DNA-binding	HSF	the same/anonymous/super/sub family of PlnTFDB
GRMZM2G045522_P01	BED-type(Zn)		missed by PlnTFDB
GRMZM2G098442_P01	Znf-B	Orphans	prediction conflicts with PlnTFDB
GRMZM2G174034_P01	BED-type(Zn)		missed by PlnTFDB
GRMZM2G150772_P02	WD40-like		missed by PlnTFDB
GRMZM2G150772_P03	WD40-like		missed by PlnTFDB
GRMZM2G074543_P01	C2C2-YABBY	C2C2-YABBY	the same/anonymous/super/sub family of PlnTFDB
GRMZM2G074543_P02	C2C2-YABBY	C2C2-YABBY	the same/anonymous/super/sub family of PlnTFDB
GRMZM2G074543_P03	C2C2-YABBY		missed by PlnTFDB
GRMZM2G109661_P01	E2F-DP	E2F-DP	the same/anonymous/super/sub family of PlnTFDB
AC206669.3_FGP035	CCHC(Zn)		missed by PlnTFDB
GRMZM2G179827_P01	RR-A-type	Orphans	prediction conflicts with PlnTFDB
GRMZM2G146660_P01	AP2-EREBP	AP2-EREBP	the same/anonymous/super/sub family of PlnTFDB
GRMZM2G127216_P01	CCHC(Zn)		missed by PlnTFDB
GRMZM2G035370_P01	MYB-HB-like	G2-like	prediction conflicts with PlnTFDB
GRMZM2G035370_P02	MYB-HB-like	G2-like	prediction conflicts with PlnTFDB
GRMZM2G035370_P03	Homeodomain-LIKE		missed by PlnTFDB
GRMZM2G126524_P01	SBP		missed by PlnTFDB
GRMZM2G035370_P04	MYB-HB-like	G2-like	prediction conflicts with PlnTFDB
GRMZM2G071034_P01	C3H	C3H	the same/anonymous/super/sub family of PlnTFDB
GRMZM2G071034_P02	C3H	C3H	the same/anonymous/super/sub family of PlnTFDB
GRMZM2G145041_P01	MYB-HB-like	MYB-related	prediction conflicts with PlnTFDB
GRMZM2G141767_P01	MYB-HB-like		missed by PlnTFDB
GRMZM2G145085_P01	C2H2		missed by PlnTFDB
GRMZM2G085539_P01	PHD		missed by PlnTFDB
GRMZM2G085618_P02	MYB-HB-like	MYB-related	prediction conflicts with PlnTFDB
GRMZM2G177956_P01	C2H2		missed by PlnTFDB
GRMZM2G144312_P01	CCHC(Zn)		missed by PlnTFDB
GRMZM2G076855_P01	GRAS	GRAS	the same/anonymous/super/sub family of PlnTFDB
GRMZM2G172621_P01	CW-Zn-B3/VAL	ABI3VP1	the same/anonymous/super/sub family of PlnTFDB
GRMZM2G156701_P01	CCHC(Zn)		missed by PlnTFDB
GRMZM2G160551_P01	SNF2		missed by PlnTFDB
GRMZM2G060197_P01	AS2-LOB	LOB	the same/anonymous/super/sub family of PlnTFDB
GRMZM2G102298_P01	CCHC(Zn)		missed by PlnTFDB
GRMZM2G117361_P01	C2H2		missed by PlnTFDB
GRMZM2G094616_P01	PHD		missed by PlnTFDB
GRMZM2G145556_P01	WD40-like		missed by PlnTFDB
GRMZM2G055993_P01	bZIP		missed by PlnTFDB
GRMZM2G055993_P02	bZIP		missed by PlnTFDB
GRMZM2G096972_P01	WD40-like		missed by PlnTFDB
GRMZM2G167479_P01	C2H2		missed by PlnTFDB
GRMZM2G096877_P01	LisH		missed by PlnTFDB
GRMZM2G096877_P02	LisH		missed by PlnTFDB
GRMZM2G073267_P01	bHLH	bHLH	the same/anonymous/super/sub family of PlnTFDB
GRMZM2G002606_P01	Znf-LSD		missed by PlnTFDB
GRMZM2G137387_P01	MADS-MIKC	MADS	the same/anonymous/super/sub family of PlnTFDB
AC206979.3_FGP033	B3-Domain		missed by PlnTFDB
GRMZM2G012688_P01	CCHC(Zn)		missed by PlnTFDB
GRMZM2G134334_P01	A20-like		missed by PlnTFDB
GRMZM2G118133_P01	bHLH		missed by PlnTFDB
GRMZM2G021535_P01	CCHC(Zn)		missed by PlnTFDB
GRMZM2G114542_P01	CCHC(Zn)		missed by PlnTFDB
GRMZM2G138642_P01	AP2-EREBP	AP2-EREBP	the same/anonymous/super/sub family of PlnTFDB
GRMZM2G180979_P01	C3H	C3H	the same/anonymous/super/sub family of PlnTFDB
GRMZM2G180979_P02	C3H	C3H	the same/anonymous/super/sub family of PlnTFDB
AC206947.3_FGP042	CCHC(Zn)		missed by PlnTFDB
GRMZM2G179540_P01	JmjC		missed by PlnTFDB
GRMZM2G083504_P01	bHLH	bHLH	the same/anonymous/super/sub family of PlnTFDB
GRMZM2G091300_P01	BED-type(Zn)		missed by PlnTFDB
GRMZM2G083504_P02	bHLH	bHLH	the same/anonymous/super/sub family of PlnTFDB
GRMZM2G083504_P03	bHLH	bHLH	the same/anonymous/super/sub family of PlnTFDB
GRMZM2G011422_P01	MYB-HB-like	MYB	the same/anonymous/super/sub family of PlnTFDB
GRMZM2G011510_P01	C2H2		missed by PlnTFDB
GRMZM2G011510_P02	C2H2		missed by PlnTFDB
GRMZM2G011510_P03	C2H2		missed by PlnTFDB
GRMZM2G011510_P04	C2H2		missed by PlnTFDB
GRMZM2G011510_P05	C2H2		missed by PlnTFDB
GRMZM2G124524_P01	AP2-EREBP	AP2-EREBP	the same/anonymous/super/sub family of PlnTFDB
GRMZM2G124524_P02	AP2-EREBP		missed by PlnTFDB
GRMZM2G124524_P03	AP2-EREBP	AP2-EREBP	the same/anonymous/super/sub family of PlnTFDB
GRMZM2G131476_P01	Homobox-WOX	HB	the same/anonymous/super/sub family of PlnTFDB
GRMZM2G105137_P01	MYB-HB-like	MYB	the same/anonymous/super/sub family of PlnTFDB
AC207188.3_FGP038	AP2-EREBP		missed by PlnTFDB
GRMZM2G028969_P01	AP2-EREBP	AP2-EREBP	the same/anonymous/super/sub family of PlnTFDB
GRMZM2G173852_P01	PHD	PHD	the same/anonymous/super/sub family of PlnTFDB
GRMZM2G173852_P02	PHD	PHD	the same/anonymous/super/sub family of PlnTFDB
GRMZM2G132600_P01	WD40-like		missed by PlnTFDB
AC207453.4_FGP025	C2H2		missed by PlnTFDB
GRMZM2G103556_P01	WD40-like		missed by PlnTFDB
GRMZM2G039436_P01	TTF-type(Zn)		missed by PlnTFDB
GRMZM2G139160_P01	C2H2	C2H2	the same/anonymous/super/sub family of PlnTFDB
GRMZM2G039725_P01	C2H2		missed by PlnTFDB
AC207402.3_FGP041	LIM		missed by PlnTFDB
GRMZM2G057789_P01	C2H2		missed by PlnTFDB
GRMZM2G116841_P01	HD-ZIP	zf-HD	matched in other predictions
GRMZM2G116841_P01	ZF-HD	zf-HD	the same/anonymous/super/sub family of PlnTFDB
GRMZM2G124886_P01	WD40-like		missed by PlnTFDB
GRMZM2G124886_P02	WD40-like		missed by PlnTFDB
GRMZM2G124886_P03	WD40-like		missed by PlnTFDB
GRMZM2G124886_P04	WD40-like		missed by PlnTFDB
AC207394.3_FGP041	BED-type(Zn)		missed by PlnTFDB
GRMZM2G177631_P01	PHD		missed by PlnTFDB
GRMZM2G021475_P01	Homobox-WOX		missed by PlnTFDB
GRMZM2G071277_P01	C2H2		missed by PlnTFDB
GRMZM2G164933_P01	WRKY	WRKY	the same/anonymous/super/sub family of PlnTFDB
GRMZM2G049670_P01	Tc-PD		missed by PlnTFDB
GRMZM2G049670_P02	Tc-PD		missed by PlnTFDB
AC207362.3_FGP040	CCHC(Zn)		missed by PlnTFDB
AC207359.3_FGP030	CCHC(Zn)		missed by PlnTFDB
GRMZM2G116045_P01	AP2-EREBP	AP2-EREBP	the same/anonymous/super/sub family of PlnTFDB
AC207358.3_FGP046	CCHC(Zn)		missed by PlnTFDB
GRMZM2G098028_P01	FAR		missed by PlnTFDB
GRMZM2G153308_P01	FAR		missed by PlnTFDB
GRMZM2G036423_P01	NAM		missed by PlnTFDB
GRMZM2G026833_P01	MYB-HB-like	G2-like	prediction conflicts with PlnTFDB
GRMZM2G026833_P02	MYB-HB-like	G2-like	prediction conflicts with PlnTFDB
GRMZM2G049626_P01	BED-type(Zn)		missed by PlnTFDB
AC207334.3_FGP042	GRAS	GRAS	the same/anonymous/super/sub family of PlnTFDB
GRMZM2G016341_P01	AP2-EREBP	AP2-EREBP	the same/anonymous/super/sub family of PlnTFDB
GRMZM2G016341_P02	AP2-EREBP	AP2-EREBP	the same/anonymous/super/sub family of PlnTFDB
GRMZM2G119420_P01	ARID		missed by PlnTFDB
GRMZM2G169149_P01	WRKY	WRKY	the same/anonymous/super/sub family of PlnTFDB
GRMZM2G178131_P01	AP2-EREBP	AP2-EREBP	the same/anonymous/super/sub family of PlnTFDB
AC207320.3_FGP034	FAR		missed by PlnTFDB
GRMZM2G049800_P01	CCHC(Zn)		missed by PlnTFDB
GRMZM2G076272_P01	Homobox-WOX	HB	the same/anonymous/super/sub family of PlnTFDB
GRMZM2G076272_P01	Homeodomain-TALE-BEL	HB	the same/anonymous/super/sub family of PlnTFDB
GRMZM2G076272_P02	Homeodomain-TALE-BEL		missed by PlnTFDB
GRMZM2G076272_P02	Homeodomain-LIKE		missed by PlnTFDB
GRMZM2G121309_P01	AUX-IAA	AUX/IAA	the same/anonymous/super/sub family of PlnTFDB
GRMZM2G076272_P03	Homeodomain-TALE-BEL		missed by PlnTFDB
GRMZM2G076272_P03	Homeodomain-LIKE		missed by PlnTFDB
GRMZM2G076272_P04	Homobox-WOX	HB	the same/anonymous/super/sub family of PlnTFDB
GRMZM2G076272_P04	Homeodomain-TALE-BEL	HB	the same/anonymous/super/sub family of PlnTFDB
GRMZM2G083051_P01	Homobox-WOX	HB	the same/anonymous/super/sub family of PlnTFDB
GRMZM2G083051_P01	Homeodomain-TALE-BEL	HB	the same/anonymous/super/sub family of PlnTFDB
GRMZM2G083051_P02	Homobox-WOX	HB	the same/anonymous/super/sub family of PlnTFDB
GRMZM2G083051_P02	Homeodomain-TALE-BEL	HB	the same/anonymous/super/sub family of PlnTFDB
GRMZM2G152540_P01	C2H2		missed by PlnTFDB
GRMZM2G026835_P01	C2H2		missed by PlnTFDB
GRMZM2G007215_P01	CCHC(Zn)		missed by PlnTFDB
AC207273.3_FGP037	SBP		missed by PlnTFDB
GRMZM2G120158_P01	TTF-type(Zn)		missed by PlnTFDB
GRMZM2G093201_P01	PHD		missed by PlnTFDB
GRMZM2G086900_P01	AS2-LOB	LOB	the same/anonymous/super/sub family of PlnTFDB
AC207266.3_FGP035	C2H2		missed by PlnTFDB
GRMZM2G044150_P01	AS2-LOB	LOB	the same/anonymous/super/sub family of PlnTFDB
GRMZM2G061137_P01	CCHC(Zn)		missed by PlnTFDB
GRMZM2G061177_P01	C2H2		missed by PlnTFDB
GRMZM2G086989_P01	Hap2/NF-YA		missed by PlnTFDB
GRMZM2G002523_P01	PHD		missed by PlnTFDB
GRMZM2G177548_P01	WD40-like		missed by PlnTFDB
GRMZM2G177548_P02	WD40-like		missed by PlnTFDB
GRMZM2G081091_P01	AP2-EREBP	AP2-EREBP	the same/anonymous/super/sub family of PlnTFDB
GRMZM2G029320_P01	bHLH	bHLH	the same/anonymous/super/sub family of PlnTFDB
GRMZM2G029649_P01	TUBBY	TUB	the same/anonymous/super/sub family of PlnTFDB
GRMZM2G092059_P01	WD40-like		missed by PlnTFDB
GRMZM2G070958_P01	CCHC(Zn)		missed by PlnTFDB
GRMZM2G021233_P01	C2H2	SNF2	matched in other predictions
GRMZM2G021233_P01	SNF2	SNF2	the same/anonymous/super/sub family of PlnTFDB
GRMZM2G021233_P02	C2H2	SNF2	matched in other predictions
GRMZM2G021233_P02	SNF2	SNF2	the same/anonymous/super/sub family of PlnTFDB
GRMZM2G108639_P01	BED-type(Zn)		missed by PlnTFDB
GRMZM2G076327_P01	AS2-LOB	LOB	the same/anonymous/super/sub family of PlnTFDB
AC207516.3_FGP031	BED-type(Zn)		missed by PlnTFDB
GRMZM2G054205_P01	FAR	FAR1	the same/anonymous/super/sub family of PlnTFDB
GRMZM2G171852_P01	C2C2-Dof	C2C2-Dof	the same/anonymous/super/sub family of PlnTFDB
AC207473.3_FGP035	BED-type(Zn)		missed by PlnTFDB
AC207699.4_FGP036	C2H2	C2H2	the same/anonymous/super/sub family of PlnTFDB
GRMZM2G012389_P01	HSA		missed by PlnTFDB
GRMZM2G025079_P01	CCHC(Zn)		missed by PlnTFDB
GRMZM2G087476_P01	Hap3/NF-YB		missed by PlnTFDB
GRMZM2G159520_P01	CCHC(Zn)		missed by PlnTFDB
GRMZM2G159520_P02	CCHC(Zn)		missed by PlnTFDB
GRMZM2G159539_P01	CCHC(Zn)		missed by PlnTFDB
GRMZM2G159539_P04	CCHC(Zn)		missed by PlnTFDB
GRMZM2G008553_P01	WD40-like		missed by PlnTFDB
GRMZM2G001407_P01	HSF-type-DNA-binding	HSF	the same/anonymous/super/sub family of PlnTFDB
GRMZM2G010290_P01	C2C2-Dof	C2C2-Dof	the same/anonymous/super/sub family of PlnTFDB
GRMZM2G017414_P01	bHLH		missed by PlnTFDB
GRMZM2G017414_P02	bHLH		missed by PlnTFDB
GRMZM2G017414_P03	bHLH		missed by PlnTFDB
GRMZM2G056916_P01	WD40-like		missed by PlnTFDB
GRMZM2G056916_P02	WD40-like		missed by PlnTFDB
GRMZM2G061056_P01	WD40-like		missed by PlnTFDB
GRMZM2G164277_P02	SET		missed by PlnTFDB
GRMZM2G164277_P04	SET		missed by PlnTFDB
GRMZM2G164277_P05	SET		missed by PlnTFDB
GRMZM2G052055_P01	ARF	ARF	the same/anonymous/super/sub family of PlnTFDB
GRMZM2G061101_P01	Homobox-WOX	HB	the same/anonymous/super/sub family of PlnTFDB
GRMZM2G061101_P01	Homeodomain-TALE-KNOX	HB	the same/anonymous/super/sub family of PlnTFDB
GRMZM2G061101_P02	Homobox-WOX	HB	the same/anonymous/super/sub family of PlnTFDB
GRMZM2G061101_P02	Homeodomain-TALE-KNOX	HB	the same/anonymous/super/sub family of PlnTFDB
GRMZM2G105710_P01	DDT		missed by PlnTFDB
GRMZM2G105710_P01	C2H2		missed by PlnTFDB
GRMZM2G105710_P02	DDT		missed by PlnTFDB
GRMZM2G105710_P02	C2H2		missed by PlnTFDB
AC207618.3_FGP033	C2H2		missed by PlnTFDB
GRMZM2G083886_P01	GeBP		missed by PlnTFDB
GRMZM2G116475_P01	Znf-B	Orphans	prediction conflicts with PlnTFDB
GRMZM2G027760_P01	B3-Domain	ABI3VP1	the same/anonymous/super/sub family of PlnTFDB
GRMZM2G057116_P01	WRKY	WRKY	the same/anonymous/super/sub family of PlnTFDB
GRMZM2G142602_P01	CCHC(Zn)		missed by PlnTFDB
GRMZM2G142602_P01	FAR		missed by PlnTFDB
GRMZM2G110962_P02	PHD	Alfin-like	prediction conflicts with PlnTFDB
GRMZM2G111080_P01	WD40-like		missed by PlnTFDB
GRMZM2G111080_P02	WD40-like		missed by PlnTFDB
GRMZM2G052803_P02	CHROMO-DOMAIN		missed by PlnTFDB
GRMZM2G078734_P01	AS2-LOB	LOB	the same/anonymous/super/sub family of PlnTFDB
GRMZM2G073357_P01	MADS-type1	MADS	the same/anonymous/super/sub family of PlnTFDB
GRMZM2G038699_P01	TTF-type(Zn)		missed by PlnTFDB
GRMZM2G114067_P01	CCHC(Zn)		missed by PlnTFDB
AC207816.3_FGP032	CCHC(Zn)		missed by PlnTFDB
GRMZM2G173847_P01	C2H2		missed by PlnTFDB
GRMZM2G173847_P02	C2H2		missed by PlnTFDB
GRMZM2G057446_P01	CCHC(Zn)		missed by PlnTFDB
GRMZM2G140299_P01	C2H2	C2H2	the same/anonymous/super/sub family of PlnTFDB
GRMZM2G059898_P01	MADS-type1	MADS	the same/anonymous/super/sub family of PlnTFDB
GRMZM2G114613_P01	Znf-LSD		missed by PlnTFDB
GRMZM2G114613_P02	Znf-LSD		missed by PlnTFDB
GRMZM2G114613_P03	Znf-LSD		missed by PlnTFDB
GRMZM2G114613_P04	Znf-LSD		missed by PlnTFDB
GRMZM2G114613_P05	Znf-LSD		missed by PlnTFDB
GRMZM2G114613_P06	Znf-LSD		missed by PlnTFDB
GRMZM2G114850_P01	NAM	NAC	the same/anonymous/super/sub family of PlnTFDB
GRMZM2G006201_P01	PHD	TAZ	prediction conflicts with PlnTFDB
GRMZM2G006201_P02	PHD	TAZ	prediction conflicts with PlnTFDB
GRMZM2G151321_P01	MYB-HB-like	MYB	the same/anonymous/super/sub family of PlnTFDB
GRMZM2G077951_T01_P01	BTB-POZ	TRAF	prediction conflicts with PlnTFDB
GRMZM2G052116_P01	TTF-type(Zn)		missed by PlnTFDB
GRMZM2G128623_P01	BTB-POZ-MATH	TRAF	the same/anonymous/super/sub family of PlnTFDB
GRMZM2G176289_P01	bHLH	bHLH	the same/anonymous/super/sub family of PlnTFDB
GRMZM2G118935_P01	TTF-type(Zn)		missed by PlnTFDB
GRMZM2G176289_P02	bHLH	bHLH	the same/anonymous/super/sub family of PlnTFDB
GRMZM2G176289_P03	bHLH	bHLH	the same/anonymous/super/sub family of PlnTFDB
GRMZM2G176340_P01	TUBBY	TUB	the same/anonymous/super/sub family of PlnTFDB
GRMZM2G176340_P02	TUBBY		missed by PlnTFDB
GRMZM2G129431_P01	Znf-B		missed by PlnTFDB
GRMZM2G129431_P01	PHD		missed by PlnTFDB
GRMZM2G121487_P01	AS2-LOB	LOB	the same/anonymous/super/sub family of PlnTFDB
GRMZM2G051448_P01	HSF-type-DNA-binding		missed by PlnTFDB
GRMZM2G132428_P01	PHD		missed by PlnTFDB
GRMZM2G130030_P01	C2H2		missed by PlnTFDB
GRMZM2G117538_P01	JmjC	Jumonji	the same/anonymous/super/sub family of PlnTFDB
GRMZM2G117538_P01	JmjN	Jumonji	the same/anonymous/super/sub family of PlnTFDB
GRMZM2G117538_P01	JUMONJI	Jumonji	the same/anonymous/super/sub family of PlnTFDB
GRMZM2G117538_P02	JmjC	Jumonji	the same/anonymous/super/sub family of PlnTFDB
GRMZM2G117538_P02	JmjN	Jumonji	the same/anonymous/super/sub family of PlnTFDB
GRMZM2G117538_P02	JUMONJI	Jumonji	the same/anonymous/super/sub family of PlnTFDB
GRMZM2G060834_P01	MYB-HB-like	G2-like	prediction conflicts with PlnTFDB
GRMZM2G060834_P02	MYB-HB-like	G2-like	prediction conflicts with PlnTFDB
AC208075.3_FGP030	BED-type(Zn)		missed by PlnTFDB
GRMZM2G113880_P01	CCHC(Zn)		missed by PlnTFDB
AC208037.3_FGP035	AP2-EREBP		missed by PlnTFDB
AC208037.3_FGP038	FAR		missed by PlnTFDB
GRMZM2G088520_P01	C2H2		missed by PlnTFDB
AC208031.3_FGP032	bZIP	bZIP	the same/anonymous/super/sub family of PlnTFDB
GRMZM2G091788_P01	bHLH	bHLH	the same/anonymous/super/sub family of PlnTFDB
GRMZM2G055357_P01	NAM	NAC	the same/anonymous/super/sub family of PlnTFDB
GRMZM2G140453_P01	TTF-type(Zn)		missed by PlnTFDB
AC186222.3_FGP036	CCHC(Zn)		missed by PlnTFDB
GRMZM2G140952_P01	CCHC(Zn)		missed by PlnTFDB
GRMZM2G080286_P01	AP2-EREBP	AP2-EREBP	the same/anonymous/super/sub family of PlnTFDB
GRMZM2G080374_P01	AP2-EREBP	AP2-EREBP	the same/anonymous/super/sub family of PlnTFDB
GRMZM2G080446_P01	C3H		missed by PlnTFDB
GRMZM2G080446_P02	C3H		missed by PlnTFDB
GRMZM2G101058_P01	C2C2-GATA	C2C2-GATA	the same/anonymous/super/sub family of PlnTFDB
GRMZM2G030955_P01	C2H2		missed by PlnTFDB
GRMZM2G030955_P02	C2H2		missed by PlnTFDB
GRMZM2G090805_P01	SAP		missed by PlnTFDB
GRMZM2G090805_P02	SAP		missed by PlnTFDB
GRMZM2G007176_P01	C2C2-Dof	C2C2-Dof	the same/anonymous/super/sub family of PlnTFDB
GRMZM2G007176_P02	C2C2-Dof	C2C2-Dof	the same/anonymous/super/sub family of PlnTFDB
GRMZM2G025740_P01	C2H2		missed by PlnTFDB
GRMZM2G025740_P02	C2H2		missed by PlnTFDB
GRMZM2G025740_P03	C2H2		missed by PlnTFDB
GRMZM2G025740_P04	C2H2		missed by PlnTFDB
GRMZM2G025740_P05	C2H2		missed by PlnTFDB
GRMZM2G130002_P01	PHD		missed by PlnTFDB
GRMZM2G164622_P01	bZIP	bZIP	the same/anonymous/super/sub family of PlnTFDB
GRMZM2G122555_P01	SNF2		missed by PlnTFDB
GRMZM2G087439_P01	WD40-like		missed by PlnTFDB
GRMZM2G173680_P01	WRKY	WRKY	the same/anonymous/super/sub family of PlnTFDB
GRMZM2G173680_P02	WRKY	WRKY	the same/anonymous/super/sub family of PlnTFDB
GRMZM2G023615_P01	C2H2	C2H2	the same/anonymous/super/sub family of PlnTFDB
AC208226.3_FGP033	C2H2		missed by PlnTFDB
GRMZM2G180195_P01	C2H2		missed by PlnTFDB
GRMZM2G180195_P02	C2H2		missed by PlnTFDB
GRMZM2G107111_P01	LIM		missed by PlnTFDB
GRMZM2G107111_P02	LIM		missed by PlnTFDB
GRMZM2G077147_P01	MYB-HB-like	MYB	the same/anonymous/super/sub family of PlnTFDB
GRMZM2G066986_P01	Tesmin	CPP	the same/anonymous/super/sub family of PlnTFDB
GRMZM2G031001_P01	NAM	NAC	the same/anonymous/super/sub family of PlnTFDB
AC208692.3_FGP027	CCHC(Zn)		missed by PlnTFDB
GRMZM2G084934_P01	NAM	NAC	the same/anonymous/super/sub family of PlnTFDB
GRMZM2G084934_P02	NAM	NAC	the same/anonymous/super/sub family of PlnTFDB
GRMZM2G084934_P03	NAM	NAC	the same/anonymous/super/sub family of PlnTFDB
GRMZM2G098874_P01	C2H2		missed by PlnTFDB
GRMZM2G137341_P01	AP2-EREBP	AP2-EREBP	the same/anonymous/super/sub family of PlnTFDB
GRMZM2G098874_P02	C2H2		missed by PlnTFDB
GRMZM2G032042_P01	C2H2		missed by PlnTFDB
GRMZM2G032042_P02	C2H2		missed by PlnTFDB
GRMZM2G098874_P04	C2H2		missed by PlnTFDB
GRMZM2G104139_P01	PHD		missed by PlnTFDB
GRMZM2G155862_P01	FAR		missed by PlnTFDB
GRMZM2G135447_P01	Homobox-WOX	HB	the same/anonymous/super/sub family of PlnTFDB
GRMZM2G135447_P01	Homeodomain-TALE-KNOX	HB	the same/anonymous/super/sub family of PlnTFDB
GRMZM2G173286_P01	NAM		missed by PlnTFDB
GRMZM2G173309_P01	C2H2		missed by PlnTFDB
AC208656.3_FGP036	CCHC(Zn)		missed by PlnTFDB
GRMZM2G171770_P01	FAR		missed by PlnTFDB
GRMZM2G084837_P01	PHD		missed by PlnTFDB
GRMZM2G084837_P02	PHD		missed by PlnTFDB
GRMZM2G084837_P03	PHD		missed by PlnTFDB
GRMZM2G176876_P01	MYB-HB-like	MYB-related	prediction conflicts with PlnTFDB
GRMZM2G110093_P01	CCHC(Zn)		missed by PlnTFDB
GRMZM2G046168_P01	Nin-like	RWP-RK	the same/anonymous/super/sub family of PlnTFDB
GRMZM2G105918_P01	C2H2		missed by PlnTFDB
GRMZM2G095719_P01	AP2-EREBP	AP2-EREBP	the same/anonymous/super/sub family of PlnTFDB
GRMZM2G111450_P01	PHD	Alfin-like	prediction conflicts with PlnTFDB
GRMZM2G137510_P01	MADS-MIKC	MADS	the same/anonymous/super/sub family of PlnTFDB
GRMZM2G137510_P02	MADS-MIKC	MADS	the same/anonymous/super/sub family of PlnTFDB
GRMZM2G137510_P03	MADS-MIKC	MADS	the same/anonymous/super/sub family of PlnTFDB
GRMZM2G160102_P01	BED-type(Zn)		missed by PlnTFDB
GRMZM2G018223_P01	WD40-like		missed by PlnTFDB
GRMZM2G055094_P01	MYB-HB-like	MYB-related	prediction conflicts with PlnTFDB
GRMZM2G055094_P01	MYB/SANT	MYB-related	prediction conflicts with PlnTFDB
AC208629.3_FGP032	C2H2		missed by PlnTFDB
GRMZM2G032667_P01	FAR		missed by PlnTFDB
GRMZM2G063208_P01	C2C2-CO-like	Orphans	prediction conflicts with PlnTFDB
GRMZM2G121381_P01	FAR		missed by PlnTFDB
GRMZM2G127739_P01	PHD		missed by PlnTFDB
GRMZM2G127739_P02	PHD		missed by PlnTFDB
GRMZM2G008432_P01	WD40-like		missed by PlnTFDB
GRMZM2G008432_P02	WD40-like		missed by PlnTFDB
GRMZM2G008432_P03	WD40-like		missed by PlnTFDB
AC208571.4_FGP026	CCHC(Zn)		missed by PlnTFDB
GRMZM2G047500_P02	SNF2	SNF2	the same/anonymous/super/sub family of PlnTFDB
GRMZM2G036994_P01	FAR		missed by PlnTFDB
AC208545.3_FGP040	PHD		missed by PlnTFDB
GRMZM2G108865_P01	C2C2-Dof	C2C2-Dof	the same/anonymous/super/sub family of PlnTFDB
AC208539.3_FGP041	C2H2		missed by PlnTFDB
GRMZM2G024898_P01	WRKY	WRKY	the same/anonymous/super/sub family of PlnTFDB
AC208533.3_FGP040	CCHC(Zn)		missed by PlnTFDB
GRMZM2G169820_P01	ARF	ARF	the same/anonymous/super/sub family of PlnTFDB
GRMZM2G098988_P01	bHLH		missed by PlnTFDB
GRMZM2G098988_P02	bHLH		missed by PlnTFDB
GRMZM2G098988_P03	bHLH		missed by PlnTFDB
GRMZM2G131442_P02	MYB-HB-like	MYB	the same/anonymous/super/sub family of PlnTFDB
GRMZM2G134863_P01	bZIP		missed by PlnTFDB
GRMZM2G134863_P02	bZIP		missed by PlnTFDB
GRMZM2G126322_P01	MYB-HB-like	MYB-related	prediction conflicts with PlnTFDB
GRMZM2G126322_P01	MYB/SANT	MYB-related	prediction conflicts with PlnTFDB
GRMZM2G137413_P01	ARF	ARF	the same/anonymous/super/sub family of PlnTFDB
GRMZM2G083895_P01	CCHC(Zn)		missed by PlnTFDB
GRMZM2G043867_P01	CCHC(Zn)		missed by PlnTFDB
GRMZM2G056419_P01	WD40-like		missed by PlnTFDB
GRMZM2G056419_P02	WD40-like		missed by PlnTFDB
GRMZM2G056419_P03	WD40-like		missed by PlnTFDB
GRMZM2G056419_P04	WD40-like		missed by PlnTFDB
GRMZM2G056598_P01	MYB-HB-like		missed by PlnTFDB
AC184134.2_FGP030	WRKY	WRKY	the same/anonymous/super/sub family of PlnTFDB
GRMZM2G164566_P01	MYB-HB-like	MYB	the same/anonymous/super/sub family of PlnTFDB
GRMZM2G164571_P01	TTF-type(Zn)		missed by PlnTFDB
GRMZM2G164574_P01	C2H2		missed by PlnTFDB
GRMZM2G164574_P02	C2H2		missed by PlnTFDB
GRMZM2G164574_P03	C2H2		missed by PlnTFDB
GRMZM2G164574_P04	C2H2		missed by PlnTFDB
GRMZM2G164574_P05	C2H2		missed by PlnTFDB
GRMZM2G041788_P01	CCHC(Zn)		missed by PlnTFDB
GRMZM2G041795_P01	SAP		missed by PlnTFDB
GRMZM2G041795_P02	SAP		missed by PlnTFDB
GRMZM2G041795_P03	SAP		missed by PlnTFDB
GRMZM2G131998_P01	WD40-like		missed by PlnTFDB
GRMZM2G131998_P02	WD40-like		missed by PlnTFDB
GRMZM2G131998_P04	WD40-like		missed by PlnTFDB
GRMZM2G014614_P01	WD40-like		missed by PlnTFDB
GRMZM2G151351_P01	CCHC(Zn)		missed by PlnTFDB
GRMZM2G105092_P01	C2H2	C2H2	the same/anonymous/super/sub family of PlnTFDB
GRMZM2G089988_P01	TTF-type(Zn)		missed by PlnTFDB
GRMZM2G113860_P01	C2H2	C2H2	the same/anonymous/super/sub family of PlnTFDB
GRMZM2G018026_P01	CW-Zn		missed by PlnTFDB
GRMZM2G060319_P01	TCP	TCP	the same/anonymous/super/sub family of PlnTFDB
AC208434.3_FGP035	C3H	C3H	the same/anonymous/super/sub family of PlnTFDB
GRMZM2G058217_P01	BED-type(Zn)		missed by PlnTFDB
GRMZM2G150117_P01	NAM	NAC	the same/anonymous/super/sub family of PlnTFDB
AC184833.2_FGP037	AP2-EREBP	AP2-EREBP	the same/anonymous/super/sub family of PlnTFDB
GRMZM2G000266_P01	WD40-like		missed by PlnTFDB
GRMZM2G163745_P01	AP2-EREBP	AP2-EREBP	the same/anonymous/super/sub family of PlnTFDB
GRMZM2G059567_P01	AS2-LOB	LOB	the same/anonymous/super/sub family of PlnTFDB
AC208417.3_FGP039	CCHC(Zn)		missed by PlnTFDB
GRMZM2G050902_P01	BED-type(Zn)		missed by PlnTFDB
GRMZM2G124050_P01	TTF-type(Zn)		missed by PlnTFDB
AC208414.3_FGP036	CCHC(Zn)		missed by PlnTFDB
AC208411.3_FGP049	BES/BZR	BES1	the same/anonymous/super/sub family of PlnTFDB
GRMZM2G068042_P01	FAR		missed by PlnTFDB
GRMZM2G132405_P01	SNF2	SNF2	the same/anonymous/super/sub family of PlnTFDB
GRMZM2G088185_P01	WD40-like		missed by PlnTFDB
GRMZM2G088189_P01	MYB-HB-like	MYB	the same/anonymous/super/sub family of PlnTFDB
GRMZM2G121710_P01	CCHC(Zn)		missed by PlnTFDB
GRMZM2G061608_P01	C2H2		missed by PlnTFDB
GRMZM2G061626_P01	C2H2		missed by PlnTFDB
GRMZM2G061897_P01	C2H2		missed by PlnTFDB
GRMZM2G002481_P01	FAR		missed by PlnTFDB
GRMZM2G164198_P01	AP2-EREBP		missed by PlnTFDB
GRMZM2G055180_P01	AP2-EREBP	AP2-EREBP	the same/anonymous/super/sub family of PlnTFDB
GRMZM2G112555_P01	CCHC(Zn)		missed by PlnTFDB
AC208346.3_FGP033	CCHC(Zn)		missed by PlnTFDB
GRMZM2G074358_P01	NAM	NAC	the same/anonymous/super/sub family of PlnTFDB
GRMZM2G084642_P01	Homobox-WOX	HB	the same/anonymous/super/sub family of PlnTFDB
GRMZM2G076521_P01	C3H	C3H	the same/anonymous/super/sub family of PlnTFDB
GRMZM2G076521_P02	C3H		missed by PlnTFDB
GRMZM2G087909_P01	WD40-like		missed by PlnTFDB
GRMZM2G087909_P02	WD40-like		missed by PlnTFDB
GRMZM2G000171_P01	bZIP	bZIP	the same/anonymous/super/sub family of PlnTFDB
GRMZM2G000171_P02	bZIP	bZIP	the same/anonymous/super/sub family of PlnTFDB
GRMZM2G000171_P03	bZIP	bZIP	the same/anonymous/super/sub family of PlnTFDB
GRMZM2G000171_P04	bZIP	bZIP	the same/anonymous/super/sub family of PlnTFDB
GRMZM2G000171_P05	bZIP	bZIP	the same/anonymous/super/sub family of PlnTFDB
GRMZM2G130956_P01	PHD		missed by PlnTFDB
GRMZM2G178894_P01	C2H2		missed by PlnTFDB
GRMZM2G150608_P01	FHA-SMAD	FHA	the same/anonymous/super/sub family of PlnTFDB
GRMZM2G150608_P02	FHA-SMAD	FHA	the same/anonymous/super/sub family of PlnTFDB
GRMZM2G025620_P01	MADS-MIKC	MADS	the same/anonymous/super/sub family of PlnTFDB
GRMZM2G025620_P02	MADS-MIKC	MADS	the same/anonymous/super/sub family of PlnTFDB
GRMZM2G025620_P03	MADS-MIKC	MADS	the same/anonymous/super/sub family of PlnTFDB
GRMZM2G155980_P01	FAR	FAR1	the same/anonymous/super/sub family of PlnTFDB
GRMZM2G155980_P02	FAR	FAR1	the same/anonymous/super/sub family of PlnTFDB
GRMZM2G083374_P01	FAR		missed by PlnTFDB
GRMZM2G053255_P01	bZIP	bZIP	the same/anonymous/super/sub family of PlnTFDB
GRMZM2G069635_P01	BED-type(Zn)		missed by PlnTFDB
GRMZM2G018412_P01	CCHC(Zn)		missed by PlnTFDB
GRMZM2G135748_P01	PHD		missed by PlnTFDB
GRMZM2G018434_P01	FAR		missed by PlnTFDB
GRMZM2G181190_P01	bZIP	bZIP	the same/anonymous/super/sub family of PlnTFDB
GRMZM2G066403_P01	WRKY	WRKY	the same/anonymous/super/sub family of PlnTFDB
GRMZM2G128477_P01	WD40-like		missed by PlnTFDB
GRMZM2G128477_P02	WD40-like		missed by PlnTFDB
GRMZM2G128477_P03	WD40-like		missed by PlnTFDB
GRMZM2G177336_P01	MYB-HB-like	MYB-related	prediction conflicts with PlnTFDB
GRMZM2G177336_P01	MYB/SANT	MYB-related	prediction conflicts with PlnTFDB
AC208911.3_FGP036	MYB-HB-like	MYB-related	prediction conflicts with PlnTFDB
GRMZM2G159148_P01	bHLH		missed by PlnTFDB
AC208908.3_FGP039	AP2-EREBP		missed by PlnTFDB
GRMZM2G065469_P01	PAZ-Argonaute		missed by PlnTFDB
GRMZM2G028594_P01	Znf-B	Orphans	prediction conflicts with PlnTFDB
GRMZM2G028594_P03	Znf-B	Orphans	prediction conflicts with PlnTFDB
AC208900.3_FGP034	CCHC(Zn)		missed by PlnTFDB
GRMZM2G079067_P01	C2H2		missed by PlnTFDB
GRMZM2G134260_P01	Homobox-WOX	HB	the same/anonymous/super/sub family of PlnTFDB
GRMZM2G106276_P01	Homobox-WOX	HB	the same/anonymous/super/sub family of PlnTFDB
GRMZM2G022073_P01	BTB-POZ		missed by PlnTFDB
GRMZM2G078052_P01	PHD		missed by PlnTFDB
GRMZM2G078052_P04	PHD		missed by PlnTFDB
GRMZM2G078052_P05	PHD		missed by PlnTFDB
GRMZM2G054844_P01	C3H	C3H	the same/anonymous/super/sub family of PlnTFDB
GRMZM2G132346_P01	Bromodomain		missed by PlnTFDB
GRMZM2G132346_P02	Bromodomain		missed by PlnTFDB
GRMZM2G000114_P01	C2H2		missed by PlnTFDB
GRMZM2G000114_P02	C2H2		missed by PlnTFDB
GRMZM2G000114_P03	C2H2		missed by PlnTFDB
GRMZM2G027120_P01	C2H2		missed by PlnTFDB
GRMZM2G027120_P02	C2H2		missed by PlnTFDB
GRMZM2G022488_P01	EIL	EIL	the same/anonymous/super/sub family of PlnTFDB
GRMZM2G128505_P01	C2H2	Orphans	prediction conflicts with PlnTFDB
GRMZM2G128505_P01	C3H-WRC/GRF	Orphans	prediction conflicts with PlnTFDB
GRMZM2G128556_P01	MYB-HB-like		missed by PlnTFDB
GRMZM2G128556_P01	MYB/SANT		missed by PlnTFDB
GRMZM2G142334_P01	WD40-like		missed by PlnTFDB
GRMZM2G061704_P01	C2H2		missed by PlnTFDB
GRMZM2G142334_P02	WD40-like		missed by PlnTFDB
GRMZM2G022085_P01	Bromodomain		missed by PlnTFDB
GRMZM2G144014_P01	MYB-HB-like	G2-like	prediction conflicts with PlnTFDB
GRMZM2G157246_P01	C2H2		missed by PlnTFDB
GRMZM2G158526_P02	Hap3/NF-YB		missed by PlnTFDB
GRMZM2G158526_P03	Hap3/NF-YB		missed by PlnTFDB
GRMZM2G158526_P04	Hap3/NF-YB		missed by PlnTFDB
GRMZM2G158526_P06	Hap3/NF-YB		missed by PlnTFDB
GRMZM2G180086_P01	JmjC	Jumonji	the same/anonymous/super/sub family of PlnTFDB
GRMZM2G180086_P01	JmjN	Jumonji	the same/anonymous/super/sub family of PlnTFDB
GRMZM2G180086_P01	JUMONJI	Jumonji	the same/anonymous/super/sub family of PlnTFDB
AC209456.3_FGP039	C3H-WRC/GRF		missed by PlnTFDB
GRMZM2G042548_P01	MYB		missed by PlnTFDB
GRMZM2G150670_P01	CCHC(Zn)		missed by PlnTFDB
GRMZM2G150722_P01	SBP		missed by PlnTFDB
GRMZM2G106798_P01	SBP	SBP	the same/anonymous/super/sub family of PlnTFDB
GRMZM2G106798_P02	SBP	SBP	the same/anonymous/super/sub family of PlnTFDB
GRMZM2G099862_P01	C3H-WRC/GRF	GRF	prediction conflicts with PlnTFDB
GRMZM2G099862_P02	C3H-WRC/GRF	GRF	prediction conflicts with PlnTFDB
GRMZM2G099862_P03	C3H-WRC/GRF	GRF	prediction conflicts with PlnTFDB
GRMZM2G099862_P04	C3H-WRC/GRF	GRF	prediction conflicts with PlnTFDB
GRMZM2G069047_P01	NAM	NAC	the same/anonymous/super/sub family of PlnTFDB
GRMZM2G079365_P01	bZIP	bZIP	the same/anonymous/super/sub family of PlnTFDB
GRMZM2G091656_P01	GRAS	GRAS	the same/anonymous/super/sub family of PlnTFDB
GRMZM2G156006_P01	AP2-EREBP	AP2-EREBP	the same/anonymous/super/sub family of PlnTFDB
GRMZM2G034800_P01	WD40-like		missed by PlnTFDB
GRMZM2G005367_P01	Hap3/NF-YB	CCAAT	the same/anonymous/super/sub family of PlnTFDB
AC209381.3_FGP050	C2H2		missed by PlnTFDB
AC209381.3_FGP046	C2H2		missed by PlnTFDB
AC209381.3_FGP047	C2H2		missed by PlnTFDB
GRMZM2G114669_P01	C2H2	C2H2	the same/anonymous/super/sub family of PlnTFDB
GRMZM2G089638_P01	TCP	TCP	the same/anonymous/super/sub family of PlnTFDB
GRMZM2G125642_P01	PHD		missed by PlnTFDB
GRMZM2G025566_P01	PHD		missed by PlnTFDB
GRMZM2G025566_P02	PHD		missed by PlnTFDB
GRMZM2G000954_P01	MYB-HB-like	MYB-related	prediction conflicts with PlnTFDB
GRMZM2G000954_P02	MYB-HB-like	MYB-related	prediction conflicts with PlnTFDB
GRMZM2G000954_P04	MYB-HB-like	MYB-related	prediction conflicts with PlnTFDB
GRMZM2G000954_P05	MYB-HB-like	MYB-related	prediction conflicts with PlnTFDB
GRMZM2G000954_P06	MYB-HB-like	MYB-related	prediction conflicts with PlnTFDB
AC183950.1_FGP036	C2H2	C2H2	the same/anonymous/super/sub family of PlnTFDB
AC209366.3_FGP046	CCHC(Zn)		missed by PlnTFDB
GRMZM2G063896_P01	Hap3/NF-YB		missed by PlnTFDB
GRMZM2G063896_P02	Hap3/NF-YB		missed by PlnTFDB
GRMZM2G063896_P03	Hap3/NF-YB		missed by PlnTFDB
GRMZM2G064426_P01	Hap3/NF-YB	CCAAT	the same/anonymous/super/sub family of PlnTFDB
GRMZM2G064426_P02	Hap3/NF-YB	CCAAT	the same/anonymous/super/sub family of PlnTFDB
GRMZM2G093789_P01	MYB-HB-like	MYB	the same/anonymous/super/sub family of PlnTFDB
GRMZM2G093789_P02	MYB-HB-like	MYB	the same/anonymous/super/sub family of PlnTFDB
GRMZM2G179860_P01	ARID		missed by PlnTFDB
GRMZM2G154169_P01	SSXT		missed by PlnTFDB
GRMZM2G154611_P01	BTB-POZ		missed by PlnTFDB
GRMZM2G175267_P01	bZIP	bZIP	the same/anonymous/super/sub family of PlnTFDB
GRMZM2G175267_P02	bZIP	bZIP	the same/anonymous/super/sub family of PlnTFDB
GRMZM2G175267_P03	bZIP	bZIP	the same/anonymous/super/sub family of PlnTFDB
GRMZM2G175267_P04	bZIP	bZIP	the same/anonymous/super/sub family of PlnTFDB
GRMZM2G175267_P05	bZIP	bZIP	the same/anonymous/super/sub family of PlnTFDB
GRMZM2G024054_P01	MYB-HB-like	MYB-related	prediction conflicts with PlnTFDB
GRMZM2G024054_P01	MYB/SANT	MYB-related	prediction conflicts with PlnTFDB
GRMZM2G024054_P03	MYB-HB-like	MYB-related	prediction conflicts with PlnTFDB
GRMZM2G024054_P03	MYB/SANT	MYB-related	prediction conflicts with PlnTFDB
GRMZM2G024054_P04	Homeodomain-LIKE		missed by PlnTFDB
AC209332.3_FGP040	BED-type(Zn)		missed by PlnTFDB
GRMZM2G146041_P01	SNF2	SNF2	the same/anonymous/super/sub family of PlnTFDB
GRMZM2G146041_P02	SNF2	SNF2	the same/anonymous/super/sub family of PlnTFDB
GRMZM2G146041_P03	SNF2	SNF2	the same/anonymous/super/sub family of PlnTFDB
GRMZM2G128668_P01	C2C2-GATA	C2C2-GATA	the same/anonymous/super/sub family of PlnTFDB
GRMZM2G128751_P01	CCHC(Zn)		missed by PlnTFDB
GRMZM2G075782_P01	C2H2		missed by PlnTFDB
GRMZM2G169966_P01	WRKY	WRKY	the same/anonymous/super/sub family of PlnTFDB
GRMZM2G174610_P01	B3-Domain	ABI3VP1	the same/anonymous/super/sub family of PlnTFDB
GRMZM2G174610_P02	B3-Domain	ABI3VP1	the same/anonymous/super/sub family of PlnTFDB
GRMZM2G099966_P01	WD40-like		missed by PlnTFDB
GRMZM2G014519_P01	C2C2-GATA		missed by PlnTFDB
GRMZM2G113742_P01	MYB-HB-like	G2-like	prediction conflicts with PlnTFDB
GRMZM2G113742_P02	Homeodomain-LIKE		missed by PlnTFDB
GRMZM2G154720_P01	BED-type(Zn)		missed by PlnTFDB
GRMZM2G154724_P01	PHD		missed by PlnTFDB
AC209212.3_FGP037	CCHC(Zn)		missed by PlnTFDB
AC209212.3_FGP033	PHD		missed by PlnTFDB
GRMZM2G013034_P01	WD40-like		missed by PlnTFDB
GRMZM2G066830_P01	GRAS		missed by PlnTFDB
GRMZM2G103742_P01	WRKY		missed by PlnTFDB
GRMZM2G139740_P01	AP2-EREBP	AP2-EREBP	the same/anonymous/super/sub family of PlnTFDB
GRMZM2G081445_P01	MYB		missed by PlnTFDB
GRMZM2G123709_P01	WD40-like		missed by PlnTFDB
GRMZM2G123709_P02	WD40-like		missed by PlnTFDB
GRMZM2G123709_P03	WD40-like		missed by PlnTFDB
GRMZM2G118719_P01	MYB-HB-like	MYB	the same/anonymous/super/sub family of PlnTFDB
GRMZM2G067339_P01	C2H2		missed by PlnTFDB
GRMZM2G067339_P01	SNF2		missed by PlnTFDB
GRMZM2G003376_P01	bHLH		missed by PlnTFDB
GRMZM2G078274_P01	ARF	ARF	the same/anonymous/super/sub family of PlnTFDB
GRMZM2G078274_P02	AUX-IAA		missed by PlnTFDB
GRMZM2G078274_P03	ARF	ARF	the same/anonymous/super/sub family of PlnTFDB
GRMZM2G042512_P01	RR-A-type		missed by PlnTFDB
GRMZM2G131196_P01	MYB-HB-like	MYB	the same/anonymous/super/sub family of PlnTFDB
GRMZM2G154641_P01	Homobox-WOX	HB	the same/anonymous/super/sub family of PlnTFDB
GRMZM2G154641_P01	Homeodomain-TALE-BEL	HB	the same/anonymous/super/sub family of PlnTFDB
GRMZM2G154641_P02	Homobox-WOX	HB	the same/anonymous/super/sub family of PlnTFDB
GRMZM2G154641_P02	Homeodomain-TALE-KNOX	HB	the same/anonymous/super/sub family of PlnTFDB
GRMZM2G175661_P01	C2H2		missed by PlnTFDB
GRMZM2G158523_P02	RR-A-type	Orphans	prediction conflicts with PlnTFDB
GRMZM2G158321_P01	C2H2		missed by PlnTFDB
GRMZM2G151694_P01	RR-A-type	Orphans	prediction conflicts with PlnTFDB
GRMZM2G151694_P02	RR-A-type	Orphans	prediction conflicts with PlnTFDB
GRMZM2G108867_P01	PHD	PHD	the same/anonymous/super/sub family of PlnTFDB
GRMZM2G104792_P01	PHD		missed by PlnTFDB
GRMZM2G060527_P01	E2F-DP	E2F-DP	the same/anonymous/super/sub family of PlnTFDB
GRMZM2G106866_P01	NAM		missed by PlnTFDB
GRMZM2G125460_P01	AP2-EREBP	AP2-EREBP	the same/anonymous/super/sub family of PlnTFDB
GRMZM2G037683_P01	WD40-like		missed by PlnTFDB
GRMZM2G037683_P02	WD40-like		missed by PlnTFDB
GRMZM2G139363_P01	LisH		missed by PlnTFDB
GRMZM2G013016_P01	GRAS	GRAS	the same/anonymous/super/sub family of PlnTFDB
GRMZM2G128496_P01	AP2-EREBP	AP2-EREBP	the same/anonymous/super/sub family of PlnTFDB
GRMZM2G161602_P01	bZIP	bZIP	the same/anonymous/super/sub family of PlnTFDB
GRMZM2G161602_P02	bZIP	bZIP	the same/anonymous/super/sub family of PlnTFDB
GRMZM2G163914_P01	NAM	NAC	the same/anonymous/super/sub family of PlnTFDB
GRMZM2G163914_P02	NAM	NAC	the same/anonymous/super/sub family of PlnTFDB
GRMZM2G163914_P03	NAM	NAC	the same/anonymous/super/sub family of PlnTFDB
GRMZM2G157640_P01	NAM		missed by PlnTFDB
GRMZM2G006578_P01	bZIP	bZIP	the same/anonymous/super/sub family of PlnTFDB
GRMZM2G006578_P02	bZIP	bZIP	the same/anonymous/super/sub family of PlnTFDB
GRMZM2G006752_P02	EIL	EIL	the same/anonymous/super/sub family of PlnTFDB
GRMZM2G006850_P01	SBP	SBP	the same/anonymous/super/sub family of PlnTFDB
GRMZM2G093228_P01	WD40-like		missed by PlnTFDB
GRMZM2G093228_P02	WD40-like		missed by PlnTFDB
GRMZM2G093228_P03	WD40-like		missed by PlnTFDB
GRMZM2G045863_P01	WRKY	WRKY	the same/anonymous/super/sub family of PlnTFDB
GRMZM2G045863_P02	WRKY	WRKY	the same/anonymous/super/sub family of PlnTFDB
GRMZM2G045863_P03	WRKY	WRKY	the same/anonymous/super/sub family of PlnTFDB
GRMZM2G045863_P04	WRKY	WRKY	the same/anonymous/super/sub family of PlnTFDB
GRMZM2G178868_P01	WD40-like		missed by PlnTFDB
GRMZM2G140849_P01	Homeodomain-LIKE		missed by PlnTFDB
GRMZM2G140849_P02	Homeodomain-LIKE		missed by PlnTFDB
AC210048.3_FGP024	CCHC(Zn)		missed by PlnTFDB
AC210048.3_FGP028	CCHC(Zn)		missed by PlnTFDB
GRMZM2G117612_P01	PHD		missed by PlnTFDB
GRMZM2G117612_P02	PHD		missed by PlnTFDB
GRMZM2G033417_P01	CHROMO-DOMAIN		missed by PlnTFDB
GRMZM2G021777_P01	C2C2-CO-like	C2C2-CO-like	the same/anonymous/super/sub family of PlnTFDB
GRMZM2G021777_P02	Znf-B	Orphans	prediction conflicts with PlnTFDB
GRMZM2G083322_P01	CCHC(Zn)		missed by PlnTFDB
GRMZM2G083322_P02	CCHC(Zn)		missed by PlnTFDB
GRMZM2G083322_P03	CCHC(Zn)		missed by PlnTFDB
GRMZM2G083322_P04	CCHC(Zn)		missed by PlnTFDB
GRMZM2G083322_P05	CCHC(Zn)		missed by PlnTFDB
GRMZM2G083322_P06	CCHC(Zn)		missed by PlnTFDB
GRMZM2G083322_P07	CCHC(Zn)		missed by PlnTFDB
GRMZM2G142531_P01	BED-type(Zn)		missed by PlnTFDB
GRMZM2G089501_P01	bHLH	bHLH	the same/anonymous/super/sub family of PlnTFDB
GRMZM2G089501_P02	bHLH	bHLH	the same/anonymous/super/sub family of PlnTFDB
GRMZM2G089501_P03	bHLH	bHLH	the same/anonymous/super/sub family of PlnTFDB
GRMZM2G089501_P04	bHLH	bHLH	the same/anonymous/super/sub family of PlnTFDB
GRMZM2G089501_P05	bHLH	bHLH	the same/anonymous/super/sub family of PlnTFDB
AC210015.3_FGP036	CCHC(Zn)		missed by PlnTFDB
GRMZM2G039718_P01	AP2-EREBP	AP2-EREBP	the same/anonymous/super/sub family of PlnTFDB
GRMZM2G039997_P01	C2H2		missed by PlnTFDB
AC210010.4_FGP027	bZIP	bZIP	the same/anonymous/super/sub family of PlnTFDB
GRMZM2G101769_P01	TIFY	Tify	prediction conflicts with PlnTFDB
GRMZM2G101812_P01	ARID		missed by PlnTFDB
GRMZM2G072142_P01	C2H2		missed by PlnTFDB
GRMZM2G173882_P01	MYB-HB-like	G2-like	prediction conflicts with PlnTFDB
GRMZM2G089176_P01	PHD		missed by PlnTFDB
GRMZM2G089176_P02	PHD		missed by PlnTFDB
GRMZM2G067019_P01	SET		missed by PlnTFDB
GRMZM2G123953_P01	CCHC(Zn)		missed by PlnTFDB
GRMZM2G038190_P02	Hap3/NF-YB	CCAAT	the same/anonymous/super/sub family of PlnTFDB
GRMZM2G038190_P03	Hap3/NF-YB	CCAAT	the same/anonymous/super/sub family of PlnTFDB
GRMZM2G038190_P04	Hap3/NF-YB	CCAAT	the same/anonymous/super/sub family of PlnTFDB
AC209966.4_FGP036	TCP		missed by PlnTFDB
GRMZM2G135703_P01	C2C2-Dof	C2C2-Dof	the same/anonymous/super/sub family of PlnTFDB
GRMZM2G137537_P01	RB	RB	the same/anonymous/super/sub family of PlnTFDB
GRMZM2G137537_P02	RB	RB	the same/anonymous/super/sub family of PlnTFDB
GRMZM2G137537_P03	RB	RB	the same/anonymous/super/sub family of PlnTFDB
GRMZM2G053027_P01	PHD		missed by PlnTFDB
GRMZM2G150327_P01	bHLH	bHLH	the same/anonymous/super/sub family of PlnTFDB
GRMZM2G110531_P01	BTB-POZ-MATH		missed by PlnTFDB
GRMZM2G110531_P02	BTB-POZ-MATH		missed by PlnTFDB
GRMZM2G155009_P01	BTB-POZ		missed by PlnTFDB
GRMZM2G135660_P01	AS2-LOB	LOB	the same/anonymous/super/sub family of PlnTFDB
GRMZM2G041344_P01	C2H2		missed by PlnTFDB
GRMZM2G018241_P01	PHD		missed by PlnTFDB
GRMZM2G006133_P01	AP2-EREBP	AP2-EREBP	the same/anonymous/super/sub family of PlnTFDB
GRMZM2G035784_P01	PHD		missed by PlnTFDB
GRMZM2G109068_P01	BED-type(Zn)		missed by PlnTFDB
GRMZM2G061010_P01	CHROMO-DOMAIN		missed by PlnTFDB
GRMZM2G105250_P01	PAZ-Argonaute		missed by PlnTFDB
GRMZM2G153859_P01	PAZ-Argonaute		missed by PlnTFDB
GRMZM2G153859_P02	PAZ-Argonaute		missed by PlnTFDB
GRMZM2G153859_P03	PAZ-Argonaute		missed by PlnTFDB
GRMZM2G153859_P04	PAZ-Argonaute		missed by PlnTFDB
GRMZM2G153859_P05	PAZ-Argonaute		missed by PlnTFDB
GRMZM2G153859_P06	PAZ-Argonaute		missed by PlnTFDB
GRMZM2G085199_P01	bHLH		missed by PlnTFDB
GRMZM2G003558_P01	EIL	EIL	the same/anonymous/super/sub family of PlnTFDB
GRMZM2G130752_P01	CHROMO-DOMAIN		missed by PlnTFDB
GRMZM2G057201_P01	PHD	Alfin-like	prediction conflicts with PlnTFDB
GRMZM2G057201_P02	PHD	Alfin-like	prediction conflicts with PlnTFDB
GRMZM2G057201_P03	PHD	Alfin-like	prediction conflicts with PlnTFDB
GRMZM2G177014_P01	Homeodomain-LIKE		missed by PlnTFDB
GRMZM2G177014_P01	MYB-HB-like		missed by PlnTFDB
GRMZM2G024851_P01	bZIP		missed by PlnTFDB
GRMZM2G024007_P01	WD40-like		missed by PlnTFDB
GRMZM2G024007_P02	WD40-like		missed by PlnTFDB
GRMZM2G024247_P01	HMG	HMG	the same/anonymous/super/sub family of PlnTFDB
GRMZM2G134785_P01	CCHC(Zn)		missed by PlnTFDB
GRMZM2G074908_P01	MYB-HB-like	G2-like	prediction conflicts with PlnTFDB
GRMZM2G129428_P01	C2H2	C2H2	the same/anonymous/super/sub family of PlnTFDB
GRMZM2G022162_P01	Hap3/NF-YB	CCAAT	the same/anonymous/super/sub family of PlnTFDB
GRMZM2G130905_P01	CCHC(Zn)		missed by PlnTFDB
GRMZM2G037403_P01	B3-Domain		missed by PlnTFDB
GRMZM2G060544_P01	AS2-LOB	LOB	the same/anonymous/super/sub family of PlnTFDB
GRMZM2G003424_P02	C3H	C3H	the same/anonymous/super/sub family of PlnTFDB
GRMZM2G144793_P01	C2H2		missed by PlnTFDB
GRMZM2G144793_P02	C2H2		missed by PlnTFDB
AC209837.4_FGP031	bZIP	bZIP	the same/anonymous/super/sub family of PlnTFDB
AC209831.3_FGP038	Znf-LSD		missed by PlnTFDB
GRMZM2G158085_P01	CCHC(Zn)		missed by PlnTFDB
GRMZM2G052671_P01	WRKY	WRKY	the same/anonymous/super/sub family of PlnTFDB
GRMZM2G025326_P01	JmjC	Jumonji	the same/anonymous/super/sub family of PlnTFDB
GRMZM2G025326_P01	JmjN	Jumonji	the same/anonymous/super/sub family of PlnTFDB
GRMZM2G025326_P01	JUMONJI	Jumonji	the same/anonymous/super/sub family of PlnTFDB
GRMZM2G060894_P01	LisH	LUG	the same/anonymous/super/sub family of PlnTFDB
GRMZM2G060894_P01	WD40-like	LUG	matched in other predictions
GRMZM2G060894_P02	LisH	LUG	the same/anonymous/super/sub family of PlnTFDB
GRMZM2G161961_P01	Homobox-WOX	HB	the same/anonymous/super/sub family of PlnTFDB
GRMZM2G161961_P01	Homeodomain-TALE-BEL	HB	the same/anonymous/super/sub family of PlnTFDB
GRMZM2G161961_P02	Homobox-WOX	HB	the same/anonymous/super/sub family of PlnTFDB
GRMZM2G161961_P02	Homeodomain-TALE-BEL	HB	the same/anonymous/super/sub family of PlnTFDB
GRMZM2G071468_P02	MYB-HB-like	MYB-related	prediction conflicts with PlnTFDB
GRMZM2G130163_P01	CCHC(Zn)		missed by PlnTFDB
GRMZM2G130163_P01	FAR		missed by PlnTFDB
GRMZM2G068239_P01	C2H2		missed by PlnTFDB
GRMZM2G063522_P01	NAM	NAC	the same/anonymous/super/sub family of PlnTFDB
GRMZM2G178435_P01	SNF2	SNF2	the same/anonymous/super/sub family of PlnTFDB
GRMZM2G127340_P01	CCHC(Zn)		missed by PlnTFDB
GRMZM2G127340_P02	CCHC(Zn)		missed by PlnTFDB
GRMZM2G127340_P03	CCHC(Zn)		missed by PlnTFDB
GRMZM2G127340_P04	CCHC(Zn)		missed by PlnTFDB
GRMZM2G078355_P01	WD40-like		missed by PlnTFDB
GRMZM2G078355_P02	WD40-like		missed by PlnTFDB
GRMZM2G078355_P04	C2H2		missed by PlnTFDB
GRMZM2G078355_P04	WD40-like		missed by PlnTFDB
GRMZM2G078355_P05	C2H2		missed by PlnTFDB
GRMZM2G153229_P01	SET	SET	the same/anonymous/super/sub family of PlnTFDB
GRMZM2G153229_P02	SET	SET	the same/anonymous/super/sub family of PlnTFDB
GRMZM2G037886_P01	MADS-type1	MADS	the same/anonymous/super/sub family of PlnTFDB
AC209768.3_FGP048	BED-type(Zn)		missed by PlnTFDB
AC209760.3_FGP038	PHD		missed by PlnTFDB
GRMZM2G030465_P01	AUX-IAA	AUX/IAA	the same/anonymous/super/sub family of PlnTFDB
GRMZM2G030465_P02	AUX-IAA	AUX/IAA	the same/anonymous/super/sub family of PlnTFDB
GRMZM2G030744_P01	bHLH		missed by PlnTFDB
GRMZM2G030744_P02	bHLH	bHLH	the same/anonymous/super/sub family of PlnTFDB
GRMZM2G030744_P03	bHLH	bHLH	the same/anonymous/super/sub family of PlnTFDB
GRMZM2G163192_P01	BED-type(Zn)		missed by PlnTFDB
GRMZM2G163200_P01	C2C2-GATA	C2C2-GATA	the same/anonymous/super/sub family of PlnTFDB
GRMZM2G163200_P02	C2C2-GATA	C2C2-GATA	the same/anonymous/super/sub family of PlnTFDB
GRMZM2G163200_P03	C2C2-GATA	C2C2-GATA	the same/anonymous/super/sub family of PlnTFDB
GRMZM2G163200_P04	C2C2-GATA	C2C2-GATA	the same/anonymous/super/sub family of PlnTFDB
GRMZM2G008855_P01	CCHC(Zn)		missed by PlnTFDB
GRMZM2G084842_P02	Hap3/NF-YB		missed by PlnTFDB
GRMZM2G042218_P01	C2C2-Dof	C2C2-Dof	the same/anonymous/super/sub family of PlnTFDB
AC209737.3_FGP040	C2H2		missed by PlnTFDB
GRMZM2G143640_P01	MYB-HB-like	MYB-related	prediction conflicts with PlnTFDB
GRMZM2G137532_P01	bZIP	bZIP	the same/anonymous/super/sub family of PlnTFDB
GRMZM2G137541_P01	bHLH	bHLH	the same/anonymous/super/sub family of PlnTFDB
GRMZM2G092186_P01	C2H2		missed by PlnTFDB
GRMZM2G025480_P01	WD40-like		missed by PlnTFDB
GRMZM2G025480_P02	WD40-like		missed by PlnTFDB
GRMZM2G025480_P03	WD40-like		missed by PlnTFDB
GRMZM2G159090_P01	Bromodomain		missed by PlnTFDB
GRMZM2G159090_P02	Bromodomain		missed by PlnTFDB
GRMZM2G019938_P01	B3-Domain		missed by PlnTFDB
GRMZM2G019956_P01	B3-Domain	ABI3VP1	the same/anonymous/super/sub family of PlnTFDB
GRMZM2G061292_P01	C2C2-Dof	C2C2-Dof	the same/anonymous/super/sub family of PlnTFDB
GRMZM2G090321_P01	BED-type(Zn)		missed by PlnTFDB
AC209679.3_FGP033	CCHC(Zn)		missed by PlnTFDB
GRMZM2G051785_P01	GRAS	GRAS	the same/anonymous/super/sub family of PlnTFDB
GRMZM2G024124_P01	WD40-like		missed by PlnTFDB
GRMZM2G024124_P02	WD40-like		missed by PlnTFDB
GRMZM2G024124_P03	WD40-like		missed by PlnTFDB
GRMZM2G024124_P04	WD40-like		missed by PlnTFDB
AC209671.3_FGP040	CCHC(Zn)		missed by PlnTFDB
GRMZM2G112548_P01	NAM	NAC	the same/anonymous/super/sub family of PlnTFDB
GRMZM2G031128_P01	GeBP		missed by PlnTFDB
GRMZM2G031128_P02	GeBP		missed by PlnTFDB
GRMZM2G078314_P01	Hap3/NF-YB		missed by PlnTFDB
GRMZM2G113888_P01	TCP	TCP	the same/anonymous/super/sub family of PlnTFDB
GRMZM2G103660_P01	bHLH	bHLH	the same/anonymous/super/sub family of PlnTFDB
GRMZM2G147515_P01	GeBP	GeBP	the same/anonymous/super/sub family of PlnTFDB
GRMZM2G076447_P01	BED-type(Zn)		missed by PlnTFDB
AC210308.3_FGP045	Znf-B		missed by PlnTFDB
AC210308.3_FGP045	CCHC(Zn)		missed by PlnTFDB
GRMZM2G170137_P01	C2H2		missed by PlnTFDB
AC210302.3_FGP042	C2H2	C2H2	the same/anonymous/super/sub family of PlnTFDB
GRMZM2G049410_P01	bHLH		missed by PlnTFDB
GRMZM2G049425_P01	Homobox-WOX	HB	the same/anonymous/super/sub family of PlnTFDB
GRMZM2G049425_P01	HD-SAD	HB	the same/anonymous/super/sub family of PlnTFDB
GRMZM2G092360_P01	C2H2		missed by PlnTFDB
GRMZM2G023233_P01	C2H2		missed by PlnTFDB
GRMZM2G023233_P02	C2H2		missed by PlnTFDB
GRMZM2G023233_P03	C2H2		missed by PlnTFDB
AC191036.2_FGP031	AP2-EREBP	AP2-EREBP	the same/anonymous/super/sub family of PlnTFDB
GRMZM2G014244_P01	CCHC(Zn)		missed by PlnTFDB
GRMZM2G012041_P01	C3H	C3H	the same/anonymous/super/sub family of PlnTFDB
GRMZM2G103783_P01	MYB	MYB-related	prediction conflicts with PlnTFDB
GRMZM2G103783_P02	Bromodomain		missed by PlnTFDB
GRMZM2G103783_P03	Bromodomain		missed by PlnTFDB
GRMZM2G173198_P01	Tesmin	CPP	the same/anonymous/super/sub family of PlnTFDB
GRMZM2G005684_P01	HSF-type-DNA-binding	HSF	the same/anonymous/super/sub family of PlnTFDB
GRMZM2G134593_P01	NAM	NAC	the same/anonymous/super/sub family of PlnTFDB
GRMZM2G103432_P01	C2C2-GATA	C2C2-GATA	the same/anonymous/super/sub family of PlnTFDB
GRMZM2G030352_P01	BED-type(Zn)		missed by PlnTFDB
GRMZM2G181032_P01	MYB-HB-like	MYB-related	prediction conflicts with PlnTFDB
GRMZM2G058627_P01	WRKY		missed by PlnTFDB
GRMZM2G028887_P01	WD40-like		missed by PlnTFDB
AC210270.3_FGP031	WD40-like		missed by PlnTFDB
GRMZM2G097391_P01	MYB-HB-like	MYB-related	prediction conflicts with PlnTFDB
GRMZM2G165452_P01	PHD	PHD	the same/anonymous/super/sub family of PlnTFDB
GRMZM2G165452_P02	PHD		missed by PlnTFDB
GRMZM2G165452_P03	PHD	PHD	the same/anonymous/super/sub family of PlnTFDB
GRMZM2G165452_P04	PHD	PHD	the same/anonymous/super/sub family of PlnTFDB
GRMZM2G165452_P05	JmjC-ARID	ARID	the same/anonymous/super/sub family of PlnTFDB
AC210267.3_FGP040	bZIP		missed by PlnTFDB
GRMZM2G078303_P01	bHLH	bHLH	the same/anonymous/super/sub family of PlnTFDB
GRMZM2G078303_P02	bHLH	bHLH	the same/anonymous/super/sub family of PlnTFDB
GRMZM2G005954_P01	TIFY	Tify	prediction conflicts with PlnTFDB
GRMZM2G156088_P01	PHD		missed by PlnTFDB
GRMZM2G156104_P01	PHD	PHD	the same/anonymous/super/sub family of PlnTFDB
GRMZM2G005954_P02	TIFY	Tify	prediction conflicts with PlnTFDB
GRMZM2G026507_P01	C2H2		missed by PlnTFDB
GRMZM2G040477_P01	WD40-like		missed by PlnTFDB
GRMZM2G003551_P01	WRKY	WRKY	the same/anonymous/super/sub family of PlnTFDB
GRMZM2G091151_P01	C2H2		missed by PlnTFDB
GRMZM2G043401_P01	LIM	LIM	the same/anonymous/super/sub family of PlnTFDB
GRMZM2G043401_P02	LIM	Orphans	prediction conflicts with PlnTFDB
GRMZM2G146380_P01	NAM		missed by PlnTFDB
GRMZM2G001223_P01	MYB-HB-like		missed by PlnTFDB
GRMZM2G001223_P02	MYB-HB-like	MYB-related	prediction conflicts with PlnTFDB
GRMZM2G167205_P01	ARF	ARF	the same/anonymous/super/sub family of PlnTFDB
GRMZM2G001223_P03	MYB-HB-like	MYB	the same/anonymous/super/sub family of PlnTFDB
GRMZM2G000836_P01	C2H2	C2H2	the same/anonymous/super/sub family of PlnTFDB
GRMZM2G000842_P01	bZIP	bZIP	the same/anonymous/super/sub family of PlnTFDB
GRMZM2G000842_P02	bZIP	bZIP	the same/anonymous/super/sub family of PlnTFDB
GRMZM2G001223_P04	MYB-HB-like		missed by PlnTFDB
GRMZM2G000842_P03	bZIP	bZIP	the same/anonymous/super/sub family of PlnTFDB
GRMZM2G000842_P04	bZIP	bZIP	the same/anonymous/super/sub family of PlnTFDB
GRMZM2G149513_P01	C2H2		missed by PlnTFDB
GRMZM2G149513_P01	LisH		missed by PlnTFDB
GRMZM2G149513_P02	C2H2		missed by PlnTFDB
GRMZM2G149513_P02	LisH		missed by PlnTFDB
GRMZM2G149513_P03	C2H2		missed by PlnTFDB
GRMZM2G149513_P03	LisH		missed by PlnTFDB
GRMZM2G149513_P04	C2H2		missed by PlnTFDB
GRMZM2G149513_P04	LisH		missed by PlnTFDB
GRMZM2G149513_P06	C2H2		missed by PlnTFDB
GRMZM2G149513_P06	LisH		missed by PlnTFDB
GRMZM2G024056_P01	MYB	Trihelix	prediction conflicts with PlnTFDB
GRMZM2G059266_P01	PHD	PHD	the same/anonymous/super/sub family of PlnTFDB
GRMZM2G121404_P01	CCHC(Zn)		missed by PlnTFDB
GRMZM2G121404_P02	CCHC(Zn)		missed by PlnTFDB
GRMZM2G068331_P01	PHD	PHD	the same/anonymous/super/sub family of PlnTFDB
GRMZM2G068331_P02	PHD	PHD	the same/anonymous/super/sub family of PlnTFDB
GRMZM2G068421_P01	CCHC(Zn)		missed by PlnTFDB
AC190963.1_FGP044	CCHC(Zn)		missed by PlnTFDB
GRMZM2G172210_P01	BTB-POZ-MATH		missed by PlnTFDB
GRMZM2G117851_P01	bZIP	bZIP	the same/anonymous/super/sub family of PlnTFDB
GRMZM2G131281_P01	AP2-EREBP	AP2-EREBP	the same/anonymous/super/sub family of PlnTFDB
GRMZM2G131104_P01	bHLH		missed by PlnTFDB
GRMZM2G131104_P02	bHLH		missed by PlnTFDB
GRMZM2G131104_P03	bHLH		missed by PlnTFDB
GRMZM2G107672_P01	bHLH	bHLH	the same/anonymous/super/sub family of PlnTFDB
GRMZM2G064728_P01	C3H	C3H	the same/anonymous/super/sub family of PlnTFDB
GRMZM2G119647_P01	BED-type(Zn)		missed by PlnTFDB
GRMZM2G163789_P01	CCHC(Zn)		missed by PlnTFDB
GRMZM2G016570_P01	CCHC(Zn)		missed by PlnTFDB
GRMZM2G016772_P01	MADS-type1	MADS	the same/anonymous/super/sub family of PlnTFDB
GRMZM2G017278_P01	PHD		missed by PlnTFDB
GRMZM2G017278_P02	PHD		missed by PlnTFDB
GRMZM2G020054_P01	AP2-EREBP	AP2-EREBP	the same/anonymous/super/sub family of PlnTFDB
GRMZM2G020254_P01	WRKY		missed by PlnTFDB
GRMZM2G098429_P01	LisH		missed by PlnTFDB
GRMZM2G098429_P01	WD40-like		missed by PlnTFDB
GRMZM2G098429_P02	LisH		missed by PlnTFDB
GRMZM2G098429_P03	LisH		missed by PlnTFDB
GRMZM2G098429_P03	WD40-like		missed by PlnTFDB
GRMZM2G098429_P04	LisH		missed by PlnTFDB
GRMZM2G098429_P04	WD40-like		missed by PlnTFDB
GRMZM2G126116_P01	AP2-EREBP	AP2-EREBP	the same/anonymous/super/sub family of PlnTFDB
GRMZM2G168907_P01	MADS-MIKC	MADS	the same/anonymous/super/sub family of PlnTFDB
AC210740.3_FGP036	C2H2		missed by PlnTFDB
GRMZM2G109869_P01	GRAS	GRAS	the same/anonymous/super/sub family of PlnTFDB
GRMZM2G109869_P02	GRAS		missed by PlnTFDB
GRMZM2G004696_P01	AUX-IAA	AUX/IAA	the same/anonymous/super/sub family of PlnTFDB
GRMZM2G004799_P01	C2H2		missed by PlnTFDB
GRMZM2G122750_P01	DDT	HB	prediction conflicts with PlnTFDB
GRMZM2G096540_P01	AUX-IAA	AUX/IAA	the same/anonymous/super/sub family of PlnTFDB
AC190887.3_FGP039	WD40-like		missed by PlnTFDB
GRMZM2G148693_P01	MADS-MIKC	MADS	the same/anonymous/super/sub family of PlnTFDB
GRMZM2G148693_P02	MADS-type1	MADS	the same/anonymous/super/sub family of PlnTFDB
GRMZM2G162949_P01	C2H2		missed by PlnTFDB
GRMZM2G079749_P01	MYB-HB-like	G2-like	prediction conflicts with PlnTFDB
GRMZM2G033049_P01	bZIP	bZIP	the same/anonymous/super/sub family of PlnTFDB
GRMZM2G033049_P02	bZIP	bZIP	the same/anonymous/super/sub family of PlnTFDB
GRMZM2G179465_P01	bZIP		missed by PlnTFDB
GRMZM2G179465_P02	bZIP		missed by PlnTFDB
GRMZM2G179465_P03	bZIP		missed by PlnTFDB
GRMZM2G171478_P01	C2H2		missed by PlnTFDB
GRMZM2G055131_P01	CCHC(Zn)		missed by PlnTFDB
GRMZM2G155351_P01	CCHC(Zn)		missed by PlnTFDB
GRMZM2G121753_P01	MYB-HB-like		missed by PlnTFDB
GRMZM2G107560_P01	bHLH	bHLH	the same/anonymous/super/sub family of PlnTFDB
AC210956.4_FGP043	C2H2		missed by PlnTFDB
AC210946.4_FGP035	CCHC(Zn)		missed by PlnTFDB
AC210906.3_FGP026	C2H2	C2H2	the same/anonymous/super/sub family of PlnTFDB
GRMZM2G081221_P01	FHA-SMAD	FHA	the same/anonymous/super/sub family of PlnTFDB
AC210883.4_FGP035	BED-type(Zn)		missed by PlnTFDB
GRMZM2G020575_P01	CCHC(Zn)		missed by PlnTFDB
GRMZM2G007150_P01	FAR		missed by PlnTFDB
GRMZM2G102316_P01	JmjC		missed by PlnTFDB
GRMZM2G030094_P01	JmjC		missed by PlnTFDB
GRMZM2G030180_P01	JmjC		missed by PlnTFDB
GRMZM2G008525_P01	bHLH		missed by PlnTFDB
GRMZM2G159657_P01	bHLH		missed by PlnTFDB
AC190693.1_FGP033	MADS-type1	MADS	the same/anonymous/super/sub family of PlnTFDB
GRMZM2G016744_P01	C2H2		missed by PlnTFDB
GRMZM2G004334_P01	Homobox-WOX	HB	the same/anonymous/super/sub family of PlnTFDB
GRMZM2G004334_P01	HD-SAD	HB	the same/anonymous/super/sub family of PlnTFDB
GRMZM2G145925_P01	BES/BZR	BES1	the same/anonymous/super/sub family of PlnTFDB
GRMZM2G051235_P01	bHLH		missed by PlnTFDB
GRMZM2G051235_P02	bHLH		missed by PlnTFDB
GRMZM2G104074_P01	NAM	NAC	the same/anonymous/super/sub family of PlnTFDB
GRMZM2G155668_P01	MYB-HB-like	MYB	the same/anonymous/super/sub family of PlnTFDB
GRMZM2G064788_P01	BTB-POZ-MATH		missed by PlnTFDB
GRMZM2G033518_P01	Znf-LSD		missed by PlnTFDB
GRMZM2G033518_P02	Znf-LSD		missed by PlnTFDB
GRMZM2G033518_P03	Znf-LSD		missed by PlnTFDB
GRMZM2G129034_P01	MADS-MIKC	MADS	the same/anonymous/super/sub family of PlnTFDB
GRMZM2G129034_P02	MADS-MIKC	MADS	the same/anonymous/super/sub family of PlnTFDB
GRMZM2G061734_P01	SBP	SBP	the same/anonymous/super/sub family of PlnTFDB
GRMZM2G003971_P01	FAR		missed by PlnTFDB
GRMZM2G047128_P01	PHD		missed by PlnTFDB
GRMZM2G128608_P01	PHD		missed by PlnTFDB
GRMZM2G076363_P01	Hap2/NF-YA		missed by PlnTFDB
GRMZM2G076363_P01	FAR		missed by PlnTFDB
AC210808.3_FGP041	BED-type(Zn)		missed by PlnTFDB
GRMZM2G145925_P02	BES/BZR	BES1	the same/anonymous/super/sub family of PlnTFDB
GRMZM2G067143_P01	WD40-like		missed by PlnTFDB
GRMZM2G032613_P01	C2H2		missed by PlnTFDB
GRMZM2G123212_P01	C2H2		missed by PlnTFDB
AC210796.4_FGP036	CCHC(Zn)		missed by PlnTFDB
GRMZM2G084950_P01	MYB-HB-like	MYB-related	prediction conflicts with PlnTFDB
GRMZM2G016962_P01	Homeodomain-TALE-KNOX		missed by PlnTFDB
GRMZM2G016962_P01	Homeodomain-LIKE		missed by PlnTFDB
GRMZM2G145925_P03	BES/BZR	BES1	the same/anonymous/super/sub family of PlnTFDB
GRMZM2G028766_P01	C2H2	C2H2	the same/anonymous/super/sub family of PlnTFDB
GRMZM2G028766_P02	C2H2	C2H2	the same/anonymous/super/sub family of PlnTFDB
GRMZM2G142503_P01	TIFY	Tify	prediction conflicts with PlnTFDB
GRMZM2G102372_P01	CCHC(Zn)		missed by PlnTFDB
GRMZM2G093020_P01	bZIP	bZIP	the same/anonymous/super/sub family of PlnTFDB
GRMZM2G067949_P01	Hap3/NF-YB		missed by PlnTFDB
GRMZM2G068992_P01	WD40-like		missed by PlnTFDB
GRMZM2G145925_P04	BES/BZR	BES1	the same/anonymous/super/sub family of PlnTFDB
GRMZM2G068912_P01	C2C2-GATA		missed by PlnTFDB
GRMZM2G068912_P02	C2C2-GATA		missed by PlnTFDB
GRMZM2G069437_P01	HSF-type-DNA-binding	HSF	the same/anonymous/super/sub family of PlnTFDB
GRMZM2G069530_P01	PHD		missed by PlnTFDB
GRMZM2G050785_P01	CCHC(Zn)		missed by PlnTFDB
GRMZM2G072182_P01	bHLH	bHLH	the same/anonymous/super/sub family of PlnTFDB
GRMZM2G072440_P02	SET	SET	the same/anonymous/super/sub family of PlnTFDB
GRMZM2G072440_P03	SET	SET	the same/anonymous/super/sub family of PlnTFDB
GRMZM2G072440_P04	SET	SET	the same/anonymous/super/sub family of PlnTFDB
GRMZM2G147716_P01	MADS-MIKC	MADS	the same/anonymous/super/sub family of PlnTFDB
GRMZM2G147716_P02	MADS-type1	MADS	the same/anonymous/super/sub family of PlnTFDB
GRMZM2G130825_P01	GRAS	GRAS	the same/anonymous/super/sub family of PlnTFDB
GRMZM2G015097_P01	Tesmin	CPP	the same/anonymous/super/sub family of PlnTFDB
GRMZM2G044182_P01	Tesmin	CPP	the same/anonymous/super/sub family of PlnTFDB
GRMZM2G130825_P02	GRAS	GRAS	the same/anonymous/super/sub family of PlnTFDB
AC211184.3_FGP042	CCHC(Zn)		missed by PlnTFDB
AC211184.3_FGP042	FAR		missed by PlnTFDB
GRMZM2G060217_P01	GARP-G2-like	ARR-B	the same/anonymous/super/sub family of PlnTFDB
GRMZM2G060217_P01	RR-A-type	ARR-B	matched in other predictions
GRMZM2G060217_P01	RR-B-type	ARR-B	the same/anonymous/super/sub family of PlnTFDB
GRMZM2G130854_P01	WRKY	WRKY	the same/anonymous/super/sub family of PlnTFDB
GRMZM2G060290_P01	bZIP	bZIP	the same/anonymous/super/sub family of PlnTFDB
GRMZM2G175955_P01	bHLH	bHLH	the same/anonymous/super/sub family of PlnTFDB
AC211182.3_FGP038	C2H2		missed by PlnTFDB
GRMZM2G108108_P02	EIL	EIL	the same/anonymous/super/sub family of PlnTFDB
GRMZM2G108162_P01	SBP	SBP	the same/anonymous/super/sub family of PlnTFDB
GRMZM2G079524_P01	bZIP	bZIP	the same/anonymous/super/sub family of PlnTFDB
GRMZM2G138340_P01	bZIP		missed by PlnTFDB
GRMZM2G008157_P01	AP2-EREBP	AP2-EREBP	the same/anonymous/super/sub family of PlnTFDB
GRMZM2G020714_P01	BED-type(Zn)		missed by PlnTFDB
GRMZM2G144971_P01	CW-Zn		missed by PlnTFDB
GRMZM2G144971_P02	CW-Zn		missed by PlnTFDB
GRMZM2G144971_P03	CW-Zn		missed by PlnTFDB
GRMZM2G111744_P01	MYB-HB-like	G2-like	prediction conflicts with PlnTFDB
GRMZM2G111744_P02	Homeodomain-LIKE		missed by PlnTFDB
GRMZM2G011362_P01	WD40-like		missed by PlnTFDB
GRMZM2G011362_P02	WD40-like		missed by PlnTFDB
GRMZM2G141335_P01	AP2-EREBP	AP2-EREBP	the same/anonymous/super/sub family of PlnTFDB
AC211152.4_FGP039	CCHC(Zn)		missed by PlnTFDB
GRMZM2G070295_P01	PLATZ	PLATZ	the same/anonymous/super/sub family of PlnTFDB
GRMZM2G024375_P01	CCHC(Zn)		missed by PlnTFDB
GRMZM2G024375_P01	FAR		missed by PlnTFDB
AC190537.2_FGP041	CCHC(Zn)		missed by PlnTFDB
AC211261.3_FGP037	BED-type(Zn)		missed by PlnTFDB
GRMZM2G109480_P02	B3-Domain	ABI3VP1	the same/anonymous/super/sub family of PlnTFDB
GRMZM2G109480_P03	B3-Domain	ABI3VP1	the same/anonymous/super/sub family of PlnTFDB
GRMZM2G139082_P01	AP2-EREBP	AP2-EREBP	the same/anonymous/super/sub family of PlnTFDB
GRMZM2G139082_P02	AP2-EREBP	AP2-EREBP	the same/anonymous/super/sub family of PlnTFDB
GRMZM2G131394_P01	WD40-like		missed by PlnTFDB
GRMZM2G165858_P01	LisH		missed by PlnTFDB
AC211255.3_FGP032	FAR		missed by PlnTFDB
GRMZM2G111504_P01	bZIP		missed by PlnTFDB
GRMZM2G151689_P01	C3H	C3H	the same/anonymous/super/sub family of PlnTFDB
GRMZM2G151689_P04	C3H	C3H	the same/anonymous/super/sub family of PlnTFDB
GRMZM2G025255_P01	C2H2		missed by PlnTFDB
AC211245.4_FGP047	C2H2		missed by PlnTFDB
GRMZM2G094275_P01	AP2-EREBP	AP2-EREBP	the same/anonymous/super/sub family of PlnTFDB
GRMZM2G078526_P01	C2H2		missed by PlnTFDB
GRMZM2G133893_P01	CCHC(Zn)		missed by PlnTFDB
GRMZM2G134552_P01	C3H-WRC/GRF	Orphans	prediction conflicts with PlnTFDB
GRMZM2G113027_P01	PHD		missed by PlnTFDB
GRMZM2G113039_P01	C2H2		missed by PlnTFDB
GRMZM2G113039_P02	C2H2		missed by PlnTFDB
GRMZM2G134552_P02	C3H-WRC/GRF	Orphans	prediction conflicts with PlnTFDB
GRMZM2G147347_P01	BED-type(Zn)		missed by PlnTFDB
GRMZM2G147347_P02	BED-type(Zn)		missed by PlnTFDB
AC211580.4_FGP026	CCHC(Zn)		missed by PlnTFDB
GRMZM2G124540_P01	MYB-HB-like	G2-like	prediction conflicts with PlnTFDB
GRMZM2G034563_P01	MYB-HB-like	G2-like	prediction conflicts with PlnTFDB
GRMZM2G034694_P01	TAZ		missed by PlnTFDB
GRMZM2G127306_P01	Homobox-WOX	HB	the same/anonymous/super/sub family of PlnTFDB
GRMZM2G135052_P01	MYB-HB-like	MYB-related	prediction conflicts with PlnTFDB
GRMZM2G095073_P01	WD40-like		missed by PlnTFDB
GRMZM2G095095_P01	WD40-like		missed by PlnTFDB
GRMZM2G110913_P01	AS2-LOB	LOB	the same/anonymous/super/sub family of PlnTFDB
GRMZM2G017470_P01	C2C2-Dof	C2C2-Dof	the same/anonymous/super/sub family of PlnTFDB
GRMZM2G093725_P01	C2C2-Dof	C2C2-Dof	the same/anonymous/super/sub family of PlnTFDB
GRMZM2G174572_P01	WD40-like		missed by PlnTFDB
GRMZM2G040347_P01	MYB-HB-like	MYB	the same/anonymous/super/sub family of PlnTFDB
GRMZM2G074470_P01	CHROMO-DOMAIN		missed by PlnTFDB
GRMZM2G128750_P01	BED-type(Zn)		missed by PlnTFDB
GRMZM2G115812_P01	SAP		missed by PlnTFDB
GRMZM2G115812_P02	SAP		missed by PlnTFDB
AC211478.3_FGP027	NAM		missed by PlnTFDB
GRMZM2G122964_P01	C2H2	C2H2	the same/anonymous/super/sub family of PlnTFDB
GRMZM2G150409_P01	C2H2		missed by PlnTFDB
GRMZM2G150536_P01	CCHC(Zn)		missed by PlnTFDB
GRMZM2G150536_P02	CCHC(Zn)		missed by PlnTFDB
GRMZM2G150536_P03	CCHC(Zn)		missed by PlnTFDB
GRMZM2G144163_T01_P01	BED-type(Zn)		missed by PlnTFDB
GRMZM2G144172_P01	C2C2-Dof	C2C2-Dof	the same/anonymous/super/sub family of PlnTFDB
GRMZM2G130442_P01	Homobox-WOX	HB	the same/anonymous/super/sub family of PlnTFDB
GRMZM2G130442_P01	HD-SAD	HB	the same/anonymous/super/sub family of PlnTFDB
GRMZM2G130442_P02	Homobox-WOX	HB	the same/anonymous/super/sub family of PlnTFDB
GRMZM2G130442_P02	HD-SAD	HB	the same/anonymous/super/sub family of PlnTFDB
GRMZM2G027586_P01	WD40-like		missed by PlnTFDB
AC211465.4_FGP032	CCHC(Zn)		missed by PlnTFDB
GRMZM2G078587_P01	CCHC(Zn)		missed by PlnTFDB
GRMZM2G000980_P01	CCHC(Zn)		missed by PlnTFDB
GRMZM2G169636_P01	GRAS	GRAS	the same/anonymous/super/sub family of PlnTFDB
GRMZM2G116394_P01	FAR		missed by PlnTFDB
GRMZM2G056763_P01	C2H2		missed by PlnTFDB
GRMZM2G141299_P01	WRKY	WRKY	the same/anonymous/super/sub family of PlnTFDB
GRMZM2G141299_P02	WRKY	WRKY	the same/anonymous/super/sub family of PlnTFDB
GRMZM2G141299_P03	WRKY	WRKY	the same/anonymous/super/sub family of PlnTFDB
GRMZM2G161401_P01	BED-type(Zn)		missed by PlnTFDB
GRMZM2G094185_P01	NAM	NAC	the same/anonymous/super/sub family of PlnTFDB
AC211441.4_FGP031	NAM	NAC	the same/anonymous/super/sub family of PlnTFDB
GRMZM2G029815_P01	PHD		missed by PlnTFDB
GRMZM2G029850_P02	MYB-HB-like	MYB-related	prediction conflicts with PlnTFDB
GRMZM2G059069_P01	BED-type(Zn)		missed by PlnTFDB
GRMZM2G089949_P01	C2C2-Dof	C2C2-Dof	the same/anonymous/super/sub family of PlnTFDB
GRMZM2G027830_P01	Nin-like	RWP-RK	the same/anonymous/super/sub family of PlnTFDB
GRMZM2G105897_P01	CCHC(Zn)		missed by PlnTFDB
GRMZM2G169399_P01	CCHC(Zn)		missed by PlnTFDB
AC211354.4_FGP044	Hap3/NF-YB		missed by PlnTFDB
GRMZM2G142448_P01	SNF2		missed by PlnTFDB
GRMZM2G161324_P01	C2H2	C2H2	the same/anonymous/super/sub family of PlnTFDB
GRMZM2G161324_P02	C2H2	C2H2	the same/anonymous/super/sub family of PlnTFDB
GRMZM2G054093_P01	C2H2		missed by PlnTFDB
GRMZM2G054093_P02	C2H2		missed by PlnTFDB
GRMZM2G130127_P01	C2H2		missed by PlnTFDB
GRMZM2G111028_P01	Hap3/NF-YB		missed by PlnTFDB
GRMZM2G142294_P01	NAM	NAC	the same/anonymous/super/sub family of PlnTFDB
GRMZM2G111558_P01	AP2-EREBP		missed by PlnTFDB
AC211332.4_FGP045	CCHC(Zn)		missed by PlnTFDB
GRMZM2G178527_P01	Hap2/NF-YA		missed by PlnTFDB
GRMZM2G178527_P01	FAR		missed by PlnTFDB
GRMZM2G175986_P01	C2H2		missed by PlnTFDB
AC211322.4_FGP033	bZIP		missed by PlnTFDB
GRMZM2G168690_P01	C2H2		missed by PlnTFDB
GRMZM2G045300_P01	C2H2		missed by PlnTFDB
GRMZM2G045300_P02	C2H2		missed by PlnTFDB
GRMZM2G048257_P01	CCHC(Zn)		missed by PlnTFDB
GRMZM2G106047_P01	WD40-like		missed by PlnTFDB
GRMZM2G048257_P02	CCHC(Zn)		missed by PlnTFDB
GRMZM2G080144_P01	AP2-EREBP	AP2-EREBP	the same/anonymous/super/sub family of PlnTFDB
GRMZM2G104204_P01	Homobox-WOX	HB	the same/anonymous/super/sub family of PlnTFDB
GRMZM2G111711_P01	WRKY	WRKY	the same/anonymous/super/sub family of PlnTFDB
GRMZM2G015283_P01	C2H2		missed by PlnTFDB
GRMZM2G047316_P01	PHD	Alfin-like	prediction conflicts with PlnTFDB
GRMZM2G073537_P01	WD40-like		missed by PlnTFDB
GRMZM2G073537_P02	WD40-like		missed by PlnTFDB
GRMZM2G105140_P01	WRKY	WRKY	the same/anonymous/super/sub family of PlnTFDB
GRMZM2G061052_P01	bHLH	bHLH	the same/anonymous/super/sub family of PlnTFDB
GRMZM2G089525_P01	HSF-type-DNA-binding	HSF	the same/anonymous/super/sub family of PlnTFDB
AC212156.4_FGP042	CCHC(Zn)		missed by PlnTFDB
GRMZM2G082895_P01	AP2-EREBP	AP2-EREBP	the same/anonymous/super/sub family of PlnTFDB
GRMZM2G022493_P01	Homobox-WOX	HB	the same/anonymous/super/sub family of PlnTFDB
GRMZM2G022493_P01	HD-SAD	HB	the same/anonymous/super/sub family of PlnTFDB
GRMZM2G067830_P01	C2H2		missed by PlnTFDB
GRMZM2G067865_P01	C2H2		missed by PlnTFDB
GRMZM2G022493_P02	Homobox-WOX	HB	the same/anonymous/super/sub family of PlnTFDB
GRMZM2G022493_P02	HD-SAD	HB	the same/anonymous/super/sub family of PlnTFDB
GRMZM2G164358_P01	PHD		missed by PlnTFDB
GRMZM2G164358_P02	PHD		missed by PlnTFDB
GRMZM2G039280_P01	BTB-POZ		missed by PlnTFDB
GRMZM2G005301_P01	AP2-EREBP	AP2-EREBP	the same/anonymous/super/sub family of PlnTFDB
GRMZM2G027729_P01	C2C2-Dof	C2C2-Dof	the same/anonymous/super/sub family of PlnTFDB
GRMZM2G027856_P01	C2H2		missed by PlnTFDB
GRMZM2G166642_P01	bHLH	bHLH	the same/anonymous/super/sub family of PlnTFDB
GRMZM2G166642_P02	bHLH	bHLH	the same/anonymous/super/sub family of PlnTFDB
GRMZM2G166642_P03	bHLH	bHLH	the same/anonymous/super/sub family of PlnTFDB
AC212105.3_FGP038	CCHC(Zn)		missed by PlnTFDB
GRMZM2G026001_P01	WD40-like		missed by PlnTFDB
GRMZM2G018686_P01	bHLH		missed by PlnTFDB
GRMZM2G026001_P02	WD40-like		missed by PlnTFDB
GRMZM2G059173_P01	C3H	C3H	the same/anonymous/super/sub family of PlnTFDB
GRMZM2G059173_P02	C3H	C3H	the same/anonymous/super/sub family of PlnTFDB
GRMZM2G059173_P03	C3H	C3H	the same/anonymous/super/sub family of PlnTFDB
GRMZM2G059173_P04	C3H	C3H	the same/anonymous/super/sub family of PlnTFDB
GRMZM2G059173_P05	C3H	C3H	the same/anonymous/super/sub family of PlnTFDB
GRMZM2G059173_P06	C3H	C3H	the same/anonymous/super/sub family of PlnTFDB
GRMZM2G180568_P01	TCP	TCP	the same/anonymous/super/sub family of PlnTFDB
GRMZM2G059173_P07	C3H	C3H	the same/anonymous/super/sub family of PlnTFDB
GRMZM2G059173_P08	C3H	C3H	the same/anonymous/super/sub family of PlnTFDB
GRMZM2G150841_P01	MYB-HB-like	MYB	the same/anonymous/super/sub family of PlnTFDB
GRMZM2G150841_P02	MYB-HB-like	MYB-related	prediction conflicts with PlnTFDB
GRMZM2G035623_P01	FAR		missed by PlnTFDB
AC212053.5_FGP029	CCHC(Zn)		missed by PlnTFDB
GRMZM2G101678_P01	SET		missed by PlnTFDB
GRMZM2G099054_P01	NAM		missed by PlnTFDB
GRMZM2G055140_P01	FHA-SMAD		missed by PlnTFDB
GRMZM2G016637_P01	MYB	Trihelix	prediction conflicts with PlnTFDB
GRMZM2G060000_P01	E2F-DP	E2F-DP	the same/anonymous/super/sub family of PlnTFDB
GRMZM2G060000_P02	E2F-DP	E2F-DP	the same/anonymous/super/sub family of PlnTFDB
GRMZM2G160117_P01	C2H2		missed by PlnTFDB
GRMZM2G158309_P01	C2C2-Dof	C2C2-Dof	the same/anonymous/super/sub family of PlnTFDB
GRMZM2G053521_P01	HMG	HMG	the same/anonymous/super/sub family of PlnTFDB
GRMZM2G053521_P02	HMG	HMG	the same/anonymous/super/sub family of PlnTFDB
GRMZM2G145026_P01	C2H2		missed by PlnTFDB
GRMZM2G145026_P01	CCHC(Zn)		missed by PlnTFDB
AC212712.3_FGP036	GRF		missed by PlnTFDB
GRMZM2G009951_P01	WD40-like		missed by PlnTFDB
GRMZM2G138787_P01	MYB-HB-like		missed by PlnTFDB
GRMZM2G106653_P01	FAR	FAR1	the same/anonymous/super/sub family of PlnTFDB
AC212562.4_FGP035	CCHC(Zn)		missed by PlnTFDB
GRMZM2G071112_P01	HD-ZIP	zf-HD	matched in other predictions
GRMZM2G071112_P01	ZF-HD	zf-HD	the same/anonymous/super/sub family of PlnTFDB
GRMZM2G047452_P01	C2H2		missed by PlnTFDB
GRMZM2G047452_P02	C2H2		missed by PlnTFDB
GRMZM2G066793_P01	C2H2		missed by PlnTFDB
GRMZM2G066793_P02	C2H2		missed by PlnTFDB
GRMZM2G067003_P01	Homobox-WOX	HB	the same/anonymous/super/sub family of PlnTFDB
GRMZM2G067003_P02	Homobox-WOX	HB	the same/anonymous/super/sub family of PlnTFDB
GRMZM2G125777_P01	NAM	NAC	the same/anonymous/super/sub family of PlnTFDB
GRMZM2G099066_P01	Hap3/NF-YB		missed by PlnTFDB
GRMZM2G099066_P02	Hap3/NF-YB	CCAAT	the same/anonymous/super/sub family of PlnTFDB
GRMZM2G073647_P01	PHD	Alfin-like	prediction conflicts with PlnTFDB
GRMZM2G079464_P01	CCHC(Zn)		missed by PlnTFDB
GRMZM2G116757_P01	CCHC(Zn)		missed by PlnTFDB
GRMZM2G116757_P03	CCHC(Zn)		missed by PlnTFDB
AC212406.3_FGP042	CCHC(Zn)		missed by PlnTFDB
GRMZM2G066415_P01	CCHC(Zn)		missed by PlnTFDB
GRMZM2G111161_P01	AP2-EREBP	AP2-EREBP	the same/anonymous/super/sub family of PlnTFDB
GRMZM2G063740_P01	WRKY	WRKY	the same/anonymous/super/sub family of PlnTFDB
GRMZM2G087040_P01	AP2-EREBP		missed by PlnTFDB
GRMZM2G079846_P01	CCHC(Zn)		missed by PlnTFDB
GRMZM2G175714_P01	CHROMO-DOMAIN		missed by PlnTFDB
GRMZM2G086057_P01	Homobox-WOX	HB	the same/anonymous/super/sub family of PlnTFDB
GRMZM2G070496_P01	MYB-HB-like		missed by PlnTFDB
GRMZM2G131245_P01	C2H2		missed by PlnTFDB
GRMZM2G131245_P01	CCHC(Zn)		missed by PlnTFDB
GRMZM2G001511_P01	CCHC(Zn)		missed by PlnTFDB
GRMZM2G000014_P01	C2H2		missed by PlnTFDB
GRMZM2G167794_P01	AUX-IAA	AUX/IAA	the same/anonymous/super/sub family of PlnTFDB
AC212284.3_FGP033	CCHC(Zn)		missed by PlnTFDB
GRMZM2G025002_P01	C2C2-GATA	C2C2-GATA	the same/anonymous/super/sub family of PlnTFDB
GRMZM2G001276_P01	CCHC(Zn)		missed by PlnTFDB
GRMZM2G135381_P01	C2C2-GATA	C2C2-GATA	the same/anonymous/super/sub family of PlnTFDB
AC212216.4_FGP033	CCHC(Zn)		missed by PlnTFDB
GRMZM2G102010_P01	BTB-POZ		missed by PlnTFDB
GRMZM2G029430_P01	FAR		missed by PlnTFDB
GRMZM2G154010_P01	C3H		missed by PlnTFDB
GRMZM2G002280_P01	C2H2		missed by PlnTFDB
GRMZM2G002280_P02	C2H2		missed by PlnTFDB
GRMZM2G002280_P03	C2H2		missed by PlnTFDB
GRMZM2G004878_P01	HMG		missed by PlnTFDB
GRMZM2G119758_P01	MYB-HB-like		missed by PlnTFDB
GRMZM2G119758_P01	MYB/SANT		missed by PlnTFDB
GRMZM2G179379_P01	B3-Domain	ABI3VP1	the same/anonymous/super/sub family of PlnTFDB
AC212823.4_FGP040	MADS-type1	MADS	the same/anonymous/super/sub family of PlnTFDB
GRMZM2G099334_P01	WD40-like		missed by PlnTFDB
GRMZM2G089857_P01	WD40-like		missed by PlnTFDB
GRMZM2G118662_P01	CCHC(Zn)		missed by PlnTFDB
GRMZM2G118662_P01	FAR		missed by PlnTFDB
GRMZM2G001509_P01	JmjC		missed by PlnTFDB
GRMZM2G160932_P01	SBP	SBP	the same/anonymous/super/sub family of PlnTFDB
GRMZM2G160932_P02	SBP	SBP	the same/anonymous/super/sub family of PlnTFDB
GRMZM2G114444_P01	bHLH		missed by PlnTFDB
GRMZM2G114444_P02	bHLH	bHLH	the same/anonymous/super/sub family of PlnTFDB
GRMZM2G062282_P01	WD40-like		missed by PlnTFDB
GRMZM2G016434_P01	AP2-EREBP	AP2-EREBP	the same/anonymous/super/sub family of PlnTFDB
AC187080.3_FGP034	CCHC(Zn)		missed by PlnTFDB
AC187080.3_FGP033	CCHC(Zn)		missed by PlnTFDB
AC211940.4_FGP032	CCHC(Zn)		missed by PlnTFDB
GRMZM2G046334_P01	FAR		missed by PlnTFDB
GRMZM2G066971_P01	CCHC(Zn)		missed by PlnTFDB
GRMZM2G045263_P01	LIM	Orphans	prediction conflicts with PlnTFDB
GRMZM2G045263_P02	LIM	Orphans	prediction conflicts with PlnTFDB
AC211907.3_FGP036	C2H2		missed by PlnTFDB
GRMZM2G171951_P01	BTB-POZ	TRAF	prediction conflicts with PlnTFDB
AC211891.4_FGP027	C2H2	C2H2	the same/anonymous/super/sub family of PlnTFDB
GRMZM2G061816_P01	BED-type(Zn)		missed by PlnTFDB
AC214613.3_FGP034	C2H2		missed by PlnTFDB
GRMZM2G128800_P01	C2H2		missed by PlnTFDB
GRMZM2G122410_P01	WD40-like		missed by PlnTFDB
GRMZM2G088092_P01	CCHC(Zn)		missed by PlnTFDB
GRMZM2G113981_P01	FAR		missed by PlnTFDB
GRMZM2G105002_P01	FAR		missed by PlnTFDB
GRMZM2G140016_P01	C2H2	C2H2	the same/anonymous/super/sub family of PlnTFDB
GRMZM2G105807_P01	ARID	ARID	the same/anonymous/super/sub family of PlnTFDB
GRMZM2G105807_P02	ARID	ARID	the same/anonymous/super/sub family of PlnTFDB
GRMZM2G105807_P03	ARID	ARID	the same/anonymous/super/sub family of PlnTFDB
AC231615.1_FGP031	C2H2		missed by PlnTFDB
GRMZM2G087350_P01	C2H2		missed by PlnTFDB
AC213524.3_FGP026	TCP	TCP	the same/anonymous/super/sub family of PlnTFDB
GRMZM2G028953_P01	BED-type(Zn)		missed by PlnTFDB
GRMZM2G158700_P01	MYB-HB-like	MYB	the same/anonymous/super/sub family of PlnTFDB
GRMZM2G082709_P01	NAM	NAC	the same/anonymous/super/sub family of PlnTFDB
GRMZM2G157982_P01	PHD		missed by PlnTFDB
GRMZM2G061320_P01	MYB-HB-like	Trihelix	prediction conflicts with PlnTFDB
GRMZM2G061320_P02	MYB-HB-like	Trihelix	prediction conflicts with PlnTFDB
GRMZM2G061320_P03	MYB-HB-like	Trihelix	prediction conflicts with PlnTFDB
GRMZM2G054689_P01	TIFY	Tify	prediction conflicts with PlnTFDB
GRMZM2G098904_P01	bZIP	bZIP	the same/anonymous/super/sub family of PlnTFDB
GRMZM2G098904_P02	bZIP	bZIP	the same/anonymous/super/sub family of PlnTFDB
GRMZM2G127426_P01	C2C2-CO-like	Orphans	prediction conflicts with PlnTFDB
GRMZM2G144832_P01	C2H2	C2H2	the same/anonymous/super/sub family of PlnTFDB
GRMZM2G130378_P02	C2H2		missed by PlnTFDB
GRMZM2G167730_P01	TTF-type(Zn)		missed by PlnTFDB
GRMZM2G074254_P01	C2H2		missed by PlnTFDB
GRMZM2G139688_P01	MYB-HB-like	MYB	the same/anonymous/super/sub family of PlnTFDB
GRMZM2G139710_P01	SET	SET	the same/anonymous/super/sub family of PlnTFDB
GRMZM2G139710_P02	SET	SET	the same/anonymous/super/sub family of PlnTFDB
GRMZM2G026167_P01	AS2-LOB	LOB	the same/anonymous/super/sub family of PlnTFDB
GRMZM2G035207_P01	BED-type(Zn)		missed by PlnTFDB
GRMZM2G169316_P01	MYB-HB-like	MYB	the same/anonymous/super/sub family of PlnTFDB
GRMZM2G169316_P02	MYB-HB-like	MYB-related	prediction conflicts with PlnTFDB
GRMZM2G169341_P01	WD40-like		missed by PlnTFDB
GRMZM2G169347_P01	WD40-like		missed by PlnTFDB
GRMZM2G169361_P01	WD40-like		missed by PlnTFDB
GRMZM2G056193_P01	WD40-like		missed by PlnTFDB
GRMZM2G055669_P01	WD40-like		missed by PlnTFDB
GRMZM2G135754_P01	C2H2	C2H2	the same/anonymous/super/sub family of PlnTFDB
GRMZM2G178377_P01	C2C2-GATA	C2C2-GATA	the same/anonymous/super/sub family of PlnTFDB
GRMZM2G028411_T01_P01	C2C2-GATA	C2C2-GATA	the same/anonymous/super/sub family of PlnTFDB
GRMZM2G123994_P01	WD40-like		missed by PlnTFDB
GRMZM2G123994_P02	WD40-like		missed by PlnTFDB
GRMZM2G123994_P03	WD40-like		missed by PlnTFDB
GRMZM2G140185_P01	PAZ-Argonaute		missed by PlnTFDB
GRMZM2G140185_P02	PAZ-Argonaute		missed by PlnTFDB
AC215177.3_FGP036	Hap3/NF-YB		missed by PlnTFDB
AC215177.3_FGP038	C2H2		missed by PlnTFDB
GRMZM2G140085_P01	GRAS	GRAS	the same/anonymous/super/sub family of PlnTFDB
GRMZM2G140094_P01	GRAS	GRAS	the same/anonymous/super/sub family of PlnTFDB
GRMZM2G033730_P01	FAR		missed by PlnTFDB
GRMZM2G161143_P01	MADS-type1	MADS	the same/anonymous/super/sub family of PlnTFDB
GRMZM2G100946_P01	BTB-POZ	TRAF	prediction conflicts with PlnTFDB
GRMZM2G021134_P01	BTB-POZ		missed by PlnTFDB
GRMZM2G021134_P02	BTB-POZ		missed by PlnTFDB
GRMZM2G021134_P03	BTB-POZ		missed by PlnTFDB
GRMZM2G006347_P01	CCHC(Zn)		missed by PlnTFDB
GRMZM2G062608_P01	AP2-EREBP	AP2-EREBP	the same/anonymous/super/sub family of PlnTFDB
GRMZM2G126170_P01	Homobox-WOX	HB	the same/anonymous/super/sub family of PlnTFDB
GRMZM2G126170_P02	Homobox-WOX	HB	the same/anonymous/super/sub family of PlnTFDB
GRMZM2G126170_P03	Homobox-WOX	HB	the same/anonymous/super/sub family of PlnTFDB
GRMZM2G126170_P04	Homobox-WOX	HB	the same/anonymous/super/sub family of PlnTFDB
GRMZM2G058645_P01	Znf-B	PLATZ	matched in other predictions
GRMZM2G058645_P01	PLATZ	PLATZ	the same/anonymous/super/sub family of PlnTFDB
GRMZM2G058645_P02	Znf-B	PLATZ	matched in other predictions
GRMZM2G058645_P02	PLATZ	PLATZ	the same/anonymous/super/sub family of PlnTFDB
GRMZM2G054615_P01	C2C2-GATA	C2C2-GATA	the same/anonymous/super/sub family of PlnTFDB
GRMZM2G054615_P02	C2C2-GATA	C2C2-GATA	the same/anonymous/super/sub family of PlnTFDB
AC214602.3_FGP040	CCHC(Zn)		missed by PlnTFDB
GRMZM2G008898_P01	bHLH	bHLH	the same/anonymous/super/sub family of PlnTFDB
GRMZM2G110630_P01	WRKY	WRKY	the same/anonymous/super/sub family of PlnTFDB
GRMZM2G062885_P01	C2C2-CO-like	Orphans	prediction conflicts with PlnTFDB
GRMZM2G094241_P01	Homobox-WOX	HB	the same/anonymous/super/sub family of PlnTFDB
GRMZM2G094241_P01	Homeodomain-TALE-KNOX	HB	the same/anonymous/super/sub family of PlnTFDB
GRMZM2G094241_P02	Homeodomain-TALE-KNOX	HB	the same/anonymous/super/sub family of PlnTFDB
GRMZM2G094241_P02	Homeodomain-LIKE	HB	the same/anonymous/super/sub family of PlnTFDB
GRMZM2G115960_P01	bHLH	bHLH	the same/anonymous/super/sub family of PlnTFDB
GRMZM2G115960_P02	bHLH	bHLH	the same/anonymous/super/sub family of PlnTFDB
GRMZM2G115960_P03	bHLH	bHLH	the same/anonymous/super/sub family of PlnTFDB
GRMZM2G044143_P01	WD40-like		missed by PlnTFDB
GRMZM2G096884_P01	GRF		missed by PlnTFDB
GRMZM2G159291_P01	GeBP		missed by PlnTFDB
GRMZM2G159291_P04	GeBP		missed by PlnTFDB
GRMZM2G159291_P05	GeBP		missed by PlnTFDB
GRMZM2G159291_P07	GeBP		missed by PlnTFDB
GRMZM2G016756_P01	bHLH	bHLH	the same/anonymous/super/sub family of PlnTFDB
GRMZM2G111180_P01	BED-type(Zn)		missed by PlnTFDB
GRMZM2G105840_P01	MYB-HB-like	MYB-related	prediction conflicts with PlnTFDB
GRMZM2G105840_P01	MYB/SANT	MYB-related	prediction conflicts with PlnTFDB
GRMZM2G098942_P01	FAR		missed by PlnTFDB
GRMZM2G031280_P01	C2H2		missed by PlnTFDB
GRMZM2G114382_P01	bHLH	bHLH	the same/anonymous/super/sub family of PlnTFDB
GRMZM2G088242_P01	HSF-type-DNA-binding	HSF	the same/anonymous/super/sub family of PlnTFDB
GRMZM2G001103_P01	SET	SET	the same/anonymous/super/sub family of PlnTFDB
GRMZM2G001103_P02	SET	SET	the same/anonymous/super/sub family of PlnTFDB
AC214241.3_FGP028	AP2-EREBP	AP2-EREBP	the same/anonymous/super/sub family of PlnTFDB
GRMZM2G042727_P01	NAM		missed by PlnTFDB
GRMZM2G144242_P01	SET		missed by PlnTFDB
GRMZM2G086911_P01	Hap3/NF-YB		missed by PlnTFDB
GRMZM2G040803_P01	C2H2		missed by PlnTFDB
GRMZM2G040803_P02	C2H2		missed by PlnTFDB
GRMZM2G136245_P01	E2F-DP	E2F-DP	the same/anonymous/super/sub family of PlnTFDB
GRMZM2G081564_P01	MYB-HB-like	MYB	the same/anonymous/super/sub family of PlnTFDB
GRMZM2G148137_P01	PAZ-Argonaute		missed by PlnTFDB
GRMZM2G100548_P01	WD40-like		missed by PlnTFDB
GRMZM2G087944_P01	AP2-EREBP		missed by PlnTFDB
GRMZM2G150680_P01	MYB-HB-like	MYB	the same/anonymous/super/sub family of PlnTFDB
GRMZM2G150680_P02	MYB-HB-like	MYB-related	prediction conflicts with PlnTFDB
GRMZM2G145407_P01	TIFY	Tify	prediction conflicts with PlnTFDB
GRMZM2G110210_P01	Hap2/NF-YA	CCAAT	the same/anonymous/super/sub family of PlnTFDB
GRMZM2G157405_P01	Tesmin	CPP	the same/anonymous/super/sub family of PlnTFDB
GRMZM2G157432_P01	CHROMO-DOMAIN		missed by PlnTFDB
GRMZM2G149449_P01	AUX-IAA	AUX/IAA	the same/anonymous/super/sub family of PlnTFDB
GRMZM2G155844_P01	CCHC(Zn)		missed by PlnTFDB
GRMZM2G098715_P01	C2H2	C3H	matched in other predictions
GRMZM2G098715_P01	C3H	C3H	the same/anonymous/super/sub family of PlnTFDB
GRMZM2G164784_P01	BED-type(Zn)		missed by PlnTFDB
GRMZM2G132918_P01	Znf-B	Orphans	prediction conflicts with PlnTFDB
GRMZM2G132918_P02	Znf-B	Orphans	prediction conflicts with PlnTFDB
GRMZM2G051458_P01	C2H2		missed by PlnTFDB
AC216217.3_FGP044	CCHC(Zn)		missed by PlnTFDB
AC215909.3_FGP035	AP2-EREBP	Orphans	prediction conflicts with PlnTFDB
GRMZM2G168335_P01	SAP		missed by PlnTFDB
GRMZM2G007562_P01	bHLH	bHLH	the same/anonymous/super/sub family of PlnTFDB
AC225193.2_FGP032	MYB-HB-like		missed by PlnTFDB
GRMZM2G018845_P01	bZIP		missed by PlnTFDB
GRMZM2G041396_P01	C2H2		missed by PlnTFDB
GRMZM2G080148_P01	Homeodomain-LIKE		missed by PlnTFDB
GRMZM2G013055_P01	WD40-like		missed by PlnTFDB
GRMZM2G001680_P01	Lambda-DB		missed by PlnTFDB
GRMZM2G001687_P01	Lambda-DB		missed by PlnTFDB
GRMZM2G073167_P01	NAM		missed by PlnTFDB
GRMZM2G089198_P01	BED-type(Zn)		missed by PlnTFDB
GRMZM2G126956_P01	CCHC(Zn)		missed by PlnTFDB
GRMZM2G126956_P01	WD40-like		missed by PlnTFDB
GRMZM2G010871_P01	HSF-type-DNA-binding	HSF	the same/anonymous/super/sub family of PlnTFDB
GRMZM2G010871_P02	HSF-type-DNA-binding	HSF	the same/anonymous/super/sub family of PlnTFDB
GRMZM2G010871_P03	HSF-type-DNA-binding	HSF	the same/anonymous/super/sub family of PlnTFDB
GRMZM2G011357_P01	C2H2	C2H2	the same/anonymous/super/sub family of PlnTFDB
GRMZM2G140174_P01	NAM	NAC	the same/anonymous/super/sub family of PlnTFDB
GRMZM2G140174_P02	NAM	NAC	the same/anonymous/super/sub family of PlnTFDB
GRMZM2G080917_P01	PHD	Alfin-like	prediction conflicts with PlnTFDB
GRMZM2G080917_P02	PHD	Alfin-like	prediction conflicts with PlnTFDB
GRMZM2G080917_P03	PHD	Alfin-like	prediction conflicts with PlnTFDB
GRMZM2G103024_P01	C2H2		missed by PlnTFDB
GRMZM2G064379_P01	AP2-EREBP	AP2-EREBP	the same/anonymous/super/sub family of PlnTFDB
GRMZM2G092458_P01	Bromodomain		missed by PlnTFDB
GRMZM2G141031_P01	C2H2	C2H2	the same/anonymous/super/sub family of PlnTFDB
AC229997.2_FGP038	C2H2		missed by PlnTFDB
GRMZM2G136865_P04	C2H2		missed by PlnTFDB
GRMZM2G036920_P01	BES/BZR		missed by PlnTFDB
GRMZM2G036920_P02	BES/BZR	BES1	the same/anonymous/super/sub family of PlnTFDB
GRMZM2G010852_P01	PHD		missed by PlnTFDB
GRMZM2G130703_P01	C2H2		missed by PlnTFDB
GRMZM2G152846_P01	BTB-POZ-MATH		missed by PlnTFDB
GRMZM2G106881_P01	C2H2		missed by PlnTFDB
GRMZM2G110067_P01	GRAS	GRAS	the same/anonymous/super/sub family of PlnTFDB
GRMZM2G110076_P01	Hap3/NF-YB		missed by PlnTFDB
GRMZM2G110076_P02	Hap3/NF-YB		missed by PlnTFDB
GRMZM2G082264_P01	MYB-HB-like	G2-like	prediction conflicts with PlnTFDB
GRMZM2G090457_P01	NAM	NAC	the same/anonymous/super/sub family of PlnTFDB
GRMZM2G150890_P01	TTF-type(Zn)		missed by PlnTFDB
GRMZM2G038252_P01	Homobox-WOX	HB	the same/anonymous/super/sub family of PlnTFDB
GRMZM2G038252_P02	Homobox-WOX	HB	the same/anonymous/super/sub family of PlnTFDB
GRMZM2G017606_P01	STY-LRP1	SRS	the same/anonymous/super/sub family of PlnTFDB
GRMZM2G070872_P01	CCHC(Zn)		missed by PlnTFDB
AC216827.3_FGP044	PHD		missed by PlnTFDB
AC216827.3_FGP041	PHD		missed by PlnTFDB
GRMZM2G155396_P01	BED-type(Zn)		missed by PlnTFDB
GRMZM2G023559_P01	C2H2	SNF2	matched in other predictions
GRMZM2G023559_P01	SNF2	SNF2	the same/anonymous/super/sub family of PlnTFDB
GRMZM2G041668_P01	NAM	NAC	the same/anonymous/super/sub family of PlnTFDB
GRMZM2G044273_P01	PHD		missed by PlnTFDB
GRMZM2G044359_P02	BTB-POZ		missed by PlnTFDB
AC216801.3_FGP037	WD40-like		missed by PlnTFDB
GRMZM2G131350_P01	Hap3/NF-YB		missed by PlnTFDB
GRMZM2G165143_P01	RR-A-type		missed by PlnTFDB
GRMZM2G180168_P01	B3-Domain	ABI3VP1	the same/anonymous/super/sub family of PlnTFDB
GRMZM2G003715_P01	NAM	NAC	the same/anonymous/super/sub family of PlnTFDB
GRMZM2G021369_P01	AP2-EREBP	AP2-EREBP	the same/anonymous/super/sub family of PlnTFDB
GRMZM2G021369_P02	AP2-EREBP	AP2-EREBP	the same/anonymous/super/sub family of PlnTFDB
GRMZM2G021480_P01	C2H2		missed by PlnTFDB
GRMZM2G021514_P01	WD40-like		missed by PlnTFDB
AC216223.3_FGP048	bZIP		missed by PlnTFDB
GRMZM2G161737_P01	C3H		missed by PlnTFDB
GRMZM2G059050_P01	bHLH	bHLH	the same/anonymous/super/sub family of PlnTFDB
GRMZM2G079114_P01	ARF	ARF	the same/anonymous/super/sub family of PlnTFDB
GRMZM2G079114_P02	AUX-IAA	AUX/IAA	the same/anonymous/super/sub family of PlnTFDB
GRMZM2G079114_P03	ARF	ARF	the same/anonymous/super/sub family of PlnTFDB
GRMZM2G079114_P04	ARF	ARF	the same/anonymous/super/sub family of PlnTFDB
GRMZM2G079114_P05	ARF	ARF	the same/anonymous/super/sub family of PlnTFDB
GRMZM2G079114_P06	ARF	ARF	the same/anonymous/super/sub family of PlnTFDB
GRMZM2G033699_P01	WD40-like		missed by PlnTFDB
GRMZM2G033699_P03	WD40-like		missed by PlnTFDB
GRMZM2G061509_P01	bZIP	bZIP	the same/anonymous/super/sub family of PlnTFDB
GRMZM2G061509_P02	bZIP	bZIP	the same/anonymous/super/sub family of PlnTFDB
GRMZM2G061509_P03	bZIP	bZIP	the same/anonymous/super/sub family of PlnTFDB
GRMZM2G061509_P04	bZIP	bZIP	the same/anonymous/super/sub family of PlnTFDB
GRMZM2G061509_P05	bZIP	bZIP	the same/anonymous/super/sub family of PlnTFDB
GRMZM2G061509_P06	bZIP	bZIP	the same/anonymous/super/sub family of PlnTFDB
GRMZM2G061509_P07	bZIP	bZIP	the same/anonymous/super/sub family of PlnTFDB
GRMZM2G132034_P01	WRKY	WRKY	the same/anonymous/super/sub family of PlnTFDB
GRMZM2G059562_P01	WRKY	WRKY	the same/anonymous/super/sub family of PlnTFDB
GRMZM2G079442_P01	WD40-like		missed by PlnTFDB
GRMZM2G123647_P01	JmjC		missed by PlnTFDB
GRMZM2G032623_P01	Homeodomain-LIKE		missed by PlnTFDB
GRMZM2G138997_P01	C2H2		missed by PlnTFDB
GRMZM2G138997_P02	C2H2		missed by PlnTFDB
GRMZM2G178994_P01	LisH	LUG	the same/anonymous/super/sub family of PlnTFDB
GRMZM2G178994_P01	WD40-like	LUG	matched in other predictions
GRMZM2G178994_P02	LisH	LUG	the same/anonymous/super/sub family of PlnTFDB
GRMZM2G178994_P03	LisH	LUG	the same/anonymous/super/sub family of PlnTFDB
GRMZM2G072260_P01	FAR		missed by PlnTFDB
GRMZM2G116454_P01	AP2-EREBP	AP2-EREBP	the same/anonymous/super/sub family of PlnTFDB
GRMZM2G058461_P01	MYB-HB-like	G2-like	prediction conflicts with PlnTFDB
GRMZM2G001066_P01	C2C2-Dof	C2C2-Dof	the same/anonymous/super/sub family of PlnTFDB
GRMZM2G022492_P01	Homobox-WOX	HB	the same/anonymous/super/sub family of PlnTFDB
GRMZM2G020016_P01	AP2-EREBP	AP2-EREBP	the same/anonymous/super/sub family of PlnTFDB
GRMZM2G020150_P01	AP2-EREBP	AP2-EREBP	the same/anonymous/super/sub family of PlnTFDB
GRMZM2G020318_P01	C3H		missed by PlnTFDB
GRMZM2G020318_P02	C3H		missed by PlnTFDB
AC226368.2_FGP031	BED-type(Zn)		missed by PlnTFDB
GRMZM2G005321_P01	CCHC(Zn)		missed by PlnTFDB
GRMZM2G150640_P01	BTB-POZ		missed by PlnTFDB
GRMZM2G015281_P01	AP2-EREBP	AP2-EREBP	the same/anonymous/super/sub family of PlnTFDB
GRMZM2G036259_P01	Homeodomain-LIKE		missed by PlnTFDB
GRMZM2G139112_P01	CCHC(Zn)		missed by PlnTFDB
GRMZM2G132376_P01	C2H2		missed by PlnTFDB
GRMZM2G123303_P01	bHLH	bHLH	the same/anonymous/super/sub family of PlnTFDB
GRMZM2G123339_P01	C2H2		missed by PlnTFDB
GRMZM2G123339_P02	C2H2		missed by PlnTFDB
GRMZM2G123339_P03	C2H2		missed by PlnTFDB
GRMZM2G123339_P04	C2H2		missed by PlnTFDB
GRMZM2G123339_P05	C2H2		missed by PlnTFDB
GRMZM2G124828_P01	FAR		missed by PlnTFDB
GRMZM2G141219_P01	AP2-EREBP	AP2-EREBP	the same/anonymous/super/sub family of PlnTFDB
GRMZM2G141219_P02	AP2-EREBP	AP2-EREBP	the same/anonymous/super/sub family of PlnTFDB
GRMZM2G141219_P03	AP2-EREBP	AP2-EREBP	the same/anonymous/super/sub family of PlnTFDB
GRMZM2G016212_P01	WD40-like		missed by PlnTFDB
GRMZM2G051839_P01	BED-type(Zn)		missed by PlnTFDB
GRMZM2G080360_P01	C2H2		missed by PlnTFDB
GRMZM2G129126_P01	RR-A-type		missed by PlnTFDB
GRMZM2G049146_P01	TUBBY	TUB	the same/anonymous/super/sub family of PlnTFDB
GRMZM2G049229_P01	bHLH	bHLH	the same/anonymous/super/sub family of PlnTFDB
AC220969.4_FGP029	BED-type(Zn)		missed by PlnTFDB
AC221005.3_FGP039	C2H2		missed by PlnTFDB
GRMZM2G022686_P01	MYB-HB-like	MYB	the same/anonymous/super/sub family of PlnTFDB
GRMZM2G066512_P01	MYB-HB-like	G2-like	prediction conflicts with PlnTFDB
GRMZM2G066549_P01	Hap2/NF-YA		missed by PlnTFDB
GRMZM2G066549_P01	FAR		missed by PlnTFDB
GRMZM2G057699_P01	C2H2		missed by PlnTFDB
GRMZM2G000261_P01	BTB-POZ		missed by PlnTFDB
GRMZM2G000261_P01	WD40-like		missed by PlnTFDB
GRMZM2G063788_P01	CCHC(Zn)		missed by PlnTFDB
GRMZM2G063796_P01	CCHC(Zn)		missed by PlnTFDB
GRMZM2G046393_P01	C2H2		missed by PlnTFDB
GRMZM2G046393_P02	C2H2		missed by PlnTFDB
GRMZM2G046393_P03	C2H2		missed by PlnTFDB
GRMZM2G061517_P01	bZIP	bZIP	the same/anonymous/super/sub family of PlnTFDB
GRMZM2G045109_P01	bHLH	bHLH	the same/anonymous/super/sub family of PlnTFDB
GRMZM2G122312_P01	GRAS	GRAS	the same/anonymous/super/sub family of PlnTFDB
AC225820.2_FGP040	CCHC(Zn)		missed by PlnTFDB
AC225818.2_FGP031	TIFY	Tify	prediction conflicts with PlnTFDB
GRMZM2G053759_P01	BED-type(Zn)		missed by PlnTFDB
GRMZM2G046885_P01	MADS-MIKC	MADS	the same/anonymous/super/sub family of PlnTFDB
GRMZM2G046885_P02	MADS-MIKC	MADS	the same/anonymous/super/sub family of PlnTFDB
GRMZM2G046885_P03	MADS-MIKC	MADS	the same/anonymous/super/sub family of PlnTFDB
GRMZM2G136422_P01	C2H2		missed by PlnTFDB
GRMZM2G102921_P01	C2H2		missed by PlnTFDB
GRMZM2G102921_P02	C2H2		missed by PlnTFDB
GRMZM2G102921_P03	C2H2		missed by PlnTFDB
GRMZM2G178375_P01	BTB-POZ	TRAF	prediction conflicts with PlnTFDB
GRMZM2G178422_P01	CCHC(Zn)		missed by PlnTFDB
GRMZM2G087437_P01	CCHC(Zn)		missed by PlnTFDB
GRMZM2G067649_P01	CCHC(Zn)		missed by PlnTFDB
GRMZM2G145673_P01	BED-type(Zn)		missed by PlnTFDB
GRMZM2G131280_P01	Znf-B	PLATZ	matched in other predictions
GRMZM2G131280_P01	PLATZ	PLATZ	the same/anonymous/super/sub family of PlnTFDB
GRMZM2G108151_P01	C2H2		missed by PlnTFDB
GRMZM2G162481_P01	Homobox-WOX	HB	the same/anonymous/super/sub family of PlnTFDB
GRMZM2G162481_P02	Homobox-WOX	HB	the same/anonymous/super/sub family of PlnTFDB
GRMZM2G101481_P01	C2H2		missed by PlnTFDB
GRMZM2G101481_P02	C2H2		missed by PlnTFDB
GRMZM2G023914_P01	C2H2		missed by PlnTFDB
GRMZM2G023914_P02	C2H2		missed by PlnTFDB
GRMZM2G008046_P01	NAM	NAC	the same/anonymous/super/sub family of PlnTFDB
GRMZM2G134595_P01	BED-type(Zn)		missed by PlnTFDB
GRMZM2G180392_P01	PHD		missed by PlnTFDB
GRMZM2G180392_P02	C2H2		missed by PlnTFDB
GRMZM2G166411_P01	GeBP		missed by PlnTFDB
GRMZM2G166411_P02	GeBP		missed by PlnTFDB
GRMZM2G083799_P01	bHLH	bHLH	the same/anonymous/super/sub family of PlnTFDB
GRMZM2G069075_P01	bHLH		missed by PlnTFDB
GRMZM2G120167_P01	bZIP		missed by PlnTFDB
GRMZM2G147867_P01	NAM	NAC	the same/anonymous/super/sub family of PlnTFDB
AC225228.2_FGP048	C2H2		missed by PlnTFDB
GRMZM2G147623_P01	C3H	C3H	the same/anonymous/super/sub family of PlnTFDB
GRMZM2G147623_P02	C3H	C3H	the same/anonymous/super/sub family of PlnTFDB
GRMZM2G112633_P01	C2H2		missed by PlnTFDB
GRMZM2G112633_P01	LIM		missed by PlnTFDB
GRMZM2G112666_P01	WD40-like		missed by PlnTFDB
GRMZM2G112666_P02	WD40-like		missed by PlnTFDB
GRMZM2G112666_P03	WD40-like		missed by PlnTFDB
GRMZM2G116294_P01	CCHC(Zn)		missed by PlnTFDB
GRMZM2G116693_P01	MYB-HB-like		missed by PlnTFDB
GRMZM2G056407_P01	MYB-HB-like	MYB	the same/anonymous/super/sub family of PlnTFDB
GRMZM2G162368_P01	PHD	PHD	the same/anonymous/super/sub family of PlnTFDB
GRMZM2G162368_P02	PHD	PHD	the same/anonymous/super/sub family of PlnTFDB
GRMZM2G036750_P01	PHD		missed by PlnTFDB
GRMZM2G005363_P01	AS2-LOB	LOB	the same/anonymous/super/sub family of PlnTFDB
GRMZM2G005395_P01	CCHC(Zn)		missed by PlnTFDB
GRMZM2G113824_P01	EIL	EIL	the same/anonymous/super/sub family of PlnTFDB
GRMZM2G126791_P01	BED-type(Zn)		missed by PlnTFDB
GRMZM2G006379_P01	bZIP		missed by PlnTFDB
GRMZM2G156791_P01	C2H2		missed by PlnTFDB
GRMZM2G037741_P02	C3H	C3H	the same/anonymous/super/sub family of PlnTFDB
GRMZM2G037741_P03	C3H	C3H	the same/anonymous/super/sub family of PlnTFDB
GRMZM2G037741_P05	C3H	C3H	the same/anonymous/super/sub family of PlnTFDB
GRMZM2G021573_P01	AP2-EREBP	AP2-EREBP	the same/anonymous/super/sub family of PlnTFDB
GRMZM2G021573_P02	AP2-EREBP	AP2-EREBP	the same/anonymous/super/sub family of PlnTFDB
GRMZM2G021573_P03	AP2-EREBP	AP2-EREBP	the same/anonymous/super/sub family of PlnTFDB
GRMZM2G035441_P01	CCHC(Zn)		missed by PlnTFDB
GRMZM2G019698_P01	AP2-EREBP	AP2-EREBP	the same/anonymous/super/sub family of PlnTFDB
AC219029.2_FGP042	bHLH		missed by PlnTFDB
GRMZM2G043629_P01	BED-type(Zn)		missed by PlnTFDB
GRMZM2G119930_P01	C2H2		missed by PlnTFDB
GRMZM2G119930_P02	C2H2		missed by PlnTFDB
GRMZM2G119930_P03	C2H2		missed by PlnTFDB
GRMZM2G131761_P01	CCHC(Zn)		missed by PlnTFDB
GRMZM2G106759_T01_P01	AS2-LOB	LOB	the same/anonymous/super/sub family of PlnTFDB
GRMZM2G069592_P01	AP2-EREBP	AP2-EREBP	the same/anonymous/super/sub family of PlnTFDB
GRMZM2G056541_P01	AP2-EREBP	AP2-EREBP	the same/anonymous/super/sub family of PlnTFDB
GRMZM2G038129_P01	RAV	AP2-EREBP	prediction conflicts with PlnTFDB
GRMZM2G034307_P01	BED-type(Zn)		missed by PlnTFDB
GRMZM2G108166_P01	SNF2	SNF2	the same/anonymous/super/sub family of PlnTFDB
GRMZM2G069340_P01	CCHC(Zn)		missed by PlnTFDB
GRMZM2G061133_P01	WD40-like		missed by PlnTFDB
GRMZM2G061133_P02	WD40-like		missed by PlnTFDB
GRMZM2G061133_P03	WD40-like		missed by PlnTFDB
GRMZM2G061133_P04	WD40-like		missed by PlnTFDB
GRMZM2G069382_P01	CCHC(Zn)		missed by PlnTFDB
GRMZM2G053412_P01	MYB-HB-like	MYB-related	prediction conflicts with PlnTFDB
GRMZM2G053902_P01	CCHC(Zn)		missed by PlnTFDB
GRMZM2G162456_P01	C2H2		missed by PlnTFDB
GRMZM2G051671_P01	C2C2-CO-like	C2C2-CO-like	the same/anonymous/super/sub family of PlnTFDB
GRMZM2G172844_P01	HMG		missed by PlnTFDB
GRMZM2G158166_P02	Homeodomain-LIKE		missed by PlnTFDB
GRMZM2G149368_P01	Homeodomain-LIKE		missed by PlnTFDB
GRMZM2G149368_P02	Homeodomain-LIKE		missed by PlnTFDB
GRMZM2G100056_P01	NAM		missed by PlnTFDB
GRMZM2G038143_P01	NAM		missed by PlnTFDB
GRMZM2G039696_P01	RR-A-type	Orphans	prediction conflicts with PlnTFDB
GRMZM2G039696_P02	RR-A-type	Orphans	prediction conflicts with PlnTFDB
GRMZM2G014478_P01	bHLH	bHLH	the same/anonymous/super/sub family of PlnTFDB
GRMZM2G059987_P01	BED-type(Zn)		missed by PlnTFDB
GRMZM2G130182_P01	HMG	HMG	the same/anonymous/super/sub family of PlnTFDB
GRMZM2G130182_P02	HMG	HMG	the same/anonymous/super/sub family of PlnTFDB
GRMZM2G162998_P01	bHLH	bHLH	the same/anonymous/super/sub family of PlnTFDB
AC193442.2_FGP029	HD-ZIP	zf-HD	matched in other predictions
AC193442.2_FGP029	ZF-HD	zf-HD	the same/anonymous/super/sub family of PlnTFDB
GRMZM2G020289_P01	MADS-MIKC	MADS	the same/anonymous/super/sub family of PlnTFDB
GRMZM2G140375_P01	MYB-HB-like	MYB-related	prediction conflicts with PlnTFDB
AC232236.1_FGP029	WD40-like		missed by PlnTFDB
GRMZM2G032660_P01	PHD		missed by PlnTFDB
GRMZM2G001735_P01	Homeodomain-LIKE		missed by PlnTFDB
GRMZM2G067743_P01	C3H-WRC/GRF	Orphans	prediction conflicts with PlnTFDB
GRMZM2G112701_P01	WD40-like		missed by PlnTFDB
GRMZM2G061145_P01	WD40-like		missed by PlnTFDB
GRMZM2G098765_P01	WD40-like		missed by PlnTFDB
GRMZM2G033622_P01	bHLH	bHLH	the same/anonymous/super/sub family of PlnTFDB
GRMZM2G138966_P01	WD40-like		missed by PlnTFDB
GRMZM2G138966_P02	WD40-like		missed by PlnTFDB
GRMZM2G100426_P01	E2F-DP	E2F-DP	the same/anonymous/super/sub family of PlnTFDB
GRMZM2G147073_P01	PHD		missed by PlnTFDB
GRMZM2G158984_P01	CCHC(Zn)		missed by PlnTFDB
GRMZM2G158984_P01	Hap2/NF-YA		missed by PlnTFDB
GRMZM2G043515_P01	CCHC(Zn)		missed by PlnTFDB
GRMZM2G043515_P01	FAR		missed by PlnTFDB
GRMZM2G040152_P01	WD40-like		missed by PlnTFDB
GRMZM2G040152_P02	WD40-like		missed by PlnTFDB
GRMZM2G067743_P02	C3H-WRC/GRF		missed by PlnTFDB
GRMZM2G064044_P01	WD40-like		missed by PlnTFDB
GRMZM2G015092_P01	CCHC(Zn)		missed by PlnTFDB
GRMZM2G052774_P01	Hap3/NF-YB	CCAAT	the same/anonymous/super/sub family of PlnTFDB
GRMZM2G052774_P02	Hap3/NF-YB	CCAAT	the same/anonymous/super/sub family of PlnTFDB
GRMZM2G052774_P03	Hap3/NF-YB	CCAAT	the same/anonymous/super/sub family of PlnTFDB
GRMZM2G047353_P01	C2C2-Dof	C2C2-Dof	the same/anonymous/super/sub family of PlnTFDB
GRMZM2G047353_P02	C2C2-Dof	C2C2-Dof	the same/anonymous/super/sub family of PlnTFDB
GRMZM2G047353_P03	C2C2-Dof	C2C2-Dof	the same/anonymous/super/sub family of PlnTFDB
GRMZM2G047353_P04	C2C2-Dof	C2C2-Dof	the same/anonymous/super/sub family of PlnTFDB
GRMZM2G076896_P01	AP2-EREBP	AP2-EREBP	the same/anonymous/super/sub family of PlnTFDB
AC231945.1_FGP030	BTB-POZ		missed by PlnTFDB
GRMZM2G091954_P01	Hap3/NF-YB		missed by PlnTFDB
GRMZM2G171967_P01	C2H2		missed by PlnTFDB
GRMZM2G001919_P01	CCHC(Zn)		missed by PlnTFDB
GRMZM2G011648_P01	PHD	PHD	the same/anonymous/super/sub family of PlnTFDB
GRMZM2G011648_P02	PHD	PHD	the same/anonymous/super/sub family of PlnTFDB
GRMZM2G053518_P01	WD40-like		missed by PlnTFDB
GRMZM2G053518_P02	WD40-like		missed by PlnTFDB
GRMZM2G053518_P04	WD40-like		missed by PlnTFDB
GRMZM2G053518_P05	WD40-like		missed by PlnTFDB
GRMZM2G053518_P06	WD40-like		missed by PlnTFDB
AC231750.1_FGP053	CCHC(Zn)		missed by PlnTFDB
GRMZM2G141260_P01	TTF-type(Zn)		missed by PlnTFDB
GRMZM2G027592_P01	PHD		missed by PlnTFDB
AC193374.2_FGP023	BED-type(Zn)		missed by PlnTFDB
GRMZM2G169709_P01	E2F-DP	E2F-DP	the same/anonymous/super/sub family of PlnTFDB
GRMZM2G010054_P01	WD40-like		missed by PlnTFDB
GRMZM2G166223_P01	C2C2-Dof	C2C2-Dof	the same/anonymous/super/sub family of PlnTFDB
GRMZM2G030262_P01	BED-type(Zn)		missed by PlnTFDB
GRMZM2G009649_P01	WD40-like		missed by PlnTFDB
GRMZM2G069908_P01	ARF	ARF	the same/anonymous/super/sub family of PlnTFDB
GRMZM2G032840_P01	C2H2		missed by PlnTFDB
GRMZM2G032840_P01	CCHC(Zn)		missed by PlnTFDB
GRMZM2G031441_P01	MYB-HB-like		missed by PlnTFDB
GRMZM2G116063_P01	Homobox-WOX	HB	the same/anonymous/super/sub family of PlnTFDB
GRMZM2G116142_P01	TTF-type(Zn)		missed by PlnTFDB
GRMZM2G118393_P01	bZIP	bZIP	the same/anonymous/super/sub family of PlnTFDB
GRMZM2G057386_P01	AP2-EREBP	AP2-EREBP	the same/anonymous/super/sub family of PlnTFDB
GRMZM2G025924_P01	SET	SET	the same/anonymous/super/sub family of PlnTFDB
GRMZM2G005248_P01	CCHC(Zn)		missed by PlnTFDB
GRMZM2G077124_P01	bZIP		missed by PlnTFDB
GRMZM2G077124_P02	bZIP		missed by PlnTFDB
GRMZM2G077124_P03	bZIP	bZIP	the same/anonymous/super/sub family of PlnTFDB
GRMZM2G087565_P01	bZIP	bZIP	the same/anonymous/super/sub family of PlnTFDB
GRMZM2G087565_P02	bZIP	bZIP	the same/anonymous/super/sub family of PlnTFDB
GRMZM2G087565_P03	bZIP	bZIP	the same/anonymous/super/sub family of PlnTFDB
GRMZM2G087565_P04	bZIP	bZIP	the same/anonymous/super/sub family of PlnTFDB
GRMZM2G087565_P05	bZIP	bZIP	the same/anonymous/super/sub family of PlnTFDB
GRMZM2G087565_P06	bZIP	bZIP	the same/anonymous/super/sub family of PlnTFDB
GRMZM2G087565_P07	bZIP	bZIP	the same/anonymous/super/sub family of PlnTFDB
GRMZM2G018883_P01	MYB-HB-like		missed by PlnTFDB
GRMZM2G090244_P01	PHD		missed by PlnTFDB
GRMZM2G104798_P02	Homeodomain-LIKE		missed by PlnTFDB
GRMZM2G104866_P01	AP2-EREBP	AP2-EREBP	the same/anonymous/super/sub family of PlnTFDB
GRMZM2G157641_P01	MYB-HB-like	MYB	the same/anonymous/super/sub family of PlnTFDB
GRMZM2G175843_P01	GRAS		missed by PlnTFDB
GRMZM2G150440_P01	C3H	C3H	the same/anonymous/super/sub family of PlnTFDB
GRMZM2G074645_P01	Homobox-WOX	HB	the same/anonymous/super/sub family of PlnTFDB
GRMZM2G074645_P01	Homeodomain-TALE-BEL	HB	the same/anonymous/super/sub family of PlnTFDB
GRMZM2G143042_P01	PHD	PHD	the same/anonymous/super/sub family of PlnTFDB
GRMZM2G143042_P02	PHD	PHD	the same/anonymous/super/sub family of PlnTFDB
AC231605.1_FGP032	C2H2	C2H2	the same/anonymous/super/sub family of PlnTFDB
GRMZM2G057035_P01	C2H2	C2H2	the same/anonymous/super/sub family of PlnTFDB
GRMZM2G001279_P01	C3H	C3H	the same/anonymous/super/sub family of PlnTFDB
GRMZM2G001439_P01	WD40-like		missed by PlnTFDB
GRMZM2G001439_P02	WD40-like		missed by PlnTFDB
GRMZM2G150596_P01	CCHC(Zn)		missed by PlnTFDB
AC231544.1_FGP036	SNF2		missed by PlnTFDB
GRMZM2G044240_P01	SNF2		missed by PlnTFDB
GRMZM2G021252_P01	B3-Domain	ABI3VP1	the same/anonymous/super/sub family of PlnTFDB
GRMZM2G158768_P01	Hap2/NF-YA		missed by PlnTFDB
GRMZM2G158768_P01	FAR		missed by PlnTFDB
AC231485.1_FGP036	AP2-EREBP		missed by PlnTFDB
GRMZM2G172224_P01	BED-type(Zn)		missed by PlnTFDB
GRMZM2G113294_P01	CCHC(Zn)		missed by PlnTFDB
GRMZM2G148901_P01	FAR		missed by PlnTFDB
GRMZM2G160730_P01	AP2-EREBP	AP2-EREBP	the same/anonymous/super/sub family of PlnTFDB
GRMZM2G160730_P02	AP2-EREBP	AP2-EREBP	the same/anonymous/super/sub family of PlnTFDB
AC231427.1_FGP047	CCHC(Zn)		missed by PlnTFDB
GRMZM2G138658_P01	MADS-MIKC	MADS	the same/anonymous/super/sub family of PlnTFDB
GRMZM2G138658_P02	MADS-MIKC	MADS	the same/anonymous/super/sub family of PlnTFDB
GRMZM2G138658_P03	MADS-MIKC	MADS	the same/anonymous/super/sub family of PlnTFDB
GRMZM2G001794_P01	CCHC(Zn)		missed by PlnTFDB
GRMZM2G007543_P01	HSF-type-DNA-binding	HSF	the same/anonymous/super/sub family of PlnTFDB
GRMZM2G015111_P01	BTB-POZ		missed by PlnTFDB
GRMZM2G166438_P01	Homeodomain-LIKE		missed by PlnTFDB
GRMZM2G166438_P03	Homeodomain-LIKE		missed by PlnTFDB
GRMZM2G180786_P01	MADS-type1	MADS	the same/anonymous/super/sub family of PlnTFDB
GRMZM2G074276_P02	Hap3/NF-YB		missed by PlnTFDB
GRMZM2G074276_P03	Hap3/NF-YB		missed by PlnTFDB
GRMZM2G058726_P01	MYB-HB-like	MYB-related	prediction conflicts with PlnTFDB
GRMZM2G052606_P01	MYB-HB-like	MYB	the same/anonymous/super/sub family of PlnTFDB
AC231401.1_FGP038	AP2-EREBP	AP2-EREBP	the same/anonymous/super/sub family of PlnTFDB
GRMZM2G173916_P01	BED-type(Zn)		missed by PlnTFDB
GRMZM2G027973_P01	C2C2-Dof	C2C2-Dof	the same/anonymous/super/sub family of PlnTFDB
GRMZM2G064882_P01	MADS-MIKC	MADS	the same/anonymous/super/sub family of PlnTFDB
GRMZM2G019060_P01	GRAS	GRAS	the same/anonymous/super/sub family of PlnTFDB
GRMZM2G053034_P01	CCHC(Zn)		missed by PlnTFDB
GRMZM2G091970_P01	WD40-like		missed by PlnTFDB
AC231227.1_FGP030	C2H2		missed by PlnTFDB
GRMZM2G029523_P01	bHLH	bHLH	the same/anonymous/super/sub family of PlnTFDB
GRMZM2G013230_P01	MYB	Trihelix	prediction conflicts with PlnTFDB
GRMZM2G001935_P01	WD40-like		missed by PlnTFDB
GRMZM2G001935_P02	WD40-like		missed by PlnTFDB
GRMZM2G178522_P01	C2H2		missed by PlnTFDB
GRMZM2G178522_P02	C2H2		missed by PlnTFDB
GRMZM2G167228_P01	WD40-like		missed by PlnTFDB
GRMZM2G086332_P01	WRKY	WRKY	the same/anonymous/super/sub family of PlnTFDB
GRMZM2G086332_P02	WRKY	WRKY	the same/anonymous/super/sub family of PlnTFDB
GRMZM2G124729_P01	SET	SET	the same/anonymous/super/sub family of PlnTFDB
GRMZM2G124729_P02	SET	SET	the same/anonymous/super/sub family of PlnTFDB
GRMZM2G172487_P01	MYB-HB-like	MYB	the same/anonymous/super/sub family of PlnTFDB
GRMZM2G063239_P01	CCHC(Zn)		missed by PlnTFDB
GRMZM2G147646_P01	CCHC(Zn)		missed by PlnTFDB
GRMZM2G097954_P01	Homobox-WOX	HB	the same/anonymous/super/sub family of PlnTFDB
GRMZM2G097954_P02	Homobox-WOX	HB	the same/anonymous/super/sub family of PlnTFDB
GRMZM2G025910_P01	PHD		missed by PlnTFDB
GRMZM2G025910_P02	PHD		missed by PlnTFDB
GRMZM2G047528_P01	C3H	C3H	the same/anonymous/super/sub family of PlnTFDB
GRMZM2G108085_P01	C2H2		missed by PlnTFDB
GRMZM2G108085_P02	C2H2		missed by PlnTFDB
GRMZM2G108176_P01	ARF	ARF	the same/anonymous/super/sub family of PlnTFDB
GRMZM2G108176_P02	ARF	ARF	the same/anonymous/super/sub family of PlnTFDB
GRMZM2G108176_P03	ARF	ARF	the same/anonymous/super/sub family of PlnTFDB
GRMZM2G004002_P01	FHA-SMAD		missed by PlnTFDB
GRMZM2G171311_P01	Bromodomain		missed by PlnTFDB
GRMZM2G042915_P01	FAR		missed by PlnTFDB
AC230004.1_FGP025	CCHC(Zn)		missed by PlnTFDB
AC230000.1_FGP028	BED-type(Zn)		missed by PlnTFDB
GRMZM2G140422_P02	Homeodomain-LIKE		missed by PlnTFDB
GRMZM2G019589_P01	bZIP	bZIP	the same/anonymous/super/sub family of PlnTFDB
GRMZM2G019589_P02	bZIP	bZIP	the same/anonymous/super/sub family of PlnTFDB
GRMZM2G019823_P01	PHD		missed by PlnTFDB
GRMZM2G019823_P02	PHD		missed by PlnTFDB
GRMZM2G019823_P03	PHD		missed by PlnTFDB
GRMZM2G078599_P01	Hap3/NF-YB		missed by PlnTFDB
GRMZM2G041839_P01	AP2-EREBP	AP2-EREBP	the same/anonymous/super/sub family of PlnTFDB
GRMZM2G056729_P01	AP2-EREBP	AP2-EREBP	the same/anonymous/super/sub family of PlnTFDB
GRMZM2G138427_P01	MYB-HB-like		missed by PlnTFDB
GRMZM2G168547_P01	C2H2		missed by PlnTFDB
GRMZM2G137692_P01	AUX-IAA	AUX/IAA	the same/anonymous/super/sub family of PlnTFDB
GRMZM2G137692_P02	AUX-IAA	AUX/IAA	the same/anonymous/super/sub family of PlnTFDB
GRMZM2G137692_P03	AUX-IAA	AUX/IAA	the same/anonymous/super/sub family of PlnTFDB
AC190635.3_FGP038	HD-ZIP	zf-HD	matched in other predictions
AC190635.3_FGP038	ZF-HD	zf-HD	the same/anonymous/super/sub family of PlnTFDB
GRMZM2G013262_P01	C3H-WRC/GRF		missed by PlnTFDB
GRMZM2G162135_P01	C2H2		missed by PlnTFDB
GRMZM2G077809_P01	C2H2		missed by PlnTFDB
GRMZM2G077809_P02	C2H2		missed by PlnTFDB
GRMZM2G112417_P01	C2H2		missed by PlnTFDB
GRMZM2G112417_P03	C2H2		missed by PlnTFDB
GRMZM2G172575_P01	MYB-HB-like	MYB	the same/anonymous/super/sub family of PlnTFDB
GRMZM2G170789_P01	Homobox-WOX	HB	the same/anonymous/super/sub family of PlnTFDB
GRMZM2G142329_P01	AP2-EREBP		missed by PlnTFDB
GRMZM2G097920_P01	TTF-type(Zn)		missed by PlnTFDB
GRMZM2G172147_P01	C2H2		missed by PlnTFDB
GRMZM2G172147_P02	C2H2		missed by PlnTFDB
GRMZM2G094026_P01	Lambda-DB		missed by PlnTFDB
GRMZM2G094111_P01	Homeodomain-LIKE		missed by PlnTFDB
GRMZM2G143780_P01	Hap3/NF-YB		missed by PlnTFDB
GRMZM2G143780_P02	Hap3/NF-YB		missed by PlnTFDB
GRMZM2G143780_P03	Hap3/NF-YB		missed by PlnTFDB
GRMZM2G143780_P05	Hap3/NF-YB		missed by PlnTFDB
GRMZM2G094819_P01	bHLH	bHLH	the same/anonymous/super/sub family of PlnTFDB
GRMZM2G094819_P02	bHLH	bHLH	the same/anonymous/super/sub family of PlnTFDB
GRMZM2G118892_P01	PAZ-Argonaute		missed by PlnTFDB
GRMZM2G118892_P02	PAZ-Argonaute		missed by PlnTFDB
GRMZM2G124256_P01	GRAS	GRAS	the same/anonymous/super/sub family of PlnTFDB
GRMZM2G098946_P01	CCHC(Zn)		missed by PlnTFDB
GRMZM2G068662_P01	Homeodomain-LIKE		missed by PlnTFDB
GRMZM2G006319_P02	Homeodomain-LIKE		missed by PlnTFDB
GRMZM2G095811_P01	C2H2		missed by PlnTFDB
GRMZM2G095811_P04	C2H2		missed by PlnTFDB
GRMZM2G151542_P01	AP2-EREBP	AP2-EREBP	the same/anonymous/super/sub family of PlnTFDB
AC229990.2_FGP028	WD40-like		missed by PlnTFDB
AC230008.2_FGP034	MYB-HB-like		missed by PlnTFDB
GRMZM2G141439_P01	CCHC(Zn)		missed by PlnTFDB
GRMZM2G095873_P01	C2H2		missed by PlnTFDB
GRMZM2G140936_P01	CCHC(Zn)		missed by PlnTFDB
GRMZM2G136293_P01	C2H2		missed by PlnTFDB
GRMZM2G077752_P01	STY-LRP1	SRS	the same/anonymous/super/sub family of PlnTFDB
GRMZM2G025685_P01	HSF-type-DNA-binding	HSF	the same/anonymous/super/sub family of PlnTFDB
GRMZM2G046706_P01	Znf-LSD		missed by PlnTFDB
GRMZM2G132157_P01	CG1-CAMTA	CAMTA	the same/anonymous/super/sub family of PlnTFDB
GRMZM2G161802_P01	C2H2		missed by PlnTFDB
GRMZM2G104519_P01	WD40-like		missed by PlnTFDB
GRMZM2G104519_P02	WD40-like		missed by PlnTFDB
GRMZM2G104519_P03	WD40-like		missed by PlnTFDB
GRMZM2G132288_P01	C3H		missed by PlnTFDB
GRMZM2G063347_P01	NAM	NAC	the same/anonymous/super/sub family of PlnTFDB
GRMZM2G121061_P01	CCHC(Zn)		missed by PlnTFDB
GRMZM2G170477_P01	WD40-like		missed by PlnTFDB
GRMZM2G143723_P01	C2H2	C2H2	the same/anonymous/super/sub family of PlnTFDB
GRMZM2G098353_P01	bHLH	bHLH	the same/anonymous/super/sub family of PlnTFDB
GRMZM2G139369_P01	C2H2		missed by PlnTFDB
GRMZM2G139369_P01	PHD		missed by PlnTFDB
GRMZM2G028690_P01	Bromodomain		missed by PlnTFDB
GRMZM2G028690_P01	WD40-like		missed by PlnTFDB
GRMZM2G028690_P02	Bromodomain		missed by PlnTFDB
GRMZM2G112799_P01	C2H2	C2H2	the same/anonymous/super/sub family of PlnTFDB
GRMZM2G112912_P01	Hap3/NF-YB		missed by PlnTFDB
GRMZM2G137033_P01	FAR		missed by PlnTFDB
GRMZM2G036003_P01	C2H2		missed by PlnTFDB
GRMZM2G159086_P01	FAR		missed by PlnTFDB
GRMZM2G159119_P01	MYB-HB-like	G2-like	prediction conflicts with PlnTFDB
GRMZM2G113825_P01	Hap2/NF-YA		missed by PlnTFDB
GRMZM2G113825_P01	FAR		missed by PlnTFDB
GRMZM2G160012_P01	CCHC(Zn)		missed by PlnTFDB
AC218937.2_FGP038	GRF		missed by PlnTFDB
GRMZM2G080927_P01	HMG		missed by PlnTFDB
GRMZM2G093156_P01	NAM	NAC	the same/anonymous/super/sub family of PlnTFDB
AC218950.2_FGP022	CCHC(Zn)		missed by PlnTFDB
GRMZM2G007727_P01	AP2-EREBP	AP2-EREBP	the same/anonymous/super/sub family of PlnTFDB
GRMZM2G007727_P02	AP2-EREBP	AP2-EREBP	the same/anonymous/super/sub family of PlnTFDB
GRMZM2G024469_P01	WD40-like		missed by PlnTFDB
GRMZM2G024530_P01	bHLH	bHLH	the same/anonymous/super/sub family of PlnTFDB
GRMZM2G171179_P01	AP2-EREBP	AP2-EREBP	the same/anonymous/super/sub family of PlnTFDB
GRMZM2G171179_P02	AP2-EREBP	AP2-EREBP	the same/anonymous/super/sub family of PlnTFDB
GRMZM2G082826_P01	C2H2		missed by PlnTFDB
GRMZM2G070017_P01	C2H2		missed by PlnTFDB
AC218964.2_FGP039	CCHC(Zn)		missed by PlnTFDB
GRMZM2G123119_P01	AP2-EREBP	AP2-EREBP	the same/anonymous/super/sub family of PlnTFDB
GRMZM2G163222_P01	AS2-LOB	LOB	the same/anonymous/super/sub family of PlnTFDB
GRMZM2G162119_P01	C3H	C3H	the same/anonymous/super/sub family of PlnTFDB
GRMZM2G105955_P01	TTF-type(Zn)		missed by PlnTFDB
GRMZM2G089054_P01	MYB-HB-like	MYB	the same/anonymous/super/sub family of PlnTFDB
GRMZM2G140163_P01	MYB		missed by PlnTFDB
GRMZM2G158289_P01	C2H2		missed by PlnTFDB
AC220956.2_FGP031	Znf-B	Orphans	prediction conflicts with PlnTFDB
GRMZM2G031405_P01	Homeodomain-LIKE		missed by PlnTFDB
GRMZM2G065288_P01	PHD		missed by PlnTFDB
GRMZM2G088413_P01	B3-Domain	ABI3VP1	the same/anonymous/super/sub family of PlnTFDB
GRMZM2G088427_P01	B3-Domain	ABI3VP1	the same/anonymous/super/sub family of PlnTFDB
GRMZM2G098063_P01	B3-Domain	ABI3VP1	the same/anonymous/super/sub family of PlnTFDB
GRMZM2G129986_P01	CCHC(Zn)		missed by PlnTFDB
GRMZM2G130016_P01	PHD		missed by PlnTFDB
GRMZM2G098458_P01	PHD	ABI3VP1	prediction conflicts with PlnTFDB
GRMZM2G098458_P02	PHD	ABI3VP1	prediction conflicts with PlnTFDB
GRMZM2G012409_P02	Homeodomain-LIKE		missed by PlnTFDB
GRMZM2G141587_P01	WD40-like		missed by PlnTFDB
GRMZM2G095605_P02	Hap3/NF-YB		missed by PlnTFDB
GRMZM2G095605_P03	Hap3/NF-YB		missed by PlnTFDB
GRMZM2G095605_P04	Hap3/NF-YB		missed by PlnTFDB
GRMZM2G095605_P06	Hap3/NF-YB		missed by PlnTFDB
GRMZM2G176063_P01	C2C2-Dof	C2C2-Dof	the same/anonymous/super/sub family of PlnTFDB
GRMZM2G012013_P01	SBP		missed by PlnTFDB
GRMZM2G066100_P01	WD40-like		missed by PlnTFDB
GRMZM2G066100_P02	WD40-like		missed by PlnTFDB
GRMZM2G066100_P03	WD40-like		missed by PlnTFDB
GRMZM2G170850_P01	MYB-HB-like	MYB-related	prediction conflicts with PlnTFDB
GRMZM2G096709_P01	C3H-WRC/GRF	GRF	prediction conflicts with PlnTFDB
GRMZM2G096709_P02	C3H-WRC/GRF	Orphans	prediction conflicts with PlnTFDB
AC225364.3_FGP044	BED-type(Zn)		missed by PlnTFDB
AC225558.3_FGP048	AP2-EREBP	AP2-EREBP	the same/anonymous/super/sub family of PlnTFDB
GRMZM2G041996_P01	AP2-EREBP		missed by PlnTFDB
GRMZM2G033656_P01	AP2-EREBP	AP2-EREBP	the same/anonymous/super/sub family of PlnTFDB
AC225558.3_FGP042	FAR		missed by PlnTFDB
GRMZM2G016079_P01	AP2-EREBP	AP2-EREBP	the same/anonymous/super/sub family of PlnTFDB
GRMZM2G056274_P01	CCHC(Zn)		missed by PlnTFDB
GRMZM2G147088_P01	WD40-like		missed by PlnTFDB
GRMZM2G073122_P01	TIFY	Tify	prediction conflicts with PlnTFDB
AC225564.3_FGP041	C2H2		missed by PlnTFDB
GRMZM2G000439_P01	HSF-type-DNA-binding	HSF	the same/anonymous/super/sub family of PlnTFDB
AC225629.3_FGP029	FAR		missed by PlnTFDB
GRMZM2G121350_P01	C2H2	C2H2	the same/anonymous/super/sub family of PlnTFDB
AC219171.2_FGP007	CCHC(Zn)		missed by PlnTFDB
GRMZM2G158947_P01	PHD		missed by PlnTFDB
GRMZM2G158947_P02	PHD		missed by PlnTFDB
GRMZM2G138556_P01	CCHC(Zn)		missed by PlnTFDB
GRMZM2G170176_P01	BED-type(Zn)		missed by PlnTFDB
GRMZM2G170177_P01	B3-Domain		missed by PlnTFDB
GRMZM2G170177_P02	B3-Domain		missed by PlnTFDB
GRMZM2G170177_P03	B3-Domain		missed by PlnTFDB
GRMZM2G170177_P04	B3-Domain		missed by PlnTFDB
GRMZM2G084173_P01	B3-Domain		missed by PlnTFDB
GRMZM2G162170_P01	C2H2		missed by PlnTFDB
GRMZM2G006995_P01	FAR		missed by PlnTFDB
AC225928.2_FGP046	CCHC(Zn)		missed by PlnTFDB
GRMZM2G056959_P01	GAGA-Binding-like	BBR/BPC	the same/anonymous/super/sub family of PlnTFDB
GRMZM2G056959_P02	GAGA-Binding-like	BBR/BPC	the same/anonymous/super/sub family of PlnTFDB
GRMZM2G015080_P01	GRAS	GRAS	the same/anonymous/super/sub family of PlnTFDB
GRMZM2G015080_P02	GRAS	GRAS	the same/anonymous/super/sub family of PlnTFDB
GRMZM2G021520_P01	C2H2		missed by PlnTFDB
GRMZM2G002309_P01	MYB-HB-like		missed by PlnTFDB
GRMZM2G002309_P01	MYB/SANT		missed by PlnTFDB
GRMZM2G021520_P03	C2H2		missed by PlnTFDB
GRMZM2G021520_P04	C2H2		missed by PlnTFDB
GRMZM2G016354_P01	AP2-EREBP		missed by PlnTFDB
GRMZM2G102098_P01	PHD	PHD	the same/anonymous/super/sub family of PlnTFDB
GRMZM2G102098_P02	PHD	PHD	the same/anonymous/super/sub family of PlnTFDB
GRMZM2G091910_P01	AS2-LOB	LOB	the same/anonymous/super/sub family of PlnTFDB
GRMZM2G120928_P01	BTB-POZ	TRAF	prediction conflicts with PlnTFDB
GRMZM2G120930_P01	BTB-POZ	TRAF	prediction conflicts with PlnTFDB
GRMZM2G066038_P01	BTB-POZ	TRAF	prediction conflicts with PlnTFDB
GRMZM2G142046_P01	Homobox-WOX		missed by PlnTFDB
GRMZM2G017319_P01	AS2-LOB	LOB	the same/anonymous/super/sub family of PlnTFDB
GRMZM2G180671_P01	CCHC(Zn)		missed by PlnTFDB
GRMZM2G064273_P01	C2H2		missed by PlnTFDB
GRMZM2G155435_P01	Hap3/NF-YB		missed by PlnTFDB
GRMZM2G126827_P01	SBP	SBP	the same/anonymous/super/sub family of PlnTFDB
GRMZM2G159849_P01	WD40-like		missed by PlnTFDB
GRMZM2G126590_P01	SNF2	SNF2	the same/anonymous/super/sub family of PlnTFDB
GRMZM2G126590_P02	SNF2	SNF2	the same/anonymous/super/sub family of PlnTFDB
GRMZM2G126590_P03	SNF2	SNF2	the same/anonymous/super/sub family of PlnTFDB
GRMZM2G126590_P04	SNF2	SNF2	the same/anonymous/super/sub family of PlnTFDB
GRMZM2G126590_P05	SNF2	SNF2	the same/anonymous/super/sub family of PlnTFDB
GRMZM2G126590_P06	HSA		missed by PlnTFDB
GRMZM2G145615_P01	SBP	SBP	the same/anonymous/super/sub family of PlnTFDB
GRMZM2G145615_P02	SBP	SBP	the same/anonymous/super/sub family of PlnTFDB
GRMZM2G033514_P01	C2H2		missed by PlnTFDB
AC220977.3_FGP030	CCHC(Zn)		missed by PlnTFDB
GRMZM2G057466_P01	JmjC	Jumonji	the same/anonymous/super/sub family of PlnTFDB
GRMZM2G057466_P01	JmjN	Jumonji	the same/anonymous/super/sub family of PlnTFDB
GRMZM2G057466_P01	JUMONJI	Jumonji	the same/anonymous/super/sub family of PlnTFDB
GRMZM2G016322_P01	CCHC(Zn)		missed by PlnTFDB
GRMZM2G016322_P02	CCHC(Zn)		missed by PlnTFDB
GRMZM2G024622_P01	C2H2		missed by PlnTFDB
GRMZM2G055315_P01	PHD		missed by PlnTFDB
GRMZM2G027105_P01	CCHC(Zn)		missed by PlnTFDB
GRMZM2G027105_P03	CCHC(Zn)		missed by PlnTFDB
GRMZM2G027105_P04	CCHC(Zn)		missed by PlnTFDB
GRMZM2G027105_P05	CCHC(Zn)		missed by PlnTFDB
GRMZM2G027105_P06	CCHC(Zn)		missed by PlnTFDB
GRMZM2G027105_P07	CCHC(Zn)		missed by PlnTFDB
GRMZM2G114406_P01	PHD		missed by PlnTFDB
GRMZM2G052034_P01	C2H2		missed by PlnTFDB
GRMZM2G124627_P01	CCHC(Zn)		missed by PlnTFDB
GRMZM2G068089_P02	C2H2		missed by PlnTFDB
GRMZM2G006399_P01	C2H2		missed by PlnTFDB
GRMZM2G163641_P01	Homobox-WOX	HB	the same/anonymous/super/sub family of PlnTFDB
GRMZM2G078379_P01	SWIB-Plus-3	C3H	matched in other predictions
GRMZM2G078379_P01	C3H	C3H	the same/anonymous/super/sub family of PlnTFDB
GRMZM2G078379_P02	SWIB-Plus-3	SWI/SNF-BAF60b	prediction conflicts with PlnTFDB
GRMZM2G086884_P01	GRF		missed by PlnTFDB
GRMZM2G145568_P01	AS2-LOB	LOB	the same/anonymous/super/sub family of PlnTFDB
GRMZM2G080462_P01	SET		missed by PlnTFDB
GRMZM2G080462_P02	SET		missed by PlnTFDB
GRMZM2G080462_P03	SET		missed by PlnTFDB
GRMZM2G080462_P04	SET		missed by PlnTFDB
GRMZM2G048411_P01	C2H2		missed by PlnTFDB
GRMZM2G058377_P01	FAR		missed by PlnTFDB
AC219026.3_FGP043	FAR		missed by PlnTFDB
GRMZM2G098666_P01	C2C2-GATA	C2C2-GATA	the same/anonymous/super/sub family of PlnTFDB
GRMZM2G001454_P01	PHD		missed by PlnTFDB
[truncated: 9,913 more rows]
