# Supplementary material for: PlantTFcat: an online plant transcription factor and transcriptional regulator categorization and analysis tool
Source: BMC Bioinformatics. 2013 Nov 12;14:321. doi: 10.1186/1471-2105-14-321 (PMC4225725; doi:10.1186/1471-2105-14-321)
Supplement: Additional file 4 — Performance comparisons between PlantTFcat and traditional BLAST method on Arabidopsis thaliana genome. [file 1471-2105-14-321-S4.xlsx]

## Sheet: Fig. 3a
PlnTFDB	PlantTFcat	BLAST
AT1G01030.1	AT1G01010.1	AT1G01010.1
AT1G16640.1	AT1G01030.1	AT1G01030.1
AT1G20600.1	AT1G01040.1	AT1G01060.1
AT1G26680.1	AT1G01060.1	AT1G01060.2
AT1G28300.1	AT1G01060.2	AT1G01060.3
AT1G43950.1	AT1G01060.3	AT1G01060.4
AT1G49475.1	AT1G01060.4	AT1G01080.1
AT1G49480.1	AT1G01150.1	AT1G01080.2
AT2G16210.1	AT1G01160.1	AT1G01140.1
AT2G16210.2	AT1G01250.1	AT1G01140.2
AT2G24650.1	AT1G01260.1	AT1G01140.3
AT2G24680.1	AT1G01260.2	AT1G01150.1
AT2G24690.1	AT1G01350.1	AT1G01250.1
AT2G24700.1	AT1G01355.1	AT1G01260.1
AT2G30470.1	AT1G01370.1	AT1G01260.2
AT2G35310.1	AT1G01370.2	AT1G01350.1
AT2G36080.1	AT1G01380.1	AT1G01380.1
AT2G36080.2	AT1G01520.1	AT1G01450.1
AT2G46870.1	AT1G01530.1	AT1G01520.1
AT3G06160.1	AT1G01640.1	AT1G01530.1
AT3G06220.1	AT1G01640.2	AT1G01540.1
AT3G11580.1	AT1G01720.1	AT1G01540.2
AT3G11580.2	AT1G01780.1	AT1G01560.1
AT3G17010.1	AT1G01920.1	AT1G01560.2
AT3G18960.1	AT1G01920.2	AT1G01640.1
AT3G18990.1	AT1G01930.1	AT1G01640.2
AT3G19184.1	AT1G02030.1	AT1G01720.1
AT3G24650.1	AT1G02040.1	AT1G01780.1
AT3G26790.1	AT1G02065.1	AT1G01830.1
AT3G46770.1	AT1G02065.2	AT1G01830.2
AT3G53310.1	AT1G02170.1	AT1G01830.3
AT3G61970.1	AT1G02210.1	AT1G01910.5
AT4G00260.1	AT1G02220.1	AT1G01920.1
AT4G01500.1	AT1G02230.1	AT1G01920.2
AT4G01580.1	AT1G02250.1	AT1G01950.1
AT4G03170.1	AT1G02340.1	AT1G01970.1
AT4G21550.1	AT1G02580.1	AT1G02030.1
AT4G31610.1	AT1G02670.1	AT1G02040.1
AT4G31615.1	AT1G02680.1	AT1G02060.1
AT4G31620.1	AT1G02740.1	AT1G02065.1
AT4G31630.1	AT1G02750.1	AT1G02065.2
AT4G31640.1	AT1G02860.1	AT1G02150.1
AT4G31650.1	AT1G02860.2	AT1G02210.1
AT4G31660.1	AT1G02890.1	AT1G02220.1
AT4G31680.1	AT1G02890.2	AT1G02230.1
AT4G31690.1	AT1G03040.1	AT1G02250.1
AT4G32010.1	AT1G03060.1	AT1G02340.1
AT4G33280.1	AT1G03110.1	AT1G02370.1
AT4G34400.1	AT1G03370.1	AT1G02420.1
AT5G06250.1	AT1G03380.1	AT1G02580.1
AT5G06250.2	AT1G03490.1	AT1G02670.1
AT5G09780.1	AT1G03750.1	AT1G02690.1
AT5G18000.1	AT1G03770.1	AT1G02690.2
AT5G18090.1	AT1G03790.1	AT1G02840.1
AT5G42700.1	AT1G03800.1	AT1G02840.2
AT5G57720.1	AT1G03840.1	AT1G02840.3
AT5G58280.1	AT1G03840.2	AT1G02860.1
AT5G60130.1	AT1G03970.1	AT1G02860.2
AT5G60140.1	AT1G04020.1	AT1G02970.1
AT5G60142.1	AT1G04020.2	AT1G03040.1
AT5G66980.1	AT1G04050.1	AT1G03060.1
AT1G14510.1	AT1G04100.1	AT1G03080.1
AT2G02470.1	AT1G04140.1	AT1G03100.1
AT3G11200.1	AT1G04140.2	AT1G03110.1
AT3G11200.2	AT1G04240.1	AT1G03150.1
AT3G42790.1	AT1G04250.1	AT1G03350.1
AT5G05610.1	AT1G04360.1	AT1G03380.1
AT5G05610.2	AT1G04370.1	AT1G03457.1
AT5G20510.1	AT1G04390.1	AT1G03457.2
AT5G26210.1	AT1G04445.1	AT1G03470.1
AT1G01250.1	AT1G04500.1	AT1G03470.2
AT1G03800.1	AT1G04510.1	AT1G03490.1
AT1G04370.1	AT1G04510.2	AT1G03510.1
AT1G06160.1	AT1G04550.1	AT1G03540.1
AT1G12610.1	AT1G04550.2	AT1G03560.1
AT1G12630.1	AT1G04790.1	AT1G03590.1
AT1G12890.1	AT1G04850.1	AT1G03650.1
AT1G12980.1	AT1G04880.1	AT1G03670.1
AT1G13260.1	AT1G04950.1	AT1G03740.1
AT1G15360.1	AT1G04950.2	AT1G03740.2
AT1G16060.1	AT1G04950.3	AT1G03750.1
AT1G16060.2	AT1G04990.1	AT1G03770.1
AT1G19210.1	AT1G04990.2	AT1G03790.1
AT1G21910.1	AT1G05055.1	AT1G03800.1
AT1G22190.1	AT1G05120.1	AT1G03840.1
AT1G22810.1	AT1G05230.1	AT1G03840.2
AT1G22985.1	AT1G05230.2	AT1G03920.1
AT1G24590.1	AT1G05230.3	AT1G03930.1
AT1G25470.1	AT1G05290.1	AT1G03970.1
AT1G25470.2	AT1G05320.1	AT1G04020.1
AT1G25560.1	AT1G05320.2	AT1G04020.2
AT1G28160.1	AT1G05320.3	AT1G04050.1
AT1G28360.1	AT1G05380.1	AT1G04100.1
AT1G28370.1	AT1G05380.2	AT1G04140.1
AT1G33760.1	AT1G05490.1	AT1G04140.2
AT1G36060.1	AT1G05630.1	AT1G04160.1
AT1G43160.1	AT1G05630.2	AT1G04210.1
AT1G44830.1	AT1G05690.1	AT1G04240.1
AT1G46768.1	AT1G05710.1	AT1G04250.1
AT1G49120.1	AT1G05710.2	AT1G04310.1
AT1G50640.1	AT1G05710.3	AT1G04360.1
AT1G50680.1	AT1G05710.4	AT1G04370.1
AT1G51120.1	AT1G05805.1	AT1G04390.1
AT1G51190.1	AT1G05830.1	AT1G04440.1
AT1G53170.1	AT1G05830.2	AT1G04500.1
AT1G53910.1	AT1G05880.1	AT1G04510.1
AT1G53910.2	AT1G05890.1	AT1G04510.2
AT1G53910.3	AT1G05910.1	AT1G04550.1
AT1G63030.1	AT1G05920.1	AT1G04550.2
AT1G63030.2	AT1G05930.1	AT1G04700.1
AT1G64380.1	AT1G06040.1	AT1G04780.1
AT1G68550.1	AT1G06040.2	AT1G04840.1
AT1G68550.2	AT1G06060.1	AT1G04880.1
AT1G68840.1	AT1G06070.1	AT1G04990.1
AT1G71130.1	AT1G06150.1	AT1G04990.2
AT1G71450.1	AT1G06160.1	AT1G05100.1
AT1G71520.1	AT1G06170.1	AT1G05120.1
AT1G72360.1	AT1G06170.2	AT1G05230.1
AT1G72360.2	AT1G06180.1	AT1G05230.2
AT1G72360.3	AT1G06230.1	AT1G05230.3
AT1G72570.1	AT1G06230.2	AT1G05290.1
AT1G74930.1	AT1G06280.1	AT1G05380.1
AT1G75490.1	AT1G06770.1	AT1G05380.2
AT1G77200.1	AT1G06850.1	AT1G05420.1
AT1G77640.1	AT1G06850.2	AT1G05490.1
AT1G78080.1	AT1G06910.1	AT1G05600.1
AT1G79700.1	AT1G07050.1	AT1G05640.1
AT1G79700.2	AT1G07360.1	AT1G05670.1
AT1G80580.1	AT1G07520.1	AT1G05690.1
AT2G20350.1	AT1G07530.1	AT1G05700.1
AT2G20880.1	AT1G07540.1	AT1G05710.1
AT2G22200.1	AT1G07640.1	AT1G05710.2
AT2G23340.1	AT1G07640.2	AT1G05710.3
AT2G25820.1	AT1G07640.3	AT1G05710.4
AT2G28550.1	AT1G07660.1	AT1G05750.1
AT2G28550.2	AT1G07660.2	AT1G05805.1
AT2G31230.1	AT1G07790.1	AT1G05830.1
AT2G33710.1	AT1G07820.1	AT1G05830.2
AT2G35700.1	AT1G07820.2	AT1G05910.1
AT2G36450.1	AT1G07900.1	AT1G05930.1
AT2G38340.1	AT1G07980.1	AT1G06040.1
AT2G39250.1	AT1G08000.1	AT1G06040.2
AT2G40220.1	AT1G08000.2	AT1G06070.1
AT2G40340.1	AT1G08010.1	AT1G06140.1
AT2G40350.1	AT1G08010.2	AT1G06145.1
AT2G41710.1	AT1G08050.1	AT1G06150.1
AT2G41710.2	AT1G08170.1	AT1G06160.1
AT2G44840.1	AT1G08190.1	AT1G06170.1
AT2G44940.1	AT1G08290.1	AT1G06170.2
AT2G46310.1	AT1G08320.1	AT1G06180.1
AT2G47520.1	AT1G08320.2	AT1G06230.1
AT3G11020.1	AT1G08320.3	AT1G06230.2
AT3G14230.1	AT1G08465.1	AT1G06270.1
AT3G14230.2	AT1G08470.1	AT1G06280.1
AT3G14230.3	AT1G08600.1	AT1G06340.1
AT3G15210.1	AT1G08620.1	AT1G06390.1
AT3G16280.1	AT1G08810.1	AT1G06390.2
AT3G16770.1	AT1G08810.2	AT1G06580.1
AT3G20310.1	AT1G08880.1	AT1G06670.1
AT3G20840.1	AT1G08970.1	AT1G06700.1
AT3G23220.1	AT1G08970.2	AT1G06700.2
AT3G23230.1	AT1G08970.3	AT1G06710.1
AT3G23240.1	AT1G08970.4	AT1G06760.1
AT3G25730.1	AT1G08985.1	AT1G06770.1
AT3G25890.1	AT1G09030.1	AT1G06820.1
AT3G25890.2	AT1G09040.1	AT1G06840.1
AT3G50260.1	AT1G09050.1	AT1G06850.1
AT3G54320.1	AT1G09060.1	AT1G06850.2
AT3G54320.2	AT1G09060.2	AT1G06910.1
AT3G54320.3	AT1G09060.3	AT1G06920.1
AT3G54990.1	AT1G09200.1	AT1G07050.1
AT3G54990.2	AT1G09250.1	AT1G07150.1
AT3G57600.1	AT1G09520.1	AT1G07160.1
AT3G60490.1	AT1G09530.1	AT1G07270.1
AT3G61630.1	AT1G09530.2	AT1G07350.1
AT4G06746.1	AT1G09540.1	AT1G07350.2
AT4G11140.1	AT1G09710.1	AT1G07360.1
AT4G13040.1	AT1G09770.1	AT1G07390.1
AT4G13040.2	AT1G10120.1	AT1G07430.1
AT4G13620.1	AT1G10170.1	AT1G07520.1
AT4G16750.1	AT1G10200.1	AT1G07530.1
AT4G17490.1	AT1G10240.1	AT1G07540.1
AT4G17500.1	AT1G10320.1	AT1G07550.1
AT4G18450.1	AT1G10455.1	AT1G07560.1
AT4G23750.1	AT1G10470.1	AT1G07570.1
AT4G23750.2	AT1G10480.1	AT1G07570.2
AT4G25470.1	AT1G10560.1	AT1G07590.1
AT4G25480.1	AT1G10580.1	AT1G07630.1
AT4G25490.1	AT1G10585.1	AT1G07640.1
AT4G27950.1	AT1G10586.1	AT1G07640.2
AT4G28140.1	AT1G10610.1	AT1G07640.3
AT4G31060.1	AT1G10650.1	AT1G07650.1
AT4G32800.1	AT1G10650.2	AT1G07710.1
AT4G34410.1	AT1G11100.1	AT1G07740.1
AT4G36900.1	AT1G11110.1	AT1G07870.1
AT4G36920.1	AT1G11160.1	AT1G07880.1
AT4G37750.1	AT1G11290.1	AT1G07880.2
AT4G39780.1	AT1G11475.1	AT1G07900.1
AT5G05410.1	AT1G11490.1	AT1G07980.1
AT5G05410.2	AT1G11510.1	AT1G08000.1
AT5G07310.1	AT1G11950.1	AT1G08000.2
AT5G07580.1	AT1G12260.1	AT1G08010.1
AT5G10510.1	AT1G12380.1	AT1G08010.2
AT5G10510.2	AT1G12440.1	AT1G08060.1
AT5G11190.1	AT1G12440.2	AT1G08060.2
AT5G11590.1	AT1G12470.1	AT1G08070.1
AT5G13330.1	AT1G12540.1	AT1G08290.1
AT5G13910.1	AT1G12610.1	AT1G08320.1
AT5G17430.1	AT1G12630.1	AT1G08320.2
AT5G18450.1	AT1G12760.1	AT1G08320.3
AT5G18560.1	AT1G12760.2	AT1G08465.1
AT5G19790.1	AT1G12860.1	AT1G08540.1
AT5G21960.1	AT1G12890.1	AT1G08590.1
AT5G25190.1	AT1G12910.1	AT1G08600.1
AT5G25390.1	AT1G12980.1	AT1G08610.1
AT5G25390.2	AT1G13195.1	AT1G08620.1
AT5G25810.1	AT1G13195.2	AT1G08650.1
AT5G43410.1	AT1G13260.1	AT1G08720.1
AT5G44210.1	AT1G13290.1	AT1G08730.1
AT5G47220.1	AT1G13300.1	AT1G08810.1
AT5G47230.1	AT1G13370.1	AT1G08810.2
AT5G50080.1	AT1G13400.1	AT1G08880.1
AT5G51190.1	AT1G13450.1	AT1G08910.1
AT5G51990.1	AT1G13450.2	AT1G08970.1
AT5G52020.1	AT1G13450.3	AT1G08970.2
AT5G53290.1	AT1G13600.1	AT1G08970.3
AT5G57390.1	AT1G13960.1	AT1G08970.4
AT5G60120.1	AT1G13960.2	AT1G08985.1
AT5G61590.1	AT1G14030.1	AT1G09000.1
AT5G61600.1	AT1G14200.1	AT1G09030.1
AT5G61890.1	AT1G14350.1	AT1G09060.1
AT5G64750.1	AT1G14350.2	AT1G09060.2
AT5G65130.1	AT1G14410.1	AT1G09060.3
AT5G65510.1	AT1G14440.1	AT1G09140.1
AT5G67000.1	AT1G14440.2	AT1G09140.2
AT5G67010.1	AT1G14510.1	AT1G09160.1
AT5G67180.1	AT1G14580.1	AT1G09160.2
AT5G67190.1	AT1G14600.1	AT1G09190.1
AT1G19220.1	AT1G14685.1	AT1G09220.1
AT1G19850.1	AT1G14685.2	AT1G09250.1
AT1G30330.1	AT1G14685.3	AT1G09270.1
AT1G30330.2	AT1G14687.1	AT1G09270.2
AT1G34170.1	AT1G14740.1	AT1G09270.3
AT1G34170.2	AT1G14770.1	AT1G09320.1
AT1G34310.1	AT1G14770.2	AT1G09410.1
AT1G34390.1	AT1G14920.1	AT1G09440.1
AT1G34410.1	AT1G15020.1	AT1G09530.1
AT1G35240.1	AT1G15020.2	AT1G09530.2
AT1G35520.1	AT1G15050.1	AT1G09540.1
AT1G35540.1	AT1G15100.1	AT1G09570.1
AT1G59750.1	AT1G15360.1	AT1G09570.2
AT1G59750.2	AT1G15440.1	AT1G09600.1
AT1G59750.3	AT1G15440.2	AT1G09650.1
AT1G77850.1	AT1G15470.1	AT1G09665.1
AT2G28350.1	AT1G15580.1	AT1G09680.1
AT2G33860.1	AT1G15720.1	AT1G09710.1
AT2G46530.1	AT1G15750.1	AT1G09720.1
AT2G46530.2	AT1G15750.2	AT1G09770.1
AT2G46530.3	AT1G15750.3	AT1G09810.1
AT3G61830.1	AT1G15750.4	AT1G09820.1
AT4G23980.1	AT1G15850.1	AT1G09840.1
AT4G23980.2	AT1G16060.1	AT1G09840.2
AT4G30080.1	AT1G16060.2	AT1G09840.3
AT5G20730.1	AT1G16070.1	AT1G09840.4
AT5G20730.2	AT1G16070.2	AT1G09840.5
AT5G20730.3	AT1G16490.1	AT1G09840.6
AT5G37020.1	AT1G16530.1	AT1G09900.1
AT5G37020.2	AT1G16640.1	AT1G09950.1
AT5G60450.1	AT1G16710.1	AT1G09970.1
AT5G62000.1	AT1G16970.1	AT1G09970.2
AT5G62000.2	AT1G17040.1	AT1G10100.1
AT5G62000.3	AT1G17140.1	AT1G10120.1
ATMG00940.1	AT1G17140.2	AT1G10200.1
AT1G49190.1	AT1G17145.1	AT1G10210.1
AT1G67710.1	AT1G17310.1	AT1G10210.2
AT2G01760.1	AT1G17380.1	AT1G10240.1
AT2G25180.1	AT1G17440.1	AT1G10250.1
AT2G27070.1	AT1G17440.2	AT1G10270.1
AT3G16857.1	AT1G17460.1	AT1G10320.1
AT3G16857.2	AT1G17520.1	AT1G10330.1
AT3G62670.1	AT1G17590.1	AT1G10350.1
AT4G16110.1	AT1G17590.2	AT1G10450.1
AT4G18020.1	AT1G17590.3	AT1G10470.1
AT4G18020.2	AT1G17720.1	AT1G10480.1
AT4G18020.3	AT1G17720.2	AT1G10580.1
AT4G18020.4	AT1G17770.1	AT1G10585.1
AT4G31920.1	AT1G17790.1	AT1G10586.1
AT5G07210.1	AT1G17920.1	AT1G10586.2
AT5G49240.1	AT1G17950.1	AT1G10610.1
AT5G58080.1	AT1G17970.1	AT1G10620.1
AT1G14685.1	AT1G18080.1	AT1G10720.1
AT1G14685.2	AT1G18330.1	AT1G10820.1
AT1G14685.3	AT1G18330.2	AT1G10820.2
AT1G68120.1	AT1G18400.1	AT1G10850.1
AT2G01930.1	AT1G18470.1	AT1G10870.1
AT2G01930.2	AT1G18560.1	AT1G10910.1
AT2G21240.1	AT1G18570.1	AT1G10920.1
AT2G21240.2	AT1G18660.1	AT1G10920.2
AT2G35550.1	AT1G18660.2	AT1G10940.1
AT2G35550.2	AT1G18660.3	AT1G11050.1
AT2G35550.3	AT1G18660.4	AT1G11100.1
AT2G35550.4	AT1G18710.1	AT1G11130.1
AT4G38910.1	AT1G18750.1	AT1G11160.1
AT5G42520.1	AT1G18760.1	AT1G11270.1
AT5G42520.2	AT1G18770.1	AT1G11270.2
AT5G42520.3	AT1G18780.1	AT1G11270.3
AT1G19350.1	AT1G18790.1	AT1G11280.1
AT1G19350.3	AT1G18830.1	AT1G11280.2
AT1G19350.4	AT1G18835.1	AT1G11280.3
AT1G19350.5	AT1G18860.1	AT1G11280.4
AT1G19350.6	AT1G18910.1	AT1G11290.1
AT1G75080.1	AT1G18950.1	AT1G11300.1
AT1G75080.2	AT1G18960.1	AT1G11330.1
AT1G78700.1	AT1G19000.1	AT1G11340.1
AT2G45880.1	AT1G19000.2	AT1G11350.1
AT3G50750.1	AT1G19040.1	AT1G11410.1
AT4G18890.1	AT1G19050.1	AT1G11420.1
AT4G36780.1	AT1G19180.1	AT1G11490.1
AT5G45300.1	AT1G19180.2	AT1G11510.1
AT5G45300.2	AT1G19210.1	AT1G11620.1
AT1G01260.1	AT1G19220.1	AT1G11630.1
AT1G01260.2	AT1G19260.1	AT1G11650.1
AT1G02340.1	AT1G19270.1	AT1G11650.2
AT1G03040.1	AT1G19310.1	AT1G11710.1
AT1G05805.1	AT1G19350.1	AT1G11740.1
AT1G06170.1	AT1G19350.3	AT1G11900.1
AT1G06170.2	AT1G19350.4	AT1G11950.1
AT1G09530.1	AT1G19350.5	AT1G12170.1
AT1G09530.2	AT1G19350.6	AT1G12190.1
AT1G10120.1	AT1G19370.1	AT1G12210.1
AT1G10585.1	AT1G19485.1	AT1G12260.1
AT1G10586.1	AT1G19490.1	AT1G12280.1
AT1G10610.1	AT1G19510.1	AT1G12290.1
AT1G12540.1	AT1G19680.1	AT1G12300.1
AT1G12860.1	AT1G19700.1	AT1G12330.1
AT1G18400.1	AT1G19750.1	AT1G12430.1
AT1G22490.1	AT1G19790.1	AT1G12460.1
AT1G25310.1	AT1G19790.2	AT1G12490.1
AT1G25330.1	AT1G19850.1	AT1G12540.1
AT1G26260.1	AT1G19860.1	AT1G12580.1
AT1G26260.2	AT1G19890.1	AT1G12610.1
AT1G26260.3	AT1G20000.1	AT1G12620.1
AT1G27740.1	AT1G20110.1	AT1G12630.1
AT1G30670.1	AT1G20540.1	AT1G12680.1
AT1G32640.1	AT1G20600.1	AT1G12700.1
AT1G35460.1	AT1G20640.1	AT1G12775.1
AT1G49770.1	AT1G20640.2	AT1G12860.1
AT1G51070.1	AT1G20670.1	AT1G12870.1
AT1G51140.1	AT1G20693.1	AT1G12890.1
AT1G59640.1	AT1G20693.2	AT1G12970.1
AT1G59640.2	AT1G20693.3	AT1G12980.1
AT1G61660.1	AT1G20696.1	AT1G13040.1
AT1G61660.2	AT1G20696.2	AT1G13130.1
AT1G62975.1	AT1G20696.3	AT1G13190.1
AT1G63650.1	AT1G20700.1	AT1G13195.1
AT1G63650.2	AT1G20710.1	AT1G13195.2
AT1G66470.1	AT1G20823.1	AT1G13200.1
AT1G68240.1	AT1G20910.1	AT1G13230.1
AT1G68240.2	AT1G20980.1	AT1G13260.1
AT1G68810.1	AT1G20990.1	AT1G13290.1
AT1G68920.1	AT1G21000.1	AT1G13300.1
AT1G68920.2	AT1G21000.2	AT1G13350.1
AT1G68920.3	AT1G21340.1	AT1G13400.1
AT1G69010.1	AT1G21450.1	AT1G13410.1
AT1G71200.1	AT1G21570.1	AT1G13450.1
AT1G72210.1	AT1G21651.1	AT1G13450.2
AT1G73830.1	AT1G21670.1	AT1G13450.3
AT1G74500.1	AT1G21680.1	AT1G13600.1
AT2G14760.1	AT1G21700.1	AT1G13630.1
AT2G16910.1	AT1G21780.1	AT1G13690.1
AT2G18300.1	AT1G21780.2	AT1G13800.1
AT2G18300.2	AT1G21910.1	AT1G13880.1
AT2G20180.1	AT1G21960.1	AT1G13910.1
AT2G20180.2	AT1G21970.1	AT1G13960.1
AT2G22750.1	AT1G22070.1	AT1G13960.2
AT2G22750.2	AT1G22130.1	AT1G14000.1
AT2G22760.1	AT1G22190.1	AT1G14030.1
AT2G22770.1	AT1G22490.1	AT1G14080.1
AT2G24260.1	AT1G22500.1	AT1G14315.1
AT2G28160.1	AT1G22510.1	AT1G14350.1
AT2G31210.1	AT1G22590.2	AT1G14350.2
AT2G31215.1	AT1G22640.1	AT1G14370.1
AT2G31220.1	AT1G22670.1	AT1G14380.1
AT2G34820.1	AT1G22810.1	AT1G14380.2
AT2G40200.1	AT1G22985.1	AT1G14380.3
AT2G41130.1	AT1G23380.1	AT1G14390.1
AT2G41240.1	AT1G23380.2	AT1G14410.1
AT2G41240.2	AT1G23420.1	AT1G14430.1
AT2G42280.1	AT1G23860.1	AT1G14440.1
AT2G42300.1	AT1G23860.2	AT1G14440.2
AT2G43010.1	AT1G23860.3	AT1G14470.1
AT2G43010.2	AT1G23890.1	AT1G14500.1
AT2G43140.1	AT1G23890.2	AT1G14510.1
AT2G46510.1	AT1G23980.1	AT1G14580.1
AT2G46810.1	AT1G24130.1	AT1G14600.1
AT2G46970.1	AT1G24260.1	AT1G14685.1
AT3G06120.1	AT1G24260.2	AT1G14685.2
AT3G07340.1	AT1G24440.1	AT1G14685.3
AT3G19860.1	AT1G24530.1	AT1G14687.1
AT3G19860.2	AT1G24580.1	AT1G14740.1
AT3G21330.1	AT1G24590.1	AT1G14760.1
AT3G22100.1	AT1G24610.1	AT1G14770.1
AT3G23210.1	AT1G24625.1	AT1G14770.2
AT3G23690.1	AT1G25250.1	AT1G14900.1
AT3G24140.1	AT1G25280.1	AT1G14920.1
AT3G25710.1	AT1G25280.2	AT1G15015.1
AT3G26744.1	AT1G25280.3	AT1G15050.1
AT3G26744.2	AT1G25310.1	AT1G15100.1
AT3G26744.4	AT1G25330.1	AT1G15360.1
AT3G47640.1	AT1G25340.1	AT1G15440.1
AT3G50330.1	AT1G25340.2	AT1G15440.2
AT3G56770.1	AT1G25440.1	AT1G15470.1
AT3G56970.1	AT1G25470.1	AT1G15480.1
AT3G56980.1	AT1G25470.2	AT1G15510.1
AT3G57800.1	AT1G25550.1	AT1G15530.1
AT3G57800.2	AT1G25560.1	AT1G15580.1
AT3G59060.1	AT1G25580.1	AT1G15680.1
AT3G59060.2	AT1G26260.1	AT1G15720.1
AT3G59060.3	AT1G26260.2	AT1G15750.1
AT3G59060.4	AT1G26260.3	AT1G15750.2
AT3G61950.1	AT1G26310.1	AT1G15750.3
AT3G61950.2	AT1G26330.1	AT1G15750.4
AT3G62090.1	AT1G26590.1	AT1G15850.1
AT3G62090.2	AT1G26610.1	AT1G15890.1
AT4G00050.1	AT1G26680.1	AT1G15940.1
AT4G00120.1	AT1G26760.1	AT1G16060.1
AT4G00480.1	AT1G26780.1	AT1G16060.2
AT4G00870.1	AT1G26790.1	AT1G16070.1
AT4G01460.1	AT1G26800.1	AT1G16070.2
AT4G02590.1	AT1G26870.1	AT1G16110.1
AT4G02590.2	AT1G26945.1	AT1G16120.1
AT4G02590.3	AT1G26960.1	AT1G16130.1
AT4G05170.1	AT1G27050.1	AT1G16150.1
AT4G09180.1	AT1G27320.1	AT1G16160.1
AT4G09820.1	AT1G27360.1	AT1G16220.1
AT4G14410.1	AT1G27360.2	AT1G16260.1
AT4G14410.2	AT1G27360.3	AT1G16270.1
AT4G16430.1	AT1G27360.4	AT1G16440.1
AT4G17880.1	AT1G27370.1	AT1G16490.1
AT4G20970.1	AT1G27370.2	AT1G16530.1
AT4G21330.1	AT1G27370.3	AT1G16640.1
AT4G25400.1	AT1G27370.4	AT1G16670.1
AT4G25410.1	AT1G27470.1	AT1G16680.1
AT4G28790.1	AT1G27650.1	AT1G16705.1
AT4G28790.2	AT1G27650.2	AT1G16705.2
AT4G28800.1	AT1G27660.1	AT1G16710.1
AT4G28811.1	AT1G27720.1	AT1G16760.1
AT4G28815.1	AT1G27730.1	AT1G16790.1
AT4G29930.1	AT1G27740.1	AT1G16830.1
AT4G29930.2	AT1G27840.1	AT1G17070.1
AT4G29930.3	AT1G27840.2	AT1G17230.1
AT4G29930.4	AT1G27840.3	AT1G17310.1
AT4G30980.1	AT1G28040.1	AT1G17370.1
AT4G33880.1	AT1G28050.1	AT1G17370.2
AT4G34530.1	AT1G28160.1	AT1G17380.1
AT4G36060.1	AT1G28210.1	AT1G17460.1
AT4G36060.2	AT1G28210.2	AT1G17510.1
AT4G36540.1	AT1G28300.1	AT1G17520.1
AT4G36540.2	AT1G28310.1	AT1G17540.1
AT4G36930.1	AT1G28310.2	AT1G17545.1
AT4G37850.1	AT1G28360.1	AT1G17550.1
AT4G38070.1	AT1G28370.1	AT1G17580.1
AT5G01310.1	AT1G28420.1	AT1G17590.1
AT5G04150.1	AT1G28450.1	AT1G17590.2
AT5G08130.1	AT1G28460.1	AT1G17590.3
AT5G08130.2	AT1G28470.1	AT1G17600.1
AT5G09750.1	AT1G29160.1	AT1G17610.1
AT5G10570.1	AT1G29180.1	AT1G17615.1
AT5G37800.1	AT1G29260.1	AT1G17630.1
AT5G38860.1	AT1G29280.1	AT1G17640.1
AT5G41315.1	AT1G29320.1	AT1G17750.1
AT5G43175.1	AT1G29560.1	AT1G17770.1
AT5G43650.1	AT1G29560.2	AT1G17790.1
AT5G46690.1	AT1G29570.1	AT1G17870.1
AT5G46760.1	AT1G29600.1	AT1G17910.1
AT5G46830.1	AT1G29800.1	AT1G17920.1
AT5G48560.1	AT1G29800.2	AT1G17950.1
AT5G50915.1	AT1G29810.1	AT1G17970.1
AT5G50915.2	AT1G29860.1	AT1G18030.1
AT5G51780.1	AT1G29950.1	AT1G18030.2
AT5G51790.1	AT1G29950.2	AT1G18040.1
AT5G53210.1	AT1G29962.1	AT1G18080.1
AT5G54680.1	AT1G30135.1	AT1G18150.1
AT5G56960.1	AT1G30210.1	AT1G18150.2
AT5G57150.1	AT1G30210.2	AT1G18160.1
AT5G57150.2	AT1G30330.1	AT1G18330.1
AT5G57150.3	AT1G30330.2	AT1G18330.2
AT5G58010.1	AT1G30460.1	AT1G18335.1
AT5G61270.1	AT1G30460.2	AT1G18350.1
AT5G61270.2	AT1G30490.1	AT1G18390.1
AT5G62610.1	AT1G30500.1	AT1G18400.1
AT5G65320.1	AT1G30500.2	AT1G18470.1
AT5G65640.1	AT1G30650.1	AT1G18485.1
AT5G65640.2	AT1G30670.1	AT1G18570.1
AT5G67060.1	AT1G30810.1	AT1G18630.1
AT5G67110.1	AT1G30860.1	AT1G18660.1
AT5G67110.2	AT1G30970.1	AT1G18660.2
AT1G03350.1	AT1G31040.1	AT1G18660.3
AT1G10720.1	AT1G31140.1	AT1G18660.4
AT1G26300.1	AT1G31280.1	AT1G18670.1
AT1G26300.2	AT1G31290.1	AT1G18710.1
AT1G55750.1	AT1G31310.1	AT1G18750.1
AT1G69030.1	AT1G31320.1	AT1G18750.2
AT2G10950.1	AT1G31630.1	AT1G18760.1
AT3G24820.1	AT1G31640.1	AT1G18770.1
AT3G49800.1	AT1G32030.1	AT1G18780.1
AT3G61420.1	AT1G32150.1	AT1G18790.1
AT4G13110.1	AT1G32240.1	AT1G18830.1
AT5G65910.1	AT1G32330.1	AT1G18835.1
AT1G03970.1	AT1G32340.1	AT1G18840.1
AT1G06070.1	AT1G32360.1	AT1G18840.2
AT1G06850.1	AT1G32361.1	AT1G18860.1
AT1G06850.2	AT1G32510.1	AT1G18890.1
AT1G08320.1	AT1G32530.1	AT1G18900.1
AT1G08320.2	AT1G32540.1	AT1G18900.2
AT1G08320.3	AT1G32540.2	AT1G18960.1
AT1G13600.1	AT1G32540.3	AT1G19000.1
AT1G19490.1	AT1G32640.1	AT1G19000.2
AT1G32150.1	AT1G32700.1	AT1G19040.1
AT1G42990.1	AT1G32700.2	AT1G19050.1
AT1G43700.1	AT1G32730.1	AT1G19090.1
AT1G45249.1	AT1G32740.1	AT1G19160.1
AT1G49720.1	AT1G32750.1	AT1G19180.1
AT1G59530.1	AT1G32770.1	AT1G19180.2
AT1G68640.1	AT1G32810.2	AT1G19210.1
AT1G68880.1	AT1G32870.1	AT1G19220.1
AT1G75390.1	AT1G32870.2	AT1G19270.1
AT1G75390.2	AT1G33060.1	AT1G19290.1
AT1G77920.1	AT1G33060.2	AT1G19310.1
AT2G04038.1	AT1G33070.1	AT1G19350.1
AT2G12900.1	AT1G33240.1	AT1G19350.3
AT2G12940.1	AT1G33280.1	AT1G19350.4
AT2G13150.1	AT1G33400.1	AT1G19350.5
AT2G16770.1	AT1G33420.1	AT1G19350.6
AT2G18160.1	AT1G33480.1	AT1G19390.1
AT2G21230.1	AT1G33760.1	AT1G19490.1
AT2G21230.2	AT1G34170.1	AT1G19510.1
AT2G21230.3	AT1G34170.2	AT1G19520.1
AT2G21235.1	AT1G34180.1	AT1G19700.1
AT2G22850.1	AT1G34180.2	AT1G19720.1
AT2G31370.1	AT1G34190.1	AT1G19750.1
AT2G31370.2	AT1G34310.1	AT1G19790.1
AT2G31370.3	AT1G34355.1	AT1G19790.2
AT2G31370.4	AT1G34370.1	AT1G19850.1
AT2G31370.5	AT1G34370.2	AT1G19860.1
AT2G35530.1	AT1G34370.3	AT1G19870.1
AT2G36270.1	AT1G34390.1	AT1G20230.1
AT2G40620.1	AT1G34410.1	AT1G20280.1
AT2G40950.1	AT1G34480.1	AT1G20300.1
AT2G41070.1	AT1G34650.1	AT1G20540.1
AT2G41070.2	AT1G34670.1	AT1G20580.1
AT2G41070.3	AT1G34790.1	AT1G20600.1
AT2G42380.1	AT1G35150.1	AT1G20640.1
AT2G42380.2	AT1G35240.1	AT1G20640.2
AT2G46270.1	AT1G35330.1	AT1G20650.1
AT2G46270.2	AT1G35460.1	AT1G20670.1
AT3G10800.1	AT1G35470.1	AT1G20693.1
AT3G12250.1	AT1G35470.2	AT1G20693.2
AT3G12250.2	AT1G35490.1	AT1G20693.3
AT3G12250.3	AT1G35515.1	AT1G20696.1
AT3G12250.4	AT1G35520.1	AT1G20696.2
AT3G12250.5	AT1G35540.1	AT1G20696.3
AT3G17609.1	AT1G35560.1	AT1G20700.1
AT3G17609.2	AT1G35610.1	AT1G20710.1
AT3G17609.3	AT1G35625.1	AT1G20780.1
AT3G17609.4	AT1G35630.1	AT1G20823.1
AT3G19290.1	AT1G35890.1	AT1G20880.1
AT3G30530.1	AT1G36000.1	AT1G20910.1
AT3G44460.1	AT1G36060.1	AT1G20920.1
AT3G49760.1	AT1G36070.1	AT1G20920.2
AT3G51960.1	AT1G36095.1	AT1G20930.1
AT3G51960.2	AT1G36950.1	AT1G20980.1
AT3G54620.1	AT1G42710.1	AT1G21000.1
AT3G54620.2	AT1G42990.1	AT1G21000.2
AT3G56660.1	AT1G43000.1	AT1G21080.1
AT3G56850.1	AT1G43160.1	AT1G21150.1
AT3G58120.1	AT1G43171.1	AT1G21200.1
AT3G62420.1	AT1G43245.1	AT1G21210.1
AT4G01120.1	AT1G43640.1	AT1G21230.1
AT4G02640.1	AT1G43700.1	AT1G21240.1
AT4G02640.2	AT1G43770.1	AT1G21250.1
AT4G34000.1	AT1G43770.2	AT1G21270.1
AT4G34000.2	AT1G43950.1	AT1G21340.1
AT4G34000.3	AT1G44020.1	AT1G21450.1
AT4G34590.1	AT1G44030.1	AT1G21570.1
AT4G35040.1	AT1G44050.1	AT1G21590.1
AT4G36730.1	AT1G44810.1	AT1G21651.1
AT4G36730.2	AT1G44830.1	AT1G21700.1
AT4G37730.1	AT1G45180.1	AT1G21780.1
AT4G38900.1	AT1G45243.1	AT1G21780.2
AT4G38900.2	AT1G45249.1	AT1G21910.1
AT4G38900.3	AT1G45249.2	AT1G21970.1
AT5G06839.1	AT1G45976.1	AT1G22000.1
AT5G06839.2	AT1G46264.1	AT1G22070.1
AT5G06950.1	AT1G46408.1	AT1G22130.1
AT5G06950.2	AT1G46480.1	AT1G22140.1
AT5G06950.3	AT1G46768.1	AT1G22190.1
AT5G06950.4	AT1G47270.1	AT1G22280.1
AT5G06960.1	AT1G47570.1	AT1G22280.2
AT5G06960.2	AT1G47570.2	AT1G22330.1
AT5G07160.1	AT1G47610.1	AT1G22490.1
AT5G08141.1	AT1G47655.1	AT1G22500.1
AT5G10030.1	AT1G47760.1	AT1G22510.1
AT5G11260.1	AT1G47870.1	AT1G22590.1
AT5G15830.1	AT1G48000.1	AT1G22590.2
AT5G24800.1	AT1G48150.1	AT1G22640.1
AT5G28770.1	AT1G48195.1	AT1G22720.1
AT5G28770.2	AT1G48310.1	AT1G22760.1
AT5G28770.3	AT1G48410.1	AT1G22810.1
AT5G38800.1	AT1G48410.2	AT1G22830.1
AT5G42910.1	AT1G48500.1	AT1G22830.2
AT5G44080.1	AT1G48500.2	AT1G22870.1
AT5G49450.1	AT1G48500.3	AT1G22910.1
AT5G60830.1	AT1G48630.1	AT1G22910.2
AT5G65210.1	AT1G48870.1	AT1G22910.3
AT5G65210.2	AT1G49010.1	AT1G22960.1
AT5G65210.3	AT1G49015.1	AT1G22985.1
AT5G65210.4	AT1G49040.1	AT1G23030.1
AT5G65210.5	AT1G49120.1	AT1G23180.1
AT5G65210.6	AT1G49130.1	AT1G23380.1
AT1G25440.1	AT1G49130.2	AT1G23380.2
AT1G28050.1	AT1G49190.1	AT1G23420.1
AT1G49130.1	AT1G49200.1	AT1G23540.1
AT1G49130.2	AT1G49210.1	AT1G23700.1
AT1G68520.1	AT1G49220.1	AT1G23770.1
AT1G73870.1	AT1G49230.1	AT1G23810.1
AT2G24790.1	AT1G49450.1	AT1G23980.1
AT2G33500.1	AT1G49475.1	AT1G24030.1
AT2G33500.2	AT1G49480.1	AT1G24030.2
AT2G47890.1	AT1G49540.1	AT1G24040.1
AT3G02380.1	AT1G49560.1	AT1G24040.2
AT3G07650.1	AT1G49720.1	AT1G24060.1
AT3G07650.2	AT1G49770.1	AT1G24120.1
AT3G07650.3	AT1G49830.1	AT1G24130.1
AT3G07650.4	AT1G49850.1	AT1G24190.1
AT3G21880.1	AT1G49900.1	AT1G24200.1
AT4G15250.1	AT1G49910.1	AT1G24210.1
AT5G15840.1	AT1G49950.1	AT1G24220.1
AT5G15850.1	AT1G49950.2	AT1G24230.1
AT5G24930.1	AT1G49950.3	AT1G24250.1
AT5G48250.1	AT1G50220.1	AT1G24260.1
AT5G57660.1	AT1G50410.1	AT1G24260.2
AT1G07640.1	AT1G50420.1	AT1G24440.1
AT1G07640.2	AT1G50600.1	AT1G24530.1
AT1G07640.3	AT1G50620.1	AT1G24590.1
AT1G21340.1	AT1G50640.1	AT1G24610.1
AT1G26790.1	AT1G50680.1	AT1G24625.1
AT1G28310.1	AT1G51060.1	AT1G24650.1
AT1G28310.2	AT1G51070.1	AT1G25250.1
AT1G29160.1	AT1G51120.1	AT1G25280.1
AT1G47655.1	AT1G51140.1	AT1G25280.2
AT1G51700.1	AT1G51190.1	AT1G25280.3
AT1G64620.1	AT1G51200.1	AT1G25310.1
AT1G69570.1	AT1G51200.2	AT1G25320.1
AT2G28510.1	AT1G51220.1	AT1G25330.1
AT2G28810.1	AT1G51600.1	AT1G25340.1
AT2G34140.1	AT1G51600.2	AT1G25340.2
AT2G37590.1	AT1G51690.1	AT1G25360.1
AT2G46590.1	AT1G51690.2	AT1G25390.1
AT2G46590.2	AT1G51700.1	AT1G25440.1
AT3G21270.1	AT1G51720.1	AT1G25470.1
AT3G45610.1	AT1G51930.1	AT1G25470.2
AT3G47500.1	AT1G51950.1	AT1G25550.1
AT3G50410.1	AT1G51970.1	AT1G25560.1
AT3G52440.1	AT1G52150.1	AT1G25580.1
AT3G55370.1	AT1G52150.2	AT1G26150.1
AT3G55370.2	AT1G52150.3	AT1G26220.1
AT3G61850.1	AT1G52360.1	AT1G26260.1
AT3G61850.2	AT1G52520.1	AT1G26260.2
AT3G61850.3	AT1G52730.1	AT1G26260.3
AT3G61850.4	AT1G52730.2	AT1G26300.1
AT4G00940.1	AT1G52740.1	AT1G26300.2
AT4G21030.1	AT1G52830.1	AT1G26310.1
AT4G21040.1	AT1G52880.1	AT1G26330.1
AT4G21050.1	AT1G52890.1	AT1G26370.1
AT4G21080.1	AT1G53010.1	AT1G26460.1
AT4G24060.1	AT1G53090.1	AT1G26500.1
AT4G38000.1	AT1G53090.2	AT1G26540.1
AT5G02460.1	AT1G53160.1	AT1G26580.1
AT5G39660.1	AT1G53160.2	AT1G26590.1
AT5G39660.2	AT1G53170.1	AT1G26610.1
AT5G60200.1	AT1G53190.1	AT1G26680.1
AT5G60850.1	AT1G53190.2	AT1G26760.1
AT5G62430.1	AT1G53230.1	AT1G26780.1
AT5G62940.1	AT1G53320.1	AT1G26790.1
AT5G65590.1	AT1G53340.1	AT1G26800.1
AT5G66940.1	AT1G53490.1	AT1G26870.1
AT1G08000.1	AT1G53720.1	AT1G26900.1
AT1G08000.2	AT1G53820.1	AT1G26945.1
AT1G08010.1	AT1G53910.1	AT1G26960.1
AT1G08010.2	AT1G53910.2	AT1G26970.1
AT1G51600.1	AT1G53910.3	AT1G27050.1
AT1G51600.2	AT1G54140.1	AT1G27170.1
AT2G18380.1	AT1G54150.1	AT1G27180.1
AT2G28340.1	AT1G54160.1	AT1G27190.1
AT2G45050.1	AT1G54330.1	AT1G27220.1
AT3G06740.1	AT1G54360.4	AT1G27240.1
AT3G16870.1	AT1G54390.1	AT1G27250.1
AT3G20750.1	AT1G54390.2	AT1G27260.1
AT3G21175.1	AT1G54390.3	AT1G27270.1
AT3G21175.2	AT1G54390.4	AT1G27280.1
AT3G24050.1	AT1G54390.5	AT1G27320.1
AT3G45170.1	AT1G54490.1	AT1G27340.1
AT3G50870.1	AT1G54690.1	AT1G27360.1
AT3G51080.1	AT1G54710.1	AT1G27360.2
AT3G54810.1	AT1G54760.1	AT1G27360.3
AT3G54810.2	AT1G54830.1	AT1G27360.4
AT3G60530.1	AT1G54830.2	AT1G27370.1
AT4G17570.1	AT1G54830.3	AT1G27370.2
AT4G24470.1	AT1G54930.1	AT1G27370.3
AT4G24470.2	AT1G55050.1	AT1G27370.4
AT4G26150.1	AT1G55050.2	AT1G27470.1
AT4G32890.1	AT1G55110.1	AT1G27490.1
AT4G34680.1	AT1G55255.1	AT1G27650.1
AT4G34680.2	AT1G55255.2	AT1G27650.2
AT4G36240.1	AT1G55380.1	AT1G27660.1
AT4G36620.1	AT1G55390.1	AT1G27730.1
AT5G25830.1	AT1G55420.1	AT1G27740.1
AT5G26930.1	AT1G55430.1	AT1G27840.1
AT5G47140.1	AT1G55440.1	AT1G27840.2
AT5G49300.1	AT1G55530.1	AT1G27840.3
AT5G56860.1	AT1G55545.1	AT1G27870.1
AT5G66320.1	AT1G55580.1	AT1G27900.1
AT5G66320.2	AT1G55600.1	AT1G27960.1
AT1G08465.1	AT1G55650.1	AT1G28040.1
AT1G23420.1	AT1G55680.1	AT1G28050.1
AT1G69180.1	AT1G55700.1	AT1G28160.1
AT2G26580.1	AT1G55760.1	AT1G28210.1
AT2G26580.2	AT1G55950.1	AT1G28210.2
AT2G45190.1	AT1G55970.1	AT1G28300.1
AT4G00180.1	AT1G56010.1	AT1G28310.1
AT4G00180.2	AT1G56010.2	AT1G28310.2
AT1G02030.1	AT1G56160.1	AT1G28340.1
AT1G02040.1	AT1G56170.1	AT1G28360.1
AT1G03840.1	AT1G56170.2	AT1G28370.1
AT1G03840.2	AT1G56500.1	AT1G28390.1
AT1G08290.1	AT1G56650.1	AT1G28420.1
AT1G10480.1	AT1G57560.1	AT1G28440.1
AT1G13290.1	AT1G57730.1	AT1G28450.1
AT1G14580.1	AT1G57800.1	AT1G28460.1
AT1G24625.1	AT1G57820.1	AT1G28470.1
AT1G25250.1	AT1G57820.2	AT1G28520.1
AT1G26590.1	AT1G58025.1	AT1G28520.2
AT1G26610.1	AT1G58037.1	AT1G28690.1
AT1G27730.1	AT1G58037.2	AT1G29160.1
AT1G30970.1	AT1G58100.1	AT1G29230.1
AT1G34370.1	AT1G58100.2	AT1G29260.1
AT1G34370.2	AT1G58110.1	AT1G29280.1
AT1G34370.3	AT1G58110.2	AT1G29340.1
AT1G34790.1	AT1G58220.1	AT1G29400.1
AT1G49900.1	AT1G58230.1	AT1G29400.2
AT1G51220.1	AT1G59530.1	AT1G29560.1
AT1G55110.1	AT1G59560.1	AT1G29560.2
AT1G66140.1	AT1G59640.1	AT1G29570.1
AT1G68130.1	AT1G59640.2	AT1G29600.1
AT1G68130.2	AT1G59750.1	AT1G29610.1
AT1G72050.1	AT1G59750.2	AT1G29710.1
AT1G72050.2	AT1G59750.3	AT1G29720.1
AT1G75710.1	AT1G59810.1	AT1G29730.1
AT1G80730.1	AT1G59940.1	AT1G29740.1
AT2G01940.1	AT1G60040.1	AT1G29750.1
AT2G01940.2	AT1G60190.1	AT1G29750.2
AT2G01940.3	AT1G60240.1	AT1G29860.1
AT2G02070.1	AT1G60250.1	AT1G29950.1
AT2G02080.1	AT1G60280.1	AT1G29950.2
AT2G02080.2	AT1G60300.1	AT1G29962.1
AT2G15740.1	AT1G60340.1	AT1G30135.1
AT2G17180.1	AT1G60350.1	AT1G30210.1
AT2G18490.1	AT1G60360.1	AT1G30210.2
AT2G23740.1	AT1G60380.1	AT1G30270.1
AT2G26940.1	AT1G60610.1	AT1G30270.2
AT2G28200.1	AT1G60610.2	AT1G30330.1
AT2G28710.1	AT1G60610.3	AT1G30330.2
AT2G29660.1	AT1G60640.1	AT1G30460.1
AT2G37430.1	AT1G60640.2	AT1G30460.2
AT2G37740.1	AT1G60650.1	AT1G30480.1
AT2G41835.1	AT1G60650.2	AT1G30490.1
AT2G41940.1	AT1G60700.1	AT1G30500.1
AT2G42410.1	AT1G60880.1	AT1G30500.2
AT2G45120.1	AT1G60920.1	AT1G30570.1
AT2G48100.1	AT1G61110.1	AT1G30610.1
AT2G48100.2	AT1G61140.1	AT1G30640.1
AT2G48100.3	AT1G61140.2	AT1G30650.1
AT2G48100.4	AT1G61140.3	AT1G30670.1
AT3G10470.1	AT1G61150.1	AT1G30790.1
AT3G13810.1	AT1G61150.2	AT1G30810.1
AT3G19580.1	AT1G61150.4	AT1G30930.1
AT3G19580.2	AT1G61150.5	AT1G30970.1
AT3G20880.1	AT1G61150.6	AT1G30970.2
AT3G23130.1	AT1G61210.1	AT1G31040.1
AT3G29340.1	AT1G61660.1	AT1G31050.1
AT3G45260.1	AT1G61660.2	AT1G31080.1
AT3G46070.1	AT1G61690.1	AT1G31090.1
AT3G46080.1	AT1G61700.1	AT1G31140.1
AT3G46090.1	AT1G61710.1	AT1G31150.1
AT3G48430.1	AT1G61730.1	AT1G31310.1
AT3G49930.1	AT1G61840.1	AT1G31320.1
AT3G50700.1	AT1G61940.1	AT1G31420.1
AT3G53600.1	AT1G62020.1	AT1G31430.1
AT3G53820.1	AT1G62030.1	AT1G31540.1
AT3G57480.1	AT1G62130.1	AT1G31540.2
AT3G57670.1	AT1G62300.1	AT1G31630.1
AT3G58070.1	AT1G62310.1	AT1G31640.1
AT3G60580.1	AT1G62360.1	AT1G31760.1
AT4G02670.1	AT1G62370.1	AT1G31840.1
AT4G06634.1	AT1G62700.1	AT1G31920.1
AT4G06634.2	AT1G62830.1	AT1G31970.1
AT4G12240.1	AT1G62870.1	AT1G32070.1
AT4G16610.1	AT1G62975.1	AT1G32070.2
AT4G17810.1	AT1G62990.1	AT1G32070.3
AT4G25610.1	AT1G63030.1	AT1G32130.1
AT4G35280.1	AT1G63030.2	AT1G32150.1
AT5G01860.1	AT1G63100.1	AT1G32240.1
AT5G03150.1	AT1G63170.1	AT1G32320.1
AT5G03510.1	AT1G63490.1	AT1G32330.1
AT5G03740.1	AT1G63650.1	AT1G32360.1
AT5G04240.1	AT1G63650.2	AT1G32361.1
AT5G04340.1	AT1G63820.1	AT1G32415.1
AT5G04390.1	AT1G63840.1	AT1G32490.1
AT5G05120.1	AT1G63850.1	AT1G32510.1
AT5G06070.1	AT1G63900.1	AT1G32530.1
AT5G06650.1	AT1G63910.1	AT1G32640.1
AT5G09740.1	AT1G64000.1	AT1G32660.1
AT5G10970.1	AT1G64100.2	AT1G32700.1
AT5G14010.1	AT1G64105.1	AT1G32700.2
AT5G15480.1	AT1G64280.1	AT1G32730.1
AT5G22890.1	AT1G64330.1	AT1G32750.1
AT5G22990.1	AT1G64350.1	AT1G32770.1
AT5G25160.1	AT1G64380.1	AT1G32810.2
AT5G27880.1	AT1G64530.1	AT1G32870.1
AT5G40310.1	AT1G64570.1	AT1G32870.2
AT5G42640.1	AT1G64610.1	AT1G33010.1
AT5G43170.1	AT1G64610.2	AT1G33060.1
AT5G43540.1	AT1G64620.1	AT1G33060.2
AT5G44160.1	AT1G65030.1	AT1G33070.1
AT5G52010.1	AT1G65040.1	AT1G33240.1
AT5G56200.1	AT1G65040.2	AT1G33260.1
AT5G57520.1	AT1G65040.3	AT1G33260.2
AT5G59820.1	AT1G65110.1	AT1G33280.1
AT5G60470.1	AT1G65120.1	AT1G33350.1
AT5G61470.1	AT1G65120.2	AT1G33390.1
AT5G63280.1	AT1G65130.1	AT1G33420.1
AT5G66730.1	AT1G65180.1	AT1G33470.1
AT5G67450.1	AT1G65200.1	AT1G33470.2
AT1G01350.1	AT1G65300.1	AT1G33530.1
AT1G03790.1	AT1G65330.1	AT1G33560.1
AT1G04990.1	AT1G65360.1	AT1G33590.1
AT1G04990.2	AT1G65430.1	AT1G33610.1
AT1G07360.1	AT1G65540.1	AT1G33670.1
AT1G10320.1	AT1G65580.1	AT1G33680.1
AT1G19860.1	AT1G65620.1	AT1G33760.1
AT1G21570.1	AT1G65620.2	AT1G33770.1
AT1G27650.1	AT1G65620.3	AT1G34110.1
AT1G27650.2	AT1G65620.4	AT1G34140.1
AT1G29560.1	AT1G65660.1	AT1G34160.1
AT1G29560.2	AT1G65910.1	AT1G34170.1
AT1G29570.1	AT1G65920.1	AT1G34170.2
AT1G29600.1	AT1G66040.1	AT1G34180.1
AT1G30460.1	AT1G66050.1	AT1G34180.2
AT1G30460.2	AT1G66140.1	AT1G34190.1
AT1G32360.1	AT1G66170.1	AT1G34210.1
AT1G48195.1	AT1G66230.1	AT1G34300.1
AT1G66810.1	AT1G66340.1	AT1G34310.1
AT1G68200.1	AT1G66350.1	AT1G34355.1
AT1G68200.2	AT1G66370.1	AT1G34370.1
AT1G75340.1	AT1G66380.1	AT1G34370.2
AT2G02160.1	AT1G66390.1	AT1G34370.3
AT2G05160.1	AT1G66420.1	AT1G34390.1
AT2G16470.1	AT1G66440.1	AT1G34410.1
AT2G19810.1	AT1G66450.1	AT1G34650.1
AT2G20280.1	AT1G66470.1	AT1G34670.1
AT2G24830.1	AT1G66500.1	AT1G34750.1
AT2G25900.1	AT1G66550.1	AT1G34790.1
AT2G28450.1	AT1G66550.2	AT1G35240.1
AT2G29580.1	AT1G66560.1	AT1G35330.1
AT2G32930.1	AT1G66600.1	AT1G35460.1
AT2G33835.1	AT1G66610.1	AT1G35490.1
AT2G35430.1	AT1G66620.1	AT1G35515.1
AT2G40140.1	AT1G66630.1	AT1G35520.1
AT2G40140.2	AT1G66810.1	AT1G35530.1
AT2G41900.1	AT1G67030.1	AT1G35540.1
AT2G47680.1	AT1G67100.1	AT1G35560.1
AT2G47850.1	AT1G67180.1	AT1G35670.1
AT2G47850.2	AT1G67210.1	AT1G35710.1
AT2G47850.3	AT1G67210.2	AT1G35890.1
AT3G02830.1	AT1G67220.1	AT1G36000.1
AT3G06410.1	AT1G67260.1	AT1G36060.1
AT3G08505.1	AT1G67270.1	AT1G36070.1
AT3G08505.2	AT1G67310.1	AT1G36950.1
AT3G12130.1	AT1G67710.1	AT1G42990.1
AT3G12680.1	AT1G67780.1	AT1G43000.1
AT3G18640.1	AT1G67800.1	AT1G43160.1
AT3G19360.1	AT1G67800.2	AT1G43330.1
AT3G21810.1	AT1G67800.3	AT1G43640.1
AT3G27700.1	AT1G67800.4	AT1G43700.1
AT3G27700.2	AT1G67856.1	AT1G43770.1
AT3G44785.1	AT1G67970.1	AT1G43770.2
AT3G47120.1	AT1G68030.1	AT1G43900.1
AT3G48440.1	AT1G68070.1	AT1G43950.1
AT3G51120.1	AT1G68120.1	AT1G43980.1
AT3G51950.1	AT1G68130.1	AT1G44020.1
AT3G51950.2	AT1G68150.1	AT1G44120.1
AT3G55980.1	AT1G68180.1	AT1G44810.1
AT4G25440.1	AT1G68190.1	AT1G44830.1
AT4G29190.1	AT1G68200.1	AT1G45000.1
AT5G06420.1	AT1G68200.2	AT1G45160.1
AT5G06420.2	AT1G68210.1	AT1G45160.2
AT5G06770.1	AT1G68240.1	AT1G45180.1
AT5G07060.1	AT1G68240.2	AT1G45249.1
AT5G07500.1	AT1G68320.1	AT1G45249.2
AT5G12440.1	AT1G68360.1	AT1G45616.1
AT5G12850.1	AT1G68480.1	AT1G46264.1
AT5G16540.1	AT1G68510.1	AT1G46408.1
AT5G16540.2	AT1G68520.1	AT1G46480.1
AT5G16540.3	AT1G68550.1	AT1G46768.1
AT5G18550.1	AT1G68550.2	AT1G46840.1
AT5G40880.1	AT1G68640.1	AT1G46984.1
AT5G42820.1	AT1G68670.1	AT1G47270.1
AT5G42820.2	AT1G68800.1	AT1G47300.1
AT5G44260.1	AT1G68810.1	AT1G47340.1
AT5G49200.1	AT1G68820.1	AT1G47370.1
AT5G51980.1	AT1G68840.1	AT1G47380.1
AT5G51980.2	AT1G68880.1	AT1G47390.1
AT5G56900.1	AT1G68910.1	AT1G47490.1
AT5G56900.2	AT1G68910.2	AT1G47490.2
AT5G56930.1	AT1G68920.1	AT1G47497.1
AT5G58620.1	AT1G68920.2	AT1G47500.1
AT5G63260.1	AT1G68920.3	AT1G47570.1
AT5G66270.1	AT1G69010.1	AT1G47570.2
AT1G67310.1	AT1G69120.1	AT1G47610.1
AT2G22300.1	AT1G69150.1	AT1G47655.1
AT2G22300.2	AT1G69170.1	AT1G47730.1
AT3G16940.1	AT1G69180.1	AT1G47760.1
AT4G16150.1	AT1G69310.1	AT1G47765.1
AT5G09410.1	AT1G69310.2	AT1G47790.1
AT5G09410.2	AT1G69330.1	AT1G47810.1
AT5G64220.1	AT1G69400.1	AT1G47870.1
AT5G64220.2	AT1G69400.2	AT1G48000.1
AT1G07980.1	AT1G69440.1	AT1G48040.1
AT1G08880.1	AT1G69490.1	AT1G48060.1
AT1G08970.1	AT1G69540.1	AT1G48110.1
AT1G08970.2	AT1G69560.1	AT1G48110.2
AT1G08970.3	AT1G69570.1	AT1G48150.1
AT1G08970.4	AT1G69580.1	AT1G48195.1
AT1G09030.1	AT1G69580.2	AT1G48210.1
AT1G17590.1	AT1G69600.1	AT1G48210.2
AT1G17590.2	AT1G69690.1	AT1G48220.1
AT1G17590.3	AT1G69710.1	AT1G48260.1
AT1G21970.1	AT1G69770.1	AT1G48310.1
AT1G30500.1	AT1G69780.1	AT1G48360.1
AT1G30500.2	AT1G69810.1	AT1G48360.2
AT1G51060.1	AT1G70000.1	AT1G48360.3
AT1G54160.1	AT1G70280.1	AT1G48405.1
AT1G54690.1	AT1G70280.2	AT1G48480.1
AT1G54830.1	AT1G70510.1	AT1G48490.1
AT1G54830.2	AT1G70700.1	AT1G48490.2
AT1G54830.3	AT1G70700.2	AT1G48500.1
AT1G56170.1	AT1G70700.3	AT1G48500.2
AT1G56170.2	AT1G70910.1	AT1G48500.3
AT1G72830.1	AT1G70920.1	AT1G48630.1
AT1G72830.2	AT1G71030.1	AT1G48650.1
AT1G72830.3	AT1G71130.1	AT1G48870.1
AT2G13570.1	AT1G71200.1	AT1G49010.1
AT2G27470.1	AT1G71260.1	AT1G49040.1
AT2G34720.1	AT1G71450.1	AT1G49100.1
AT2G37060.1	AT1G71520.1	AT1G49120.1
AT2G37060.2	AT1G71692.1	AT1G49130.1
AT2G37060.3	AT1G71840.1	AT1G49130.2
AT2G38880.1	AT1G71930.1	AT1G49160.1
AT2G38880.2	AT1G71980.1	AT1G49160.2
AT2G38880.3	AT1G72010.1	AT1G49180.1
AT2G38880.4	AT1G72050.1	AT1G49190.1
AT2G38880.5	AT1G72050.2	AT1G49230.1
AT2G38880.6	AT1G72175.1	AT1G49270.1
AT2G47810.1	AT1G72200.1	AT1G49450.1
AT3G05690.1	AT1G72210.1	AT1G49475.1
AT3G12480.1	AT1G72220.1	AT1G49480.1
AT3G14020.1	AT1G72310.1	AT1G49520.1
AT3G20670.1	AT1G72350.1	AT1G49540.1
AT3G20910.1	AT1G72360.1	AT1G49560.1
AT3G48590.1	AT1G72360.2	AT1G49580.1
AT3G53340.1	AT1G72360.3	AT1G49600.1
AT4G14540.1	AT1G72450.1	AT1G49720.1
AT4G27230.1	AT1G72570.1	AT1G49730.1
AT5G06510.1	AT1G72650.1	AT1G49730.2
AT5G06510.2	AT1G72650.2	AT1G49730.3
AT5G06510.3	AT1G72740.1	AT1G49730.4
AT5G08190.1	AT1G72740.2	AT1G49760.1
AT5G08190.2	AT1G72830.1	AT1G49770.1
AT5G12840.1	AT1G72830.2	AT1G49790.1
AT5G12840.2	AT1G72830.3	AT1G49830.1
AT5G12840.3	AT1G72980.1	AT1G49850.1
AT5G12840.4	AT1G73100.1	AT1G49900.1
AT5G19490.1	AT1G73150.1	AT1G49910.1
AT5G23090.1	AT1G73180.1	AT1G49950.1
AT5G23090.2	AT1G73180.2	AT1G49950.2
AT5G23090.3	AT1G73360.1	AT1G49950.3
AT5G23090.4	AT1G73410.1	AT1G49990.1
AT5G27910.1	AT1G73720.1	AT1G50160.1
AT5G38140.1	AT1G73730.1	AT1G50180.1
AT5G43250.1	AT1G73760.1	AT1G50240.2
AT5G47640.1	AT1G73830.1	AT1G50270.1
AT5G47670.1	AT1G73870.1	AT1G50300.1
AT5G47670.2	AT1G73950.1	AT1G50410.1
AT5G50470.1	AT1G74000.1	AT1G50420.1
AT5G50480.1	AT1G74010.1	AT1G50600.1
AT5G50490.1	AT1G74020.1	AT1G50610.1
AT5G54640.1	AT1G74080.1	AT1G50620.1
AT5G63470.1	AT1G74250.1	AT1G50640.1
AT5G63470.2	AT1G74370.1	AT1G50680.1
AT2G20110.1	AT1G74410.1	AT1G50700.1
AT2G20110.2	AT1G74430.1	AT1G50780.1
AT3G04850.1	AT1G74480.1	AT1G51060.1
AT3G16160.1	AT1G74500.1	AT1G51070.1
AT3G22760.1	AT1G74620.1	AT1G51120.1
AT3G22780.1	AT1G74650.1	AT1G51140.1
AT4G14770.1	AT1G74660.1	AT1G51170.1
AT4G29000.1	AT1G74770.1	AT1G51190.1
AT5G25790.1	AT1G74840.1	AT1G51220.1
AT2G17870.1	AT1G74870.1	AT1G51270.1
AT2G21060.1	AT1G74890.1	AT1G51270.2
AT4G36020.1	AT1G74930.1	AT1G51290.1
AT4G38680.1	AT1G74950.1	AT1G51320.1
AT1G48040.1	AT1G74990.1	AT1G51350.1
AT2G25620.1	AT1G75080.1	AT1G51380.1
AT3G51470.1	AT1G75080.2	AT1G51480.1
AT3G62260.1	AT1G75240.1	AT1G51510.1
AT3G62260.2	AT1G75250.1	AT1G51520.1
AT1G47870.1	AT1G75250.2	AT1G51520.2
AT2G36010.1	AT1G75340.1	AT1G51530.1
AT2G36010.2	AT1G75390.1	AT1G51600.1
AT2G36010.3	AT1G75390.2	AT1G51600.2
AT3G01330.1	AT1G75400.1	AT1G51620.1
AT3G48160.1	AT1G75410.1	AT1G51660.1
AT3G48160.2	AT1G75410.2	AT1G51700.1
AT5G02470.1	AT1G75430.1	AT1G51790.1
AT5G02470.2	AT1G75490.1	AT1G51800.1
AT5G02470.3	AT1G75520.1	AT1G51805.1
AT5G03415.1	AT1G75530.1	AT1G51810.1
AT5G14960.1	AT1G75540.1	AT1G51820.1
AT5G22220.2	AT1G75560.1	AT1G51830.1
AT5G22220.3	AT1G75560.2	AT1G51850.1
AT1G73730.1	AT1G75600.1	AT1G51860.1
AT2G27050.1	AT1G75660.1	AT1G51870.1
AT3G20770.1	AT1G75710.1	AT1G51880.1
AT5G10120.1	AT1G76110.1	AT1G51890.1
AT5G21120.1	AT1G76260.1	AT1G51910.1
AT5G65100.1	AT1G76320.1	AT1G51930.1
AT1G10240.1	AT1G76320.2	AT1G51940.1
AT1G52520.1	AT1G76350.1	AT1G51950.1
AT1G76320.1	AT1G76380.1	AT1G51960.1
AT1G76320.2	AT1G76380.2	AT1G51965.1
AT1G80010.1	AT1G76380.3	AT1G52080.1
AT2G27110.1	AT1G76410.1	AT1G52150.1
AT2G27110.2	AT1G76420.1	AT1G52150.2
AT2G32250.1	AT1G76510.1	AT1G52150.3
AT2G32250.2	AT1G76510.2	AT1G52290.1
AT2G32250.3	AT1G76590.1	AT1G52310.1
AT2G32250.4	AT1G76710.1	AT1G52360.1
AT2G43280.1	AT1G76710.2	AT1G52480.1
AT3G06250.1	AT1G76880.1	AT1G52520.1
AT3G07500.1	AT1G76890.2	AT1G52540.1
AT3G22170.1	AT1G76900.1	AT1G52620.1
AT3G22170.2	AT1G76900.2	AT1G52640.1
AT3G59470.1	AT1G76950.1	AT1G52660.1
AT4G12850.1	AT1G77080.2	AT1G52730.1
AT4G12850.2	AT1G77080.4	AT1G52730.2
AT4G15090.1	AT1G77200.1	AT1G52740.1
AT4G19990.1	AT1G77250.1	AT1G52830.1
AT4G38180.1	AT1G77300.1	AT1G52880.1
AT5G18960.1	AT1G77300.2	AT1G52890.1
AT5G28530.1	AT1G77450.1	AT1G52990.1
AT1G34355.1	AT1G77570.1	AT1G53050.1
AT1G60700.1	AT1G77640.1	AT1G53090.1
AT1G75530.1	AT1G77770.1	AT1G53090.2
AT2G21530.1	AT1G77770.2	AT1G53160.1
AT2G45460.1	AT1G77800.1	AT1G53160.2
AT3G02400.1	AT1G77830.1	AT1G53165.1
AT3G02680.1	AT1G77850.1	AT1G53165.2
AT3G07220.1	AT1G77920.1	AT1G53170.1
AT3G07260.1	AT1G77950.1	AT1G53230.1
AT3G20550.1	AT1G77950.2	AT1G53320.1
AT3G54350.1	AT1G77980.1	AT1G53330.1
AT3G54350.2	AT1G78070.2	AT1G53350.1
AT3G54350.3	AT1G78080.1	AT1G53420.1
AT4G14490.1	AT1G78280.1	AT1G53430.1
AT5G07400.1	AT1G78420.1	AT1G53430.2
AT5G19280.1	AT1G78540.1	AT1G53440.1
AT5G38840.1	AT1G78600.1	AT1G53510.1
AT5G47790.1	AT1G78640.1	AT1G53570.1
AT5G67030.1	AT1G78700.1	AT1G53570.2
AT1G13300.1	AT1G79000.1	AT1G53570.3
AT1G14600.1	AT1G79110.1	AT1G53600.1
AT1G25550.1	AT1G79110.2	AT1G53700.1
AT1G32240.1	AT1G79180.1	AT1G53720.1
AT1G49560.1	AT1G79350.1	AT1G53730.1
AT1G68670.1	AT1G79380.1	AT1G53730.2
AT1G69580.1	AT1G79430.1	AT1G53820.1
AT1G69580.2	AT1G79430.2	AT1G53910.1
AT1G79430.2	AT1G79580.1	AT1G53910.2
AT2G01060.1	AT1G79580.2	AT1G53910.3
AT2G02060.1	AT1G79580.3	AT1G53935.1
AT2G03500.1	AT1G79700.1	AT1G54060.1
AT2G06020.1	AT1G79700.2	AT1G54080.1
AT2G20400.1	AT1G79810.1	AT1G54080.2
AT2G20570.1	AT1G79810.2	AT1G54160.1
AT2G38300.1	AT1G79840.1	AT1G54230.1
AT2G40260.1	AT1G79890.1	AT1G54240.1
AT2G40970.1	AT1G79990.1	AT1G54260.1
AT2G42660.1	AT1G79990.2	AT1G54330.1
AT3G04030.1	AT1G80010.1	AT1G54390.1
AT3G04030.2	AT1G80220.1	AT1G54390.2
AT3G04030.3	AT1G80390.1	AT1G54390.3
AT3G04450.1	AT1G80400.1	AT1G54390.4
AT3G10760.1	AT1G80490.1	AT1G54390.5
AT3G12730.1	AT1G80490.2	AT1G54510.1
AT3G13040.1	AT1G80580.1	AT1G54560.1
AT3G13040.2	AT1G80590.1	AT1G54610.1
AT3G24120.1	AT1G80670.1	AT1G54610.2
AT3G24120.2	AT1G80710.1	AT1G54610.3
AT3G25790.1	AT1G80730.1	AT1G54690.1
AT3G46640.1	AT1G80740.1	AT1G54710.1
AT3G46640.2	AT1G80840.1	AT1G54760.1
AT4G04580.1	AT2G01050.1	AT1G54820.1
AT4G13640.1	AT2G01060.1	AT1G54830.1
AT4G13640.2	AT2G01060.2	AT1G54830.2
AT4G17695.1	AT2G01150.1	AT1G54830.3
AT4G28610.1	AT2G01200.1	AT1G54960.1
AT4G37180.1	AT2G01200.2	AT1G55110.1
AT4G37180.2	AT2G01330.1	AT1G55150.1
AT5G05090.1	AT2G01370.1	AT1G55200.1
AT5G06800.1	AT2G01410.1	AT1G55255.1
AT5G16560.1	AT2G01430.1	AT1G55255.2
AT5G18240.1	AT2G01470.1	AT1G55310.1
AT5G18240.2	AT2G01500.1	AT1G55310.2
AT5G18240.3	AT2G01570.1	AT1G55430.1
AT5G18240.4	AT2G01735.1	AT1G55500.1
AT5G18240.5	AT2G01760.1	AT1G55530.1
AT5G29000.1	AT2G01810.1	AT1G55580.1
AT5G29000.2	AT2G01818.1	AT1G55600.1
AT5G29000.3	AT2G01830.1	AT1G55610.1
AT5G29000.4	AT2G01830.2	AT1G55610.2
AT5G42630.1	AT2G01830.3	AT1G55630.1
AT5G42630.2	AT2G01930.1	AT1G55650.1
AT5G44190.1	AT2G01930.2	AT1G55680.1
AT5G45580.1	AT2G01940.1	AT1G55750.1
AT5G59570.1	AT2G01940.3	AT1G55760.1
AT1G11510.1	AT2G02060.1	AT1G55890.1
AT1G44810.1	AT2G02070.1	AT1G55950.1
AT1G55950.1	AT2G02080.1	AT1G55970.1
AT1G61730.1	AT2G02080.2	AT1G55980.1
AT1G66420.1	AT2G02090.1	AT1G56000.1
AT2G01370.1	AT2G02160.1	AT1G56010.1
AT2G25650.1	AT2G02450.1	AT1G56010.2
AT2G36340.1	AT2G02450.2	AT1G56120.1
AT3G04930.1	AT2G02470.1	AT1G56130.1
AT4G00130.1	AT2G02540.1	AT1G56140.1
AT4G00232.1	AT2G02570.3	AT1G56145.1
AT4G00238.1	AT2G02610.1	AT1G56160.1
AT4G00250.1	AT2G02620.1	AT1G56170.1
AT4G00270.1	AT2G02630.1	AT1G56170.2
AT4G00390.1	AT2G02640.1	AT1G56290.1
AT4G00610.1	AT2G02680.1	AT1G56300.1
AT4G01260.1	AT2G02690.1	AT1G56380.1
AT4G25210.1	AT2G02700.1	AT1G56510.1
AT5G14280.1	AT2G02740.1	AT1G56520.1
AT5G28040.1	AT2G02740.2	AT1G56540.1
AT1G07520.1	AT2G02820.1	AT1G56570.1
AT1G07530.1	AT2G02820.2	AT1G56650.1
AT1G14920.1	AT2G03000.1	AT1G56690.1
AT1G21450.1	AT2G03060.1	AT1G56720.1
AT1G50420.1	AT2G03060.2	AT1G56720.2
AT1G50600.1	AT2G03340.1	AT1G56720.3
AT1G55580.1	AT2G03500.1	AT1G57560.1
AT1G63100.1	AT2G03710.1	AT1G57650.1
AT1G66350.1	AT2G03710.2	AT1G57670.1
AT2G01570.1	AT2G03710.3	AT1G57700.1
AT2G04890.1	AT2G04038.1	AT1G57790.1
AT2G29060.1	AT2G04240.1	AT1G57800.1
AT2G37650.1	AT2G04240.2	AT1G57820.1
AT2G45160.1	AT2G04500.1	AT1G57820.2
AT3G03450.1	AT2G04680.1	AT1G57830.1
AT3G13840.1	AT2G04740.1	AT1G57850.1
AT3G46600.1	AT2G04880.1	AT1G57870.1
AT3G46600.2	AT2G04880.2	AT1G57870.2
AT3G46600.3	AT2G04890.1	AT1G58025.1
AT3G49950.1	AT2G05160.1	AT1G58050.1
AT3G50650.1	AT2G05170.1	AT1G58060.1
AT3G54220.1	AT2G05330.1	AT1G58100.1
AT3G60630.1	AT2G05720.1	AT1G58100.2
AT4G00150.1	AT2G05900.1	AT1G58110.1
AT4G08250.1	AT2G06020.1	AT1G58110.2
AT4G17230.1	AT2G06200.1	AT1G58190.1
AT4G36710.1	AT2G06904.1	AT1G58210.1
AT4G37650.1	AT2G07310.1	AT1G58220.1
AT5G17490.1	AT2G07505.1	AT1G58330.1
AT5G41920.1	AT2G07760.1	AT1G58390.1
AT5G48150.1	AT2G12646.1	AT1G58400.1
AT5G48150.2	AT2G12880.1	AT1G58410.1
AT5G52510.1	AT2G12900.1	AT1G58470.1
AT5G59450.1	AT2G12940.1	AT1G58602.1
AT5G66770.1	AT2G13150.1	AT1G58602.2
AT5G67411.1	AT2G13370.1	AT1G58807.1
AT2G06200.1	AT2G13570.1	AT1G58807.2
AT2G22840.1	AT2G13900.1	AT1G58848.1
AT2G36400.1	AT2G13950.1	AT1G58848.2
AT2G45480.1	AT2G13960.1	AT1G59124.1
AT3G13960.1	AT2G13960.2	AT1G59218.1
AT3G52910.1	AT2G14210.1	AT1G59530.1
AT4G24150.1	AT2G14760.1	AT1G59580.1
AT4G37740.1	AT2G14835.1	AT1G59580.2
AT5G53660.1	AT2G14835.2	AT1G59620.1
AT1G05230.1	AT2G15180.1	AT1G59640.1
AT1G05230.2	AT2G15260.1	AT1G59640.2
AT1G05230.3	AT2G15530.1	AT1G59720.1
AT1G17920.1	AT2G15530.2	AT1G59725.1
AT1G19700.1	AT2G15530.3	AT1G59750.1
AT1G20700.1	AT2G15580.1	AT1G59750.2
AT1G20710.1	AT2G15660.1	AT1G59750.3
AT1G23380.1	AT2G15740.1	AT1G59810.1
AT1G23380.2	AT2G16050.1	AT1G59890.1
AT1G26960.1	AT2G16090.1	AT1G59920.1
AT1G27050.1	AT2G16210.1	AT1G59930.1
AT1G28420.1	AT2G16210.2	AT1G59940.1
AT1G30490.1	AT2G16390.1	AT1G59980.1
AT1G34650.1	AT2G16400.1	AT1G59990.1
AT1G46480.1	AT2G16405.1	AT1G60000.1
AT1G52150.1	AT2G16470.1	AT1G60040.1
AT1G52150.2	AT2G16480.1	AT1G60060.1
AT1G52150.3	AT2G16720.1	AT1G60240.1
AT1G62360.1	AT2G16760.1	AT1G60250.1
AT1G62990.1	AT2G16770.1	AT1G60280.1
AT1G69780.1	AT2G16780.1	AT1G60300.1
AT1G70510.1	AT2G16910.1	AT1G60320.1
AT1G70920.1	AT2G17040.1	AT1G60340.1
AT1G73360.1	AT2G17150.1	AT1G60350.1
AT1G75410.1	AT2G17180.1	AT1G60380.1
AT1G75410.2	AT2G17410.1	AT1G60630.1
AT1G75430.1	AT2G17450.1	AT1G60650.1
AT1G79840.1	AT2G17560.1	AT1G60650.2
AT2G01430.1	AT2G17560.2	AT1G60670.1
AT2G01500.1	AT2G17560.3	AT1G60670.2
AT2G16400.1	AT2G17590.1	AT1G60700.1
AT2G17950.1	AT2G17600.1	AT1G60770.1
AT2G18550.1	AT2G17730.1	AT1G60800.1
AT2G22430.1	AT2G17740.1	AT1G60830.1
AT2G22800.1	AT2G17770.1	AT1G60860.1
AT2G23760.1	AT2G17820.1	AT1G60880.1
AT2G23760.2	AT2G17870.1	AT1G60900.1
AT2G23760.3	AT2G17900.1	AT1G60920.1
AT2G27220.1	AT2G17920.1	AT1G60940.1
AT2G27990.1	AT2G17950.1	AT1G60940.2
AT2G28610.1	AT2G18000.1	AT1G61010.1
AT2G32370.1	AT2G18060.1	AT1G61010.2
AT2G33880.1	AT2G18090.1	AT1G61010.3
AT2G34710.1	AT2G18120.1	AT1G61110.1
AT2G35940.1	AT2G18160.1	AT1G61140.1
AT2G35940.2	AT2G18280.1	AT1G61140.2
AT2G35940.3	AT2G18280.2	AT1G61140.3
AT2G36610.1	AT2G18300.1	AT1G61180.1
AT2G44910.1	AT2G18300.2	AT1G61180.2
AT2G46680.1	AT2G18328.1	AT1G61190.1
AT2G46680.2	AT2G18350.1	AT1G61200.1
AT3G01220.1	AT2G18380.1	AT1G61210.1
AT3G01470.1	AT2G18490.1	AT1G61215.1
AT3G03260.1	AT2G18550.1	AT1G61310.1
AT3G03660.1	AT2G18650.1	AT1G61350.1
AT3G03660.2	AT2G18670.1	AT1G61360.1
AT3G11260.1	AT2G18760.1	AT1G61370.1
AT3G18010.1	AT2G18810.1	AT1G61380.1
AT3G19510.1	AT2G18850.1	AT1G61390.1
AT3G60390.1	AT2G18900.1	AT1G61400.1
AT3G61150.1	AT2G18969.1	AT1G61420.1
AT3G61890.1	AT2G19260.1	AT1G61430.1
AT4G00730.1	AT2G19380.1	AT1G61440.1
AT4G00730.2	AT2G19385.1	AT1G61460.1
AT4G02560.1	AT2G19430.1	AT1G61480.1
AT4G03250.1	AT2G19510.1	AT1G61490.1
AT4G04890.1	AT2G19520.1	AT1G61500.1
AT4G08150.1	AT2G19540.1	AT1G61550.1
AT4G16780.1	AT2G19610.1	AT1G61590.1
AT4G17460.1	AT2G19610.2	AT1G61610.1
AT4G17710.1	AT2G19640.1	AT1G61620.1
AT4G21750.1	AT2G19640.2	AT1G61660.1
AT4G21750.2	AT2G19650.1	AT1G61660.2
AT4G25530.1	AT2G19660.1	AT1G61730.1
AT4G29940.1	AT2G19810.1	AT1G61770.1
AT4G32040.1	AT2G19820.1	AT1G61860.1
AT4G32880.1	AT2G20030.1	AT1G61870.1
AT4G32980.1	AT2G20100.1	AT1G61940.1
AT4G34610.1	AT2G20100.2	AT1G61950.1
AT4G34610.2	AT2G20110.1	AT1G61960.1
AT4G35550.1	AT2G20110.2	AT1G61970.1
AT4G36740.1	AT2G20180.1	AT1G61980.1
AT4G36870.1	AT2G20180.2	AT1G61990.1
AT4G36870.2	AT2G20280.1	AT1G62010.1
AT4G37790.1	AT2G20330.1	AT1G62020.1
AT4G40060.1	AT2G20350.1	AT1G62085.1
AT5G02030.1	AT2G20400.1	AT1G62110.1
AT5G03790.1	AT2G20570.1	AT1G62120.1
AT5G05770.1	AT2G20613.1	AT1G62150.1
AT5G06710.1	AT2G20650.1	AT1G62260.1
AT5G11060.1	AT2G20650.2	AT1G62270.1
AT5G15150.1	AT2G20880.1	AT1G62300.1
AT5G17320.1	AT2G21060.1	AT1G62310.1
AT5G17810.1	AT2G21230.1	AT1G62350.1
AT5G25220.1	AT2G21230.2	AT1G62360.1
AT5G25220.2	AT2G21230.3	AT1G62370.1
AT5G41410.1	AT2G21235.1	AT1G62400.1
AT5G44180.1	AT2G21240.1	AT1G62440.1
AT5G45980.1	AT2G21240.2	AT1G62490.1
AT5G46010.1	AT2G21320.1	AT1G62520.1
AT5G46880.1	AT2G21380.1	AT1G62560.1
AT5G47370.1	AT2G21390.1	AT1G62590.1
AT5G52170.1	AT2G21400.1	AT1G62620.1
AT5G53980.1	AT2G21420.1	AT1G62670.1
AT5G59340.1	AT2G21450.1	AT1G62680.1
AT5G60690.1	AT2G21500.1	AT1G62700.1
AT5G65310.1	AT2G21500.2	AT1G62720.1
AT5G65310.2	AT2G21530.1	AT1G62830.1
AT5G66700.1	AT2G21650.1	AT1G62910.1
AT4G26170.1	AT2G21770.1	AT1G62930.1
AT5G56780.1	AT2G21810.1	AT1G62950.1
AT1G32330.1	AT2G21830.1	AT1G62970.1
AT1G46264.1	AT2G21840.1	AT1G62975.1
AT1G67970.1	AT2G21850.1	AT1G62990.1
AT1G77570.1	AT2G21900.1	AT1G63030.1
AT2G26150.1	AT2G21920.1	AT1G63030.2
AT2G26150.2	AT2G22010.1	AT1G63070.1
AT2G41690.1	AT2G22040.1	AT1G63080.1
AT3G02990.1	AT2G22120.1	AT1G63100.1
AT3G22830.1	AT2G22200.1	AT1G63130.1
AT3G24520.1	AT2G22300.1	AT1G63150.1
AT3G51910.1	AT2G22300.2	AT1G63230.1
AT3G63350.1	AT2G22430.1	AT1G63320.1
AT4G11660.1	AT2G22540.1	AT1G63330.1
AT4G13980.1	AT2G22630.1	AT1G63350.1
AT4G17750.1	AT2G22670.1	AT1G63370.1
AT4G18870.1	AT2G22670.2	AT1G63400.1
AT4G18880.1	AT2G22670.3	AT1G63490.1
AT4G36990.1	AT2G22680.1	AT1G63630.1
AT5G03720.1	AT2G22690.1	AT1G63650.1
AT5G16820.1	AT2G22690.2	AT1G63650.2
AT5G16820.2	AT2G22740.1	AT1G63700.1
AT5G43840.1	AT2G22740.2	AT1G63730.1
AT5G45710.1	AT2G22750.1	AT1G63740.1
AT5G54070.1	AT2G22750.2	AT1G63750.1
AT5G62020.1	AT2G22760.1	AT1G63750.2
AT5G61850.1	AT2G22770.1	AT1G63750.3
AT1G01780.1	AT2G22800.1	AT1G63820.1
AT1G10200.1	AT2G22840.1	AT1G63840.1
AT2G39900.1	AT2G22850.1	AT1G63870.1
AT2G45800.1	AT2G23100.1	AT1G63880.1
AT3G55770.1	AT2G23290.1	AT1G63900.1
AT3G55770.2	AT2G23320.1	AT1G63910.1
AT3G55770.3	AT2G23320.2	AT1G64000.1
AT3G55770.4	AT2G23340.1	AT1G64070.1
AT3G55770.5	AT2G23380.1	AT1G64100.1
AT3G61230.1	AT2G23660.1	AT1G64100.2
AT1G06280.1	AT2G23740.1	AT1G64105.1
AT1G07900.1	AT2G23760.1	AT1G64140.1
AT1G16530.1	AT2G23760.2	AT1G64210.1
AT1G31320.1	AT2G23760.3	AT1G64260.1
AT1G36000.1	AT2G23780.1	AT1G64280.1
AT1G65620.1	AT2G24240.1	AT1G64300.1
AT1G65620.2	AT2G24260.1	AT1G64300.2
AT1G65620.3	AT2G24430.1	AT1G64310.1
AT1G65620.4	AT2G24430.2	AT1G64330.1
AT1G67100.1	AT2G24480.1	AT1G64380.1
AT1G68510.1	AT2G24500.1	AT1G64490.1
AT1G72980.1	AT2G24570.1	AT1G64530.1
AT2G19510.1	AT2G24590.1	AT1G64580.1
AT2G19820.1	AT2G24650.1	AT1G64610.1
AT2G23660.1	AT2G24680.1	AT1G64610.2
AT2G28500.1	AT2G24690.1	AT1G64620.1
AT2G30130.1	AT2G24700.1	AT1G64625.1
AT2G30340.1	AT2G24740.1	AT1G64625.2
AT2G31310.1	AT2G24790.1	AT1G64630.1
AT2G40470.1	AT2G24790.2	AT1G64860.1
AT2G42430.1	AT2G24830.1	AT1G65300.1
AT2G42440.1	AT2G24840.1	AT1G65330.1
AT2G45410.1	AT2G25000.1	AT1G65360.1
AT2G45420.1	AT2G25170.1	AT1G65390.1
AT3G02550.1	AT2G25180.1	AT1G65620.1
AT3G03760.1	AT2G25230.1	AT1G65620.2
AT3G11090.1	AT2G25360.1	AT1G65620.3
AT3G13850.1	AT2G25370.1	AT1G65620.4
AT3G26620.1	AT2G25410.1	AT1G65790.1
AT3G26660.1	AT2G25420.1	AT1G65800.1
AT3G27650.1	AT2G25540.1	AT1G65840.1
AT3G27940.1	AT2G25650.1	AT1G65850.1
AT3G47870.1	AT2G25820.1	AT1G65910.1
AT3G49940.1	AT2G25900.1	AT1G65990.1
AT3G50510.1	AT2G26000.1	AT1G66040.1
AT3G58190.1	AT2G26000.2	AT1G66050.1
AT4G00210.1	AT2G26060.1	AT1G66090.1
AT4G00220.1	AT2G26060.2	AT1G66140.1
AT4G22700.1	AT2G26130.1	AT1G66150.1
AT4G37540.1	AT2G26135.1	AT1G66170.1
AT5G06080.1	AT2G26150.1	AT1G66230.1
AT5G15060.1	AT2G26150.2	AT1G66340.1
AT5G35900.1	AT2G26320.1	AT1G66345.1
AT5G63090.1	AT2G26350.1	AT1G66350.1
AT5G63090.2	AT2G26490.1	AT1G66370.1
AT5G63090.3	AT2G26530.1	AT1G66380.1
AT5G63090.4	AT2G26530.2	AT1G66390.1
AT5G66870.1	AT2G26580.1	AT1G66420.1
AT5G67420.1	AT2G26580.2	AT1G66460.1
AT1G01530.1	AT2G26610.1	AT1G66470.1
AT1G17310.1	AT2G26940.1	AT1G66550.1
AT1G18750.1	AT2G26950.1	AT1G66550.2
AT1G22130.1	AT2G26960.1	AT1G66560.1
AT1G22590.2	AT2G27040.1	AT1G66600.1
AT1G24260.1	AT2G27050.1	AT1G66750.1
AT1G24260.2	AT2G27070.1	AT1G66810.1
AT1G26310.1	AT2G27100.1	AT1G66830.1
AT1G28450.1	AT2G27110.1	AT1G66880.1
AT1G28460.1	AT2G27110.2	AT1G66910.1
AT1G29962.1	AT2G27220.1	AT1G66920.1
AT1G31140.1	AT2G27230.1	AT1G66930.1
AT1G31630.1	AT2G27230.2	AT1G66980.1
AT1G31640.1	AT2G27300.1	AT1G67000.1
AT1G46408.1	AT2G27470.1	AT1G67030.1
AT1G47760.1	AT2G27580.1	AT1G67100.1
AT1G48150.1	AT2G27630.1	AT1G67130.1
AT1G59810.1	AT2G27650.1	AT1G67180.1
AT1G60040.1	AT2G27660.1	AT1G67220.1
AT1G60880.1	AT2G27880.1	AT1G67260.1
AT1G60920.1	AT2G27930.1	AT1G67270.1
AT1G65300.1	AT2G27940.1	AT1G67310.1
AT1G65330.1	AT2G27980.1	AT1G67370.1
AT1G65360.1	AT2G27990.1	AT1G67450.1
AT1G69120.1	AT2G28160.1	AT1G67510.1
AT1G69540.1	AT2G28200.1	AT1G67520.1
AT1G71692.1	AT2G28270.1	AT1G67580.1
AT1G72350.1	AT2G28290.1	AT1G67710.1
AT1G77080.2	AT2G28290.2	AT1G67720.1
AT1G77080.4	AT2G28290.3	AT1G67780.1
AT1G77950.1	AT2G28340.1	AT1G67800.1
AT1G77950.2	AT2G28350.1	AT1G67800.2
AT1G77980.1	AT2G28450.1	AT1G67800.3
AT2G03060.1	AT2G28460.1	AT1G67800.4
AT2G03060.2	AT2G28500.1	AT1G67820.1
AT2G03710.1	AT2G28510.1	AT1G67890.1
AT2G03710.2	AT2G28540.1	AT1G67890.2
AT2G03710.3	AT2G28540.2	AT1G67970.1
AT2G14210.1	AT2G28550.1	AT1G68030.1
AT2G22540.1	AT2G28550.2	AT1G68070.1
AT2G22630.1	AT2G28610.1	AT1G68120.1
AT2G24840.1	AT2G28700.1	AT1G68130.1
AT2G26320.1	AT2G28710.1	AT1G68130.2
AT2G28700.1	AT2G28720.1	AT1G68150.1
AT2G34440.1	AT2G28740.1	AT1G68180.1
AT2G40210.1	AT2G28810.1	AT1G68190.1
AT2G42830.1	AT2G28840.1	AT1G68200.1
AT2G42830.2	AT2G28840.2	AT1G68200.2
AT2G45650.1	AT2G28910.1	AT1G68210.1
AT2G45660.1	AT2G28920.1	AT1G68240.1
AT3G02310.1	AT2G29060.1	AT1G68240.2
AT3G04100.1	AT2G29580.1	AT1G68320.1
AT3G05860.1	AT2G29660.1	AT1G68360.1
AT3G05860.2	AT2G29840.1	AT1G68370.1
AT3G05860.3	AT2G30050.1	AT1G68400.1
AT3G18650.1	AT2G30130.1	AT1G68410.1
AT3G30260.1	AT2G30250.1	AT1G68410.2
AT3G54340.1	AT2G30340.1	AT1G68480.1
AT3G57230.1	AT2G30420.1	AT1G68510.1
AT3G57230.2	AT2G30424.1	AT1G68520.1
AT3G57390.1	AT2G30432.1	AT1G68550.1
AT3G58780.1	AT2G30470.1	AT1G68550.2
AT3G58780.2	AT2G30580.1	AT1G68580.1
AT3G61120.1	AT2G30590.1	AT1G68580.2
AT3G66656.1	AT2G30600.1	AT1G68640.1
AT4G02235.1	AT2G30600.2	AT1G68670.1
AT4G09960.1	AT2G30600.3	AT1G68780.1
AT4G09960.2	AT2G30600.4	AT1G68800.1
AT4G09960.3	AT2G30910.1	AT1G68810.1
AT4G11250.1	AT2G30910.2	AT1G68830.1
AT4G11880.1	AT2G31070.1	AT1G68840.1
AT4G18960.1	AT2G31180.1	AT1G68880.1
AT4G22950.1	AT2G31210.1	AT1G68920.1
AT4G24540.1	AT2G31215.1	AT1G68920.2
AT4G36590.1	AT2G31220.1	AT1G68920.3
AT4G37940.1	AT2G31230.1	AT1G68930.1
AT5G04640.1	AT2G31280.1	AT1G68980.1
AT5G06500.1	AT2G31280.2	AT1G69010.1
AT5G10140.1	AT2G31280.3	AT1G69030.1
AT5G10140.2	AT2G31300.1	AT1G69120.1
AT5G13790.1	AT2G31310.1	AT1G69170.1
AT5G15800.1	AT2G31370.1	AT1G69180.1
AT5G15800.2	AT2G31370.2	AT1G69220.1
AT5G20240.1	AT2G31370.3	AT1G69220.2
AT5G23260.1	AT2G31370.4	AT1G69270.1
AT5G23260.2	AT2G31370.5	AT1G69290.1
AT5G23260.3	AT2G31380.1	AT1G69310.1
AT5G26580.1	AT2G31420.1	AT1G69310.2
AT5G26630.1	AT2G31460.1	AT1G69330.1
AT5G26650.1	AT2G31510.1	AT1G69350.1
AT5G26870.1	AT2G31650.1	AT1G69490.1
AT5G26950.1	AT2G31720.1	AT1G69540.1
AT5G27050.1	AT2G31730.1	AT1G69545.1
AT5G27070.1	AT2G31760.1	AT1G69550.1
AT5G27090.1	AT2G31770.1	AT1G69560.1
AT5G27090.2	AT2G31780.1	AT1G69570.1
AT5G27130.1	AT2G31830.1	AT1G69580.1
AT5G27580.1	AT2G32000.1	AT1G69580.2
AT5G27944.1	AT2G32000.2	AT1G69600.1
AT5G27960.1	AT2G32250.1	AT1G69690.1
AT5G37415.1	AT2G32250.2	AT1G69730.1
AT5G38620.1	AT2G32250.3	AT1G69780.1
AT5G38740.1	AT2G32250.4	AT1G69790.1
AT5G39750.1	AT2G32310.1	AT1G69810.1
AT5G39810.1	AT2G32370.1	AT1G69910.1
AT5G40120.1	AT2G32460.1	AT1G69990.1
AT5G40220.1	AT2G32460.2	AT1G70000.1
AT5G41200.1	AT2G32700.1	AT1G70030.1
AT5G48670.1	AT2G32700.2	AT1G70060.1
AT5G49420.1	AT2G32700.3	AT1G70110.1
AT5G49490.1	AT2G32700.4	AT1G70130.1
AT5G51860.1	AT2G32700.5	AT1G70250.1
AT5G51860.2	AT2G32700.6	AT1G70380.1
AT5G51870.1	AT2G32930.1	AT1G70430.1
AT5G51870.2	AT2G32940.1	AT1G70450.1
AT5G55690.1	AT2G32950.1	AT1G70460.1
AT5G58890.1	AT2G33290.1	AT1G70510.1
AT5G60440.1	AT2G33310.1	AT1G70520.1
AT5G60910.1	AT2G33310.2	AT1G70530.1
AT5G62165.1	AT2G33310.3	AT1G70700.1
AT5G62165.2	AT2G33340.1	AT1G70700.2
AT5G62165.3	AT2G33340.2	AT1G70700.3
AT5G65050.1	AT2G33340.3	AT1G70740.1
AT5G65050.2	AT2G33350.1	AT1G70920.1
AT5G65050.3	AT2G33350.2	AT1G70960.1
AT5G65060.1	AT2G33480.1	AT1G70970.1
AT5G65060.2	AT2G33480.2	AT1G71000.1
AT5G65070.1	AT2G33500.1	AT1G71020.1
AT5G65070.2	AT2G33500.2	AT1G71020.2
AT5G65080.1	AT2G33550.1	AT1G71030.1
AT5G65080.2	AT2G33610.1	AT1G71060.1
AT5G65330.1	AT2G33710.1	AT1G71130.1
AT1G21150.1	AT2G33720.1	AT1G71200.1
AT1G56380.1	AT2G33810.1	AT1G71210.1
AT1G61960.1	AT2G33835.1	AT1G71260.1
AT1G61970.1	AT2G33860.1	AT1G71320.1
AT1G61980.1	AT2G33880.1	AT1G71350.1
AT1G61990.1	AT2G34000.1	AT1G71370.1
AT1G62010.1	AT2G34140.1	AT1G71390.1
AT1G62085.1	AT2G34260.1	AT1G71400.1
AT1G62110.1	AT2G34260.2	AT1G71410.1
AT1G62120.1	AT2G34440.1	AT1G71420.1
AT1G62150.1	AT2G34450.1	AT1G71450.1
AT1G62490.1	AT2G34450.2	AT1G71460.1
AT1G74120.1	AT2G34600.1	AT1G71490.1
AT1G78930.1	AT2G34710.1	AT1G71520.1
AT1G79220.1	AT2G34720.1	AT1G71530.1
AT2G03050.1	AT2G34820.1	AT1G71530.2
AT2G21710.1	AT2G34830.1	AT1G71692.1
AT2G34620.1	AT2G34880.1	AT1G71770.1
AT2G36000.1	AT2G34900.1	AT1G71800.1
AT2G36000.2	AT2G34900.2	AT1G71830.1
AT2G44020.1	AT2G34920.1	AT1G71840.1
AT3G18870.1	AT2G34990.1	AT1G71930.1
AT3G46950.1	AT2G35000.1	AT1G71980.1
AT3G60400.1	AT2G35160.1	AT1G72010.1
AT4G02990.1	AT2G35310.1	AT1G72030.1
AT4G14605.1	AT2G35330.1	AT1G72050.1
AT4G19650.1	AT2G35420.1	AT1G72050.2
AT4G38160.1	AT2G35430.1	AT1G72070.1
AT4G38160.2	AT2G35530.1	AT1G72175.1
AT5G06810.1	AT2G35550.1	AT1G72180.1
AT5G07900.1	AT2G35550.2	AT1G72200.1
AT5G23930.1	AT2G35550.3	AT1G72210.1
AT5G45113.1	AT2G35550.4	AT1G72220.1
AT5G54180.1	AT2G35640.1	AT1G72300.1
AT5G55580.1	AT2G35670.1	AT1G72310.1
AT5G64950.1	AT2G35700.1	AT1G72350.1
AT1G06180.1	AT2G35910.1	AT1G72360.1
AT1G08810.1	AT2G35940.1	AT1G72360.2
AT1G09540.1	AT2G35940.2	AT1G72360.3
AT1G09770.1	AT2G35940.3	AT1G72416.1
AT1G14350.1	AT2G36010.1	AT1G72416.2
AT1G14350.2	AT2G36010.2	AT1G72416.3
AT1G16490.1	AT2G36010.3	AT1G72416.4
AT1G17950.1	AT2G36080.1	AT1G72450.1
AT1G18570.1	AT2G36080.2	AT1G72460.1
AT1G18710.1	AT2G36270.1	AT1G72540.1
AT1G22640.1	AT2G36320.1	AT1G72570.1
AT1G25340.1	AT2G36340.1	AT1G72650.1
AT1G25340.2	AT2G36370.1	AT1G72650.2
AT1G26780.1	AT2G36400.1	AT1G72710.1
AT1G34670.1	AT2G36450.1	AT1G72740.1
AT1G35515.1	AT2G36480.1	AT1G72740.2
AT1G48000.1	AT2G36610.1	AT1G72760.1
AT1G49010.1	AT2G36720.1	AT1G72770.1
AT1G56160.1	AT2G36890.1	AT1G72770.2
AT1G56650.1	AT2G36930.1	AT1G72830.1
AT1G57560.1	AT2G36960.1	AT1G72830.2
AT1G63910.1	AT2G36960.2	AT1G72830.3
AT1G66230.1	AT2G37000.1	AT1G72840.1
AT1G66370.1	AT2G37025.1	AT1G72850.1
AT1G66380.1	AT2G37025.2	AT1G72860.1
AT1G66390.1	AT2G37060.1	AT1G72870.1
AT1G68320.1	AT2G37060.2	AT1G72890.1
AT1G69560.1	AT2G37060.3	AT1G72900.1
AT1G73410.1	AT2G37120.1	AT1G72910.1
AT1G74080.1	AT2G37150.1	AT1G72920.1
AT1G74430.1	AT2G37150.2	AT1G72930.1
AT1G74650.1	AT2G37160.1	AT1G72930.2
AT1G79180.1	AT2G37160.2	AT1G72940.1
AT2G02820.1	AT2G37260.1	AT1G72950.1
AT2G02820.2	AT2G37260.2	AT1G72980.1
AT2G16720.1	AT2G37340.1	AT1G73080.1
AT2G23290.1	AT2G37340.2	AT1G73100.1
AT2G25230.1	AT2G37340.3	AT1G73150.1
AT2G26950.1	AT2G37430.1	AT1G73360.1
AT2G26960.1	AT2G37470.1	AT1G73400.1
AT2G31180.1	AT2G37520.1	AT1G73410.1
AT2G32460.1	AT2G37580.1	AT1G73440.1
AT2G32460.2	AT2G37590.1	AT1G73450.1
AT2G36890.1	AT2G37630.1	AT1G73460.1
AT2G37630.1	AT2G37650.1	AT1G73500.1
AT2G38090.1	AT2G37670.1	AT1G73530.1
AT2G39880.1	AT2G37740.1	AT1G73660.1
AT2G47190.1	AT2G37800.1	AT1G73670.1
AT2G47460.1	AT2G37810.1	AT1G73690.1
AT3G01140.1	AT2G37820.1	AT1G73710.1
AT3G01530.1	AT2G38020.1	AT1G73720.1
AT3G02940.1	AT2G38020.2	AT1G73730.1
AT3G06490.1	AT2G38090.1	AT1G73760.1
AT3G08500.1	AT2G38185.1	AT1G73830.1
AT3G09230.1	AT2G38185.2	AT1G73870.1
AT3G09370.1	AT2G38185.3	AT1G73950.1
AT3G09370.2	AT2G38195.1	AT1G74080.1
AT3G10590.1	AT2G38195.2	AT1G74120.1
AT3G10595.1	AT2G38220.1	AT1G74190.1
AT3G11280.1	AT2G38250.1	AT1G74230.1
AT3G11280.2	AT2G38300.1	AT1G74250.1
AT3G11440.1	AT2G38340.1	AT1G74330.1
AT3G11450.1	AT2G38470.1	AT1G74360.1
AT3G12720.1	AT2G38630.1	AT1G74400.1
AT3G12820.1	AT2G38810.1	AT1G74410.1
AT3G13540.1	AT2G38810.2	AT1G74430.1
AT3G13890.1	AT2G38810.3	AT1G74480.1
AT3G13890.2	AT2G38880.1	AT1G74490.1
AT3G18100.1	AT2G38880.2	AT1G74500.1
AT3G18100.2	AT2G38880.3	AT1G74580.1
AT3G23250.1	AT2G38880.4	AT1G74600.1
AT3G24310.1	AT2G38880.5	AT1G74630.1
AT3G27785.1	AT2G38880.6	AT1G74650.1
AT3G27810.1	AT2G38950.1	AT1G74660.1
AT3G27920.1	AT2G38970.1	AT1G74690.1
AT3G28470.1	AT2G39100.1	AT1G74740.1
AT3G28910.1	AT2G39250.1	AT1G74750.1
AT3G29020.1	AT2G39720.1	AT1G74840.1
AT3G29020.2	AT2G39760.1	AT1G74850.1
AT3G30210.1	AT2G39760.2	AT1G74890.1
AT3G46130.1	AT2G39810.1	AT1G74900.1
AT3G47600.1	AT2G39830.1	AT1G74930.1
AT3G48920.1	AT2G39880.1	AT1G74950.1
AT3G49690.1	AT2G39900.1	AT1G74990.1
AT3G50060.1	AT2G40050.1	AT1G75080.1
AT3G52250.1	AT2G40140.1	AT1G75080.2
AT3G53200.1	AT2G40140.2	AT1G75200.1
AT3G55730.1	AT2G40200.1	AT1G75240.1
AT3G60460.1	AT2G40210.1	AT1G75250.1
AT3G61250.1	AT2G40220.1	AT1G75250.2
AT3G62610.1	AT2G40260.1	AT1G75340.1
AT4G00540.1	AT2G40340.1	AT1G75390.1
AT4G00540.2	AT2G40350.1	AT1G75390.2
AT4G01680.1	AT2G40360.1	AT1G75410.1
AT4G01680.2	AT2G40440.1	AT1G75410.2
AT4G01680.3	AT2G40450.1	AT1G75430.1
AT4G05100.1	AT2G40470.1	AT1G75490.1
AT4G09460.1	AT2G40620.1	AT1G75520.1
AT4G13480.1	AT2G40670.1	AT1G75530.1
AT4G17785.1	AT2G40740.1	AT1G75540.1
AT4G18770.1	AT2G40740.2	AT1G75560.1
AT4G21440.1	AT2G40750.1	AT1G75560.2
AT4G22680.1	AT2G40770.1	AT1G75640.1
AT4G25560.1	AT2G40810.1	AT1G75710.1
AT4G26930.1	AT2G40810.2	AT1G75820.1
AT4G28110.1	AT2G40830.1	AT1G76040.1
AT4G32730.1	AT2G40830.2	AT1G76040.2
AT4G32730.2	AT2G40830.3	AT1G76110.1
AT4G33450.1	AT2G40950.1	AT1G76260.1
AT4G34990.1	AT2G40970.1	AT1G76280.1
AT4G37260.1	AT2G41070.1	AT1G76280.2
AT4G37780.1	AT2G41070.2	AT1G76300.1
AT4G38620.1	AT2G41070.3	AT1G76320.1
AT5G01200.1	AT2G41130.1	AT1G76320.2
AT5G02320.1	AT2G41240.1	AT1G76350.1
AT5G04760.1	AT2G41240.2	AT1G76360.1
AT5G05790.1	AT2G41290.1	AT1G76370.1
AT5G06100.1	AT2G41310.1	AT1G76380.1
AT5G06100.2	AT2G41370.1	AT1G76380.2
AT5G06100.3	AT2G41460.1	AT1G76380.3
AT5G06110.1	AT2G41460.2	AT1G76390.1
AT5G07690.1	AT2G41500.1	AT1G76390.2
AT5G07700.1	AT2G41690.1	AT1G76410.1
AT5G08520.1	AT2G41710.1	AT1G76420.1
AT5G10280.1	AT2G41710.2	AT1G76460.1
AT5G11050.1	AT2G41835.1	AT1G76510.1
AT5G11510.1	AT2G41900.1	AT1G76510.2
AT5G11510.2	AT2G41940.1	AT1G76540.1
AT5G12870.1	AT2G41980.1	AT1G76580.1
AT5G14340.1	AT2G42030.1	AT1G76590.1
AT5G14750.1	AT2G42040.1	AT1G76700.1
AT5G15310.1	AT2G42060.1	AT1G76710.1
AT5G15310.2	AT2G42150.1	AT1G76710.2
AT5G16600.1	AT2G42160.1	AT1G76830.1
AT5G16770.1	AT2G42200.1	AT1G76870.1
AT5G16770.2	AT2G42280.1	AT1G76880.1
AT5G17800.1	AT2G42300.1	AT1G76890.2
AT5G23000.1	AT2G42300.2	AT1G76900.1
AT5G23650.1	AT2G42350.1	AT1G76900.2
AT5G26660.1	AT2G42360.1	AT1G77010.1
AT5G35550.1	AT2G42380.1	AT1G77020.1
AT5G39700.1	AT2G42380.2	AT1G77080.2
AT5G40330.1	AT2G42410.1	AT1G77080.3
AT5G40350.1	AT2G42430.1	AT1G77080.4
AT5G40360.1	AT2G42440.1	AT1G77170.1
AT5G40430.1	AT2G42660.1	AT1G77200.1
AT5G45420.1	AT2G42680.1	AT1G77250.1
AT5G49330.1	AT2G42830.1	AT1G77280.1
AT5G49620.1	AT2G42830.2	AT1G77300.1
AT5G52260.1	AT2G43000.1	AT1G77300.2
AT5G52600.1	AT2G43010.1	AT1G77340.1
AT5G54230.1	AT2G43010.2	AT1G77360.1
AT5G55020.1	AT2G43060.1	AT1G77405.1
AT5G56110.1	AT2G43140.1	AT1G77450.1
AT5G57620.1	AT2G43220.1	AT1G77460.1
AT5G58850.1	AT2G43280.1	AT1G77570.1
AT5G58900.1	AT2G43500.1	AT1G77600.1
AT5G59780.3	AT2G43770.1	AT1G77640.1
AT5G60890.1	AT2G43900.1	AT1G77650.1
AT5G61420.2	AT2G44150.1	AT1G77720.1
AT5G62320.1	AT2G44330.1	AT1G77770.1
AT5G62470.1	AT2G44370.1	AT1G77770.2
AT5G62470.2	AT2G44380.1	AT1G77800.1
AT5G65230.1	AT2G44390.1	AT1G77815.1
AT5G65790.1	AT2G44410.1	AT1G77850.1
AT5G67300.1	AT2G44430.1	AT1G77920.1
AT1G01060.1	AT2G44578.1	AT1G77930.1
AT1G01060.2	AT2G44581.1	AT1G77930.2
AT1G01060.3	AT2G44730.1	AT1G77950.1
AT1G01060.4	AT2G44745.1	AT1G77950.2
AT1G01380.1	AT2G44840.1	AT1G77980.1
AT1G01520.1	AT2G44910.1	AT1G78070.2
AT1G06910.1	AT2G44940.1	AT1G78080.1
AT1G07540.1	AT2G44950.1	AT1G78200.1
AT1G09710.1	AT2G44980.1	AT1G78200.2
AT1G15720.1	AT2G44980.2	AT1G78260.1
AT1G17460.1	AT2G45050.1	AT1G78260.2
AT1G17520.1	AT2G45120.1	AT1G78280.1
AT1G18330.1	AT2G45135.1	AT1G78290.2
AT1G18330.2	AT2G45160.1	AT1G78290.3
AT1G18960.1	AT2G45190.1	AT1G78530.1
AT1G19000.1	AT2G45410.1	AT1G78600.1
AT1G19000.2	AT2G45420.1	AT1G78700.1
AT1G19510.1	AT2G45460.1	AT1G78930.1
AT1G21700.1	AT2G45480.1	AT1G78940.1
AT1G49950.1	AT2G45530.1	AT1G78980.1
AT1G49950.2	AT2G45540.1	AT1G79000.1
AT1G49950.3	AT2G45650.1	AT1G79080.1
AT1G58220.1	AT2G45660.1	AT1G79180.1
AT1G70000.1	AT2G45680.1	AT1G79220.1
AT1G71030.1	AT2G45800.1	AT1G79250.1
AT1G72650.1	AT2G45800.2	AT1G79270.1
AT1G72650.2	AT2G45880.1	AT1G79350.1
AT1G72740.1	AT2G46020.1	AT1G79430.1
AT1G72740.2	AT2G46020.2	AT1G79430.2
AT1G74840.1	AT2G46040.1	AT1G79490.1
AT1G75250.1	AT2G46130.1	AT1G79540.1
AT1G75250.2	AT2G46130.2	AT1G79570.1
AT2G03470.1	AT2G46160.1	AT1G79580.1
AT2G03470.2	AT2G46260.1	AT1G79580.2
AT2G13960.1	AT2G46270.1	AT1G79580.3
AT2G13960.2	AT2G46270.2	AT1G79620.1
AT2G18328.1	AT2G46280.1	AT1G79630.1
AT2G30420.1	AT2G46280.2	AT1G79630.2
AT2G30424.1	AT2G46280.3	AT1G79630.3
AT2G30432.1	AT2G46290.1	AT1G79640.1
AT2G33610.1	AT2G46310.1	AT1G79670.1
AT2G36960.1	AT2G46340.1	AT1G79670.2
AT2G36960.2	AT2G46400.1	AT1G79680.1
AT2G42150.1	AT2G46410.1	AT1G79700.1
AT2G44430.1	AT2G46495.1	AT1G79700.2
AT2G46410.1	AT2G46510.1	AT1G79840.1
AT2G46830.1	AT2G46530.1	AT1G79940.1
AT2G47210.1	AT2G46530.2	AT1G79940.2
AT2G47620.1	AT2G46530.3	AT1G79940.3
AT3G05380.1	AT2G46560.1	AT1G79950.1
AT3G05380.2	AT2G46590.1	AT1G79960.1
AT3G07740.1	AT2G46590.2	AT1G79990.1
AT3G07740.2	AT2G46670.1	AT1G79990.2
AT3G07740.3	AT2G46680.1	AT1G80010.1
AT3G09600.1	AT2G46680.2	AT1G80030.1
AT3G09600.2	AT2G46770.1	AT1G80030.2
AT3G10113.1	AT2G46790.1	AT1G80030.3
AT3G10580.1	AT2G46790.2	AT1G80080.1
AT3G10580.2	AT2G46810.1	AT1G80150.1
AT3G16350.1	AT2G46830.1	AT1G80270.1
AT3G21430.2	AT2G46870.1	AT1G80270.2
AT3G23250.2	AT2G46970.1	AT1G80270.3
AT3G46130.2	AT2G46990.1	AT1G80390.1
AT3G46130.3	AT2G47070.1	AT1G80400.1
AT3G49850.1	AT2G47090.1	AT1G80490.1
AT3G53790.1	AT2G47190.1	AT1G80490.2
AT4G01060.1	AT2G47210.1	AT1G80550.1
AT4G01060.2	AT2G47260.1	AT1G80580.1
AT4G01060.3	AT2G47370.1	AT1G80590.1
AT4G01280.1	AT2G47390.1	AT1G80640.1
AT4G01280.2	AT2G47410.1	AT1G80640.2
AT4G09450.1	AT2G47430.1	AT1G80670.1
AT4G16420.1	AT2G47450.1	AT1G80730.1
AT4G16420.2	AT2G47460.1	AT1G80740.1
AT4G16420.3	AT2G47520.1	AT1G80810.1
AT4G34430.1	AT2G47560.1	AT1G80810.2
AT4G34430.2	AT2G47620.1	AT1G80840.1
AT4G34430.3	AT2G47680.1	AT1G80870.1
AT4G34430.4	AT2G47700.1	AT1G80880.1
AT4G39160.1	AT2G47790.1	AT2G01060.1
AT4G39250.1	AT2G47810.1	AT2G01060.2
AT5G02840.1	AT2G47820.1	AT2G01130.1
AT5G02840.2	AT2G47850.1	AT2G01150.1
AT5G02840.3	AT2G47850.2	AT2G01200.1
AT5G04110.1	AT2G47850.3	AT2G01200.2
AT5G17300.1	AT2G47890.1	AT2G01210.1
AT5G27610.1	AT2G47890.2	AT2G01330.1
AT5G37260.1	AT2G47900.1	AT2G01370.1
AT5G41020.1	AT2G47900.2	AT2G01390.1
AT5G47390.1	AT2G47990.1	AT2G01430.1
AT5G52660.1	AT2G48100.1	AT2G01450.1
AT5G52660.2	AT2G48100.2	AT2G01450.2
AT5G53200.1	AT2G48100.3	AT2G01450.3
AT5G56840.1	AT2G48100.4	AT2G01450.4
AT5G58340.1	AT3G01030.1	AT2G01470.1
AT5G59780.1	AT3G01080.1	AT2G01500.1
AT5G59780.2	AT3G01140.1	AT2G01510.1
AT5G61620.1	AT3G01220.1	AT2G01570.1
AT5G67580.1	AT3G01330.1	AT2G01680.1
AT5G67580.2	AT3G01340.1	AT2G01710.1
AT1G01010.1	AT3G01340.2	AT2G01730.1
AT1G01720.1	AT3G01460.1	AT2G01735.1
AT1G02220.1	AT3G01470.1	AT2G01740.1
AT1G02230.1	AT3G01530.1	AT2G01760.1
AT1G02250.1	AT3G01600.1	AT2G01810.1
AT1G03490.1	AT3G01650.1	AT2G01818.1
AT1G12260.1	AT3G01770.1	AT2G01820.1
AT1G25580.1	AT3G01970.1	AT2G01830.1
AT1G26870.1	AT3G02150.1	AT2G01830.2
AT1G28470.1	AT3G02150.2	AT2G01830.3
AT1G32510.1	AT3G02260.1	AT2G01860.1
AT1G32770.1	AT3G02290.1	AT2G01930.1
AT1G32870.1	AT3G02310.1	AT2G01930.2
AT1G32870.2	AT3G02340.1	AT2G01940.1
AT1G33060.1	AT3G02380.1	AT2G01940.2
AT1G33060.2	AT3G02400.1	AT2G01940.3
AT1G33280.1	AT3G02550.1	AT2G01950.1
AT1G34180.1	AT3G02680.1	AT2G02030.1
AT1G34180.2	AT3G02790.1	AT2G02060.1
AT1G34190.1	AT3G02820.1	AT2G02070.1
AT1G52880.1	AT3G02830.1	AT2G02080.1
AT1G52890.1	AT3G02890.1	AT2G02080.2
AT1G54330.1	AT3G02940.1	AT2G02090.1
AT1G56010.1	AT3G02990.1	AT2G02150.1
AT1G56010.2	AT3G03200.1	AT2G02160.1
AT1G60280.1	AT3G03260.1	AT2G02220.1
AT1G60350.1	AT3G03300.1	AT2G02450.1
AT1G61110.1	AT3G03300.2	AT2G02450.2
AT1G62700.1	AT3G03450.1	AT2G02470.1
AT1G64100.2	AT3G03550.1	AT2G02540.1
AT1G64105.1	AT3G03660.1	AT2G02650.1
AT1G65910.1	AT3G03660.2	AT2G02740.1
AT1G69490.1	AT3G03740.1	AT2G02740.2
AT1G71930.1	AT3G03750.1	AT2G02750.1
AT1G76420.1	AT3G03750.2	AT2G02800.1
AT1G77450.1	AT3G03760.1	AT2G02800.2
AT1G79580.1	AT3G03790.1	AT2G02820.1
AT1G79580.2	AT3G03790.2	AT2G02820.2
AT1G79580.3	AT3G04030.1	AT2G02980.1
AT2G02450.1	AT3G04030.2	AT2G03050.1
AT2G02450.2	AT3G04030.3	AT2G03060.1
AT2G17040.1	AT3G04060.1	AT2G03060.2
AT2G18060.1	AT3G04070.1	AT2G03300.1
AT2G24430.1	AT3G04070.2	AT2G03330.1
AT2G24430.2	AT3G04100.1	AT2G03340.1
AT2G27300.1	AT3G04260.1	AT2G03380.1
AT2G33480.1	AT3G04280.1	AT2G03430.1
AT2G33480.2	AT3G04280.2	AT2G03470.1
AT2G43000.1	AT3G04280.3	AT2G03470.2
AT2G46770.1	AT3G04380.1	AT2G03500.1
AT3G01600.1	AT3G04380.2	AT2G03670.1
AT3G03200.1	AT3G04410.1	AT2G03710.1
AT3G04060.1	AT3G04420.1	AT2G03710.2
AT3G04070.1	AT3G04420.2	AT2G03710.3
AT3G04070.2	AT3G04430.1	AT2G03880.1
AT3G04420.1	AT3G04450.1	AT2G04038.1
AT3G04420.2	AT3G04460.1	AT2G04300.1
AT3G04430.1	AT3G04580.1	AT2G04420.1
AT3G10480.1	AT3G04580.2	AT2G04530.1
AT3G10480.2	AT3G04670.1	AT2G04740.1
AT3G10490.1	AT3G04670.2	AT2G04845.1
AT3G10490.2	AT3G04730.1	AT2G04845.2
AT3G10500.1	AT3G04850.1	AT2G04860.1
AT3G12910.1	AT3G04930.1	AT2G04880.1
AT3G12977.1	AT3G05090.1	AT2G04880.2
AT3G15170.1	AT3G05090.2	AT2G04890.1
AT3G15500.1	AT3G05130.1	AT2G04920.1
AT3G15510.1	AT3G05200.1	AT2G05060.1
AT3G17730.1	AT3G05250.1	AT2G05160.1
AT3G18400.1	AT3G05380.1	AT2G05330.1
AT3G29035.1	AT3G05380.2	AT2G05600.1
AT3G44290.1	AT3G05545.1	AT2G05720.1
AT3G44350.1	AT3G05670.1	AT2G05810.1
AT3G44350.2	AT3G05675.1	AT2G05810.2
AT3G49530.1	AT3G05675.2	AT2G05900.1
AT3G55210.1	AT3G05690.1	AT2G05940.1
AT3G56530.1	AT3G05760.1	AT2G06000.1
AT3G56560.1	AT3G05860.1	AT2G06000.2
AT3G61910.1	AT3G05860.2	AT2G06020.1
AT4G01520.1	AT3G05860.3	AT2G06025.1
AT4G01540.1	AT3G05870.1	AT2G06200.1
AT4G01540.2	AT3G06010.1	AT2G07020.1
AT4G01550.1	AT3G06120.1	AT2G07040.1
AT4G10350.1	AT3G06140.1	AT2G07180.1
AT4G17980.1	AT3G06160.1	AT2G07440.1
AT4G27410.2	AT3G06190.1	AT2G07714.1
AT4G27410.3	AT3G06190.2	AT2G10950.1
AT4G28500.1	AT3G06220.1	AT2G11520.1
AT4G28530.1	AT3G06250.1	AT2G12646.1
AT4G28530.2	AT3G06330.1	AT2G12880.1
AT4G29230.1	AT3G06330.2	AT2G12900.1
AT4G35580.1	AT3G06330.3	AT2G12940.1
AT4G35580.2	AT3G06380.1	AT2G13150.1
AT4G36160.1	AT3G06400.1	AT2G13370.1
AT5G04400.1	AT3G06410.1	AT2G13570.1
AT5G04410.1	AT3G06490.1	AT2G13600.1
AT5G07680.1	AT3G06590.1	AT2G13790.1
AT5G07680.2	AT3G06590.2	AT2G13800.1
AT5G08790.1	AT3G06740.1	AT2G13960.1
AT5G09330.1	AT3G06880.1	AT2G13960.2
AT5G09330.2	AT3G06990.1	AT2G13980.1
AT5G09330.3	AT3G07000.1	AT2G14080.1
AT5G13180.1	AT3G07120.1	AT2G14210.1
AT5G14000.1	AT3G07220.1	AT2G14255.1
AT5G14490.1	AT3G07260.1	AT2G14440.1
AT5G17260.1	AT3G07340.1	AT2G14510.1
AT5G18270.1	AT3G07500.1	AT2G14710.1
AT5G18270.2	AT3G07565.1	AT2G14760.1
AT5G18300.1	AT3G07565.2	AT2G14760.2
AT5G22290.1	AT3G07565.3	AT2G14870.1
AT5G22380.1	AT3G07610.1	AT2G14880.1
AT5G24590.2	AT3G07610.2	AT2G15080.1
AT5G39610.1	AT3G07650.1	AT2G15080.2
AT5G39690.1	AT3G07650.2	AT2G15260.1
AT5G39820.1	AT3G07650.3	AT2G15300.1
AT5G41090.1	AT3G07650.4	AT2G15580.1
AT5G46590.1	AT3G07670.1	AT2G15630.1
AT5G50820.1	AT3G07740.1	AT2G15640.1
AT5G53950.1	AT3G07740.2	AT2G15660.1
AT5G56620.1	AT3G07740.3	AT2G15690.1
AT5G61430.1	AT3G07780.1	AT2G15740.1
AT5G62380.1	AT3G08020.1	AT2G15820.1
AT5G63790.1	AT3G08500.1	AT2G15980.1
AT5G64060.1	AT3G08505.1	AT2G16210.1
AT5G64530.1	AT3G08505.2	AT2G16210.2
AT5G66300.1	AT3G08850.1	AT2G16220.1
AT4G27330.1	AT3G09030.1	AT2G16250.1
AT1G05420.1	AT3G09080.1	AT2G16390.1
AT1G06920.1	AT3G09090.1	AT2G16400.1
AT1G79960.1	AT3G09090.2	AT2G16405.1
AT2G18500.1	AT3G09230.1	AT2G16470.1
AT2G30400.1	AT3G09290.1	AT2G16480.1
AT2G32100.1	AT3G09370.1	AT2G16485.1
AT2G36026.1	AT3G09370.2	AT2G16720.1
AT2G36050.1	AT3G09480.1	AT2G16750.1
AT3G52525.1	AT3G09500.1	AT2G16770.1
AT3G52540.1	AT3G09600.1	AT2G16780.1
AT4G04030.1	AT3G09600.2	AT2G16810.1
AT4G14860.1	AT3G09735.1	AT2G16870.1
AT4G18830.1	AT3G09770.1	AT2G16880.1
AT5G01840.1	AT3G10000.1	AT2G16910.1
AT5G04820.1	AT3G10070.1	AT2G16940.1
AT5G19650.1	AT3G10113.1	AT2G17033.1
AT5G22240.1	AT3G10390.1	AT2G17033.2
AT5G58360.1	AT3G10400.1	AT2G17040.1
AT1G04500.1	AT3G10470.1	AT2G17050.1
AT1G05290.1	AT3G10480.1	AT2G17055.1
AT1G06040.1	AT3G10480.2	AT2G17060.1
AT1G06040.2	AT3G10490.1	AT2G17140.1
AT1G07050.1	AT3G10490.2	AT2G17150.1
AT1G10450.1	AT3G10500.1	AT2G17150.2
AT1G10470.1	AT3G10530.1	AT2G17180.1
AT1G19050.1	AT3G10580.1	AT2G17210.1
AT1G19270.1	AT3G10580.2	AT2G17220.1
AT1G23810.1	AT3G10585.1	AT2G17220.2
AT1G24190.1	AT3G10590.1	AT2G17290.1
AT1G24200.1	AT3G10595.1	AT2G17310.1
[truncated: 4,628 more rows]

## Sheet: Fig. 3b
PlnTFDB	PlantTFcat	BLAST
174878	171407	171407
206566	171415	171415
206867	171553	171520
232737	171641	171528
258493	171693	171534
260021	171731	171553
269986	171756	171587
281709	171877	171641
410789	172012	171693
413516	172018	171698
572280	172109	171731
751302	172143	171756
757535	172156	171810
171693	172196	171877
180980	172227	172012
180995	172287	172018
205684	172304	172048
225356	172369	172062
229927	172406	172123
241272	172570	172143
260267	172582	172155
294718	172616	172156
417811	172620	172196
561907	172625	172227
564913	172898	172231
566151	172922	172265
578920	172947	172304
584053	172979	172358
595419	173151	172369
640933	173205	172406
643213	173219	172527
644939	173240	172563
646006	173268	172570
664248	173295	172616
709610	173476	172620
710452	173583	172625
711734	173603	172674
720961	173902	172779
726443	174018	172849
762175	174078	172898
798526	174232	172922
803776	174243	172947
823671	174509	172974
830259	174544	172979
830678	174550	173015
831610	174688	173125
409488	174780	173130
654688	174878	173205
797303	174891	173219
200201	174909	173240
247688	175036	173295
261166	175065	173474
269261	175166	173476
416042	175199	173555
176580	175372	173605
205656	175411	173743
215810	175434	173813
228037	175486	173871
231462	175495	173902
243082	175541	173980
266783	175594	174018
278788	175654	174078
283994	175744	174083
285785	175758	174120
290572	176020	174243
294689	176155	174544
410306	176286	174550
416378	176327	174688
419528	176347	174706
419637	176502	174722
419638	176885	174844
421506	177016	174878
554886	177029	174891
562496	177072	174909
564771	177109	175065
566828	177274	175077
570202	177280	175085
577212	177626	175122
585238	177701	175164
589283	177714	175166
593410	177749	175372
595286	177832	175423
596261	177847	175426
597173	177975	175434
641307	177996	175486
642436	178080	175492
643297	178189	175541
650021	178195	175654
654093	178285	175744
665408	178461	175758
669373	178488	175769
675200	178600	176014
711834	178608	176020
726530	178666	176026
727122	178704	176094
729076	178731	176097
730706	178852	176110
737117	179068	176126
752443	179090	176155
776218	179146	176264
787377	179157	176347
789218	179173	176403
801153	179183	176447
804381	179268	176499
818659	179307	176577
822564	179353	176580
824339	179471	176590
834607	179507	176595
180056	179518	176610
206736	179556	176616
555927	179558	176754
567282	179642	176759
577589	179649	176765
642803	179660	176819
656232	179690	176885
712808	179717	177016
800677	179839	177029
817401	179847	177109
818368	179921	177122
820147	179963	177141
415152	180056	177165
836353	180069	177249
178731	180077	177274
197090	180196	177280
207634	180236	177473
207883	180265	177494
233020	180273	177513
233468	180313	177534
241426	180347	177626
248138	180357	177701
274566	180445	177703
277973	180451	177714
410277	180523	177721
414287	180565	177776
570810	180608	177832
587522	180625	177847
590053	180736	177975
662090	180750	178161
666581	180980	178169
771192	180995	178189
775697	181037	178195
776125	181054	178198
750825	181101	178212
778982	181158	178224
817567	181167	178285
819573	181203	178289
830572	181223	178418
669292	194975	178420
746459	195088	178421
834089	195109	178438
276485	195127	178461
416156	195227	178470
814436	195378	178488
172196	195470	178520
199022	195530	178600
202575	195587	178608
203051	195591	178617
205490	195596	178618
209701	195615	178625
231190	195637	178651
231582	195641	178666
232952	195659	178669
242943	195667	178731
244954	195668	178789
246366	195673	178795
250856	195762	178844
250990	195904	178852
257156	195942	178883
261278	196108	178987
282292	196203	179068
294068	196212	179076
294621	196300	179090
410632	196418	179098
411536	196458	179146
411644	196707	179157
415868	196766	179173
421736	196914	179183
422428	196992	179268
550449	197090	179286
551783	197101	179307
554189	197141	179317
556513	197397	179353
558337	197570	179518
559297	197655	179558
563767	197820	179642
564690	197824	179649
570740	197879	179660
571214	197907	179690
573000	197948	179726
577738	197953	179786
581093	197955	179814
581257	197958	179839
583008	197963	179847
583180	198384	179884
584461	198541	179921
589901	198679	179963
650404	198791	180022
652863	198877	180056
668458	198884	180069
712459	198903	180077
727486	198916	180084
736187	198942	180236
738146	199022	180265
753204	199249	180347
754527	199430	180357
755391	199478	180445
755635	199501	180451
755956	199540	180523
759447	199582	180565
762263	199606	180608
770060	199748	180625
774721	199753	180652
780260	199813	180663
784819	199869	180691
798206	199890	180708
798727	199985	180736
802638	200201	180750
811745	200253	180807
821156	200345	180980
826052	200378	180995
828090	200604	181037
828245	200694	181054
828520	200898	181067
227771	201048	181101
422771	201097	181158
574629	201148	181254
755476	201172	194913
784463	201310	194975
824063	201517	195019
832516	201523	195088
639804	201669	195109
246662	201698	195127
805875	201766	195227
829875	201887	195285
196203	201956	195313
198679	201996	195378
199501	202067	195470
200604	202289	195587
204626	202329	195591
206955	202430	195596
208346	202491	195615
226314	202521	195637
229952	202575	195641
241475	202597	195659
241918	202615	195667
243333	202799	195668
244302	202805	195673
255095	202828	195861
261219	202890	195904
262550	202997	195942
264791	203051	195965
408880	203071	196203
409038	203112	196226
409555	203115	196240
413250	203208	196300
415725	203294	196418
419224	203373	196458
421131	203457	196537
551417	203640	196544
553315	203652	196545
562064	203692	196566
572862	203698	196573
573120	203702	196596
580469	203733	196661
585029	203805	196766
585260	203833	196789
590678	203847	196808
594422	203876	196813
708413	203919	196818
719252	203947	196833
719406	203989	196844
731686	204135	196867
753829	204170	196871
758229	204260	196874
763921	204283	196884
766181	204417	196887
801345	204506	196892
818400	204623	196914
171407	204626	196926
172227	204649	196932
195587	204826	196945
205910	204863	196956
228966	204916	196965
229734	205191	196992
230832	205322	197090
231312	205341	197101
234045	205405	197216
241484	205407	197301
244585	205424	197374
250259	205458	197376
255249	205490	197397
255250	205502	197404
255259	205590	197448
255263	205656	197470
255265	205684	197472
267841	205780	197490
286483	205794	197496
293462	205798	197534
418053	205804	197570
419389	205893	197655
553466	205910	197751
560465	205925	197820
562497	205966	197824
565767	206044	197839
566361	206085	197879
569944	206143	197907
570689	206187	197948
576143	206188	197953
576236	206194	197955
595082	206205	197958
656302	206233	197963
657600	206268	197987
659448	206330	198229
713719	206464	198238
723010	206566	198468
764977	206614	198474
766858	206647	198541
781297	206707	198631
782376	206736	198679
795667	206742	198781
800217	206821	198791
800935	206867	198826
820023	206919	198877
823728	206955	198884
824295	207059	198916
826092	207123	198942
253147	207134	199022
279972	207143	199040
175166	207165	199142
195668	207275	199158
199430	207279	199249
201097	207387	199258
201590	207390	199430
208461	207404	199478
252646	207481	199494
254792	207609	199501
424205	207634	199582
549692	207661	199619
568469	207676	199625
575762	207779	199748
650754	207792	199753
722365	207868	199763
730132	207877	199813
742845	207883	199846
744224	207942	199869
761789	208019	199890
806541	208030	199985
813615	208067	200015
206233	208105	200086
206614	208135	200091
228111	208179	200098
232066	208310	200169
263975	208337	200201
419891	208346	200210
550801	208407	200253
171641	208453	200285
205341	208472	200286
205458	208526	200345
209056	208660	200346
209921	208696	200378
246937	208748	200551
253241	208803	200584
277711	208878	200588
409897	208963	200590
419382	209017	200604
424492	209054	200694
554445	209259	200704
560428	209269	200816
566277	209497	200849
576209	209562	200898
646179	209623	201048
657649	209677	201097
708145	209701	201148
710754	209759	201172
711056	209921	201180
754573	215734	201310
776193	215770	201330
801293	215873	201360
818862	215931	201380
819262	216196	201501
823396	216224	201517
826159	216243	201532
829998	216338	201586
830168	216379	201590
834770	216407	201669
174688	216458	201752
177016	216479	201887
197958	216487	201956
201669	216489	202005
209677	216773	202015
232868	216811	202273
234125	216823	202289
240006	216909	202329
240024	216929	202430
245230	216934	202490
250249	216969	202551
256422	217043	202575
266519	217083	202607
267709	217086	202615
267711	217089	202723
270412	217136	202799
286795	217174	202805
408900	217204	202828
409425	217215	202908
412326	217371	202910
416341	217381	202953
416612	217468	202997
551891	217471	203014
551892	217476	203044
555506	217493	203051
557371	217574	203071
557372	217646	203112
569531	217692	203115
569532	217819	203151
569539	217941	203169
570206	217986	203208
572092	218006	203294
574763	218106	203373
574767	218145	203443
574768	218216	203457
574771	218367	203594
574773	218417	203606
574777	218433	203616
574779	218480	203620
577177	218492	203621
579013	218597	203632
579432	218633	203634
580545	218677	203640
580840	218690	203692
581504	218695	203698
581505	218739	203702
584479	218784	203733
584482	218804	203749
586151	218972	203762
591695	218980	203780
593334	218986	203805
593638	218990	203876
595684	219100	203912
597091	219218	203947
645618	219224	203989
649491	219245	204083
740362	219273	204097
744205	219279	204135
755009	219414	204150
756479	219537	204170
760459	219576	204260
764087	219670	204283
764626	219683	204412
764628	225328	204506
770235	225356	204619
772406	225473	204626
772407	225513	204649
772408	225637	204819
772409	225639	204826
775726	225667	204853
775729	225672	204863
775730	225834	204916
775738	225837	204994
779701	225855	205016
781471	225994	205073
783236	226066	205083
784500	226094	205089
786140	226173	205206
791723	226277	205249
792951	226346	205253
795420	226354	205322
819966	226369	205341
828474	226398	205405
560917	226451	205407
561024	226611	205424
656257	226620	205458
668840	226626	205490
717823	226826	205502
724455	227015	205520
750025	227216	205580
827481	227299	205587
830643	227343	205590
171553	227393	205656
171731	227415	205684
177832	227435	205780
178189	227530	205794
178666	227588	205798
179642	227771	205804
179649	227781	205893
180077	227804	205910
180565	227859	205925
197820	227872	205966
197824	228111	205970
200253	228125	206044
205794	228184	206085
205798	228193	206143
205804	228238	206187
206143	228267	206188
207481	228366	206194
207779	228473	206205
208660	228532	206233
209017	228581	206268
209562	228694	206330
215770	228827	206455
217574	228902	206507
217986	228966	206524
218597	228988	206558
218695	229179	206566
219670	229293	206580
226826	229471	206614
227804	229510	206700
228581	229583	206707
230769	229700	206720
230771	229734	206724
231362	229902	206733
241727	229927	206736
243139	229948	206742
243765	229952	206770
244824	230318	206821
245702	230324	206867
249411	230396	206944
249447	230769	206955
253714	230771	206981
253716	230832	206999
254888	231057	207025
255858	231190	207035
256716	231312	207059
258515	231350	207123
258954	231351	207143
259680	231362	207275
260553	231582	207367
260641	231616	207390
261058	231624	207404
261257	231691	207481
262000	231718	207609
262197	231905	207617
262551	231966	207621
262733	232066	207634
264490	232345	207656
265163	232372	207661
265391	232496	207771
266743	232547	207779
267855	232737	207877
268382	232801	207883
273372	232856	208019
273558	232868	208021
275055	232952	208030
276855	232967	208067
277487	233019	208105
278810	233020	208135
280949	233077	208240
281841	233382	208277
286208	233468	208278
286374	233519	208310
286557	234045	208337
288109	234059	208346
288146	234125	208348
291887	234148	208399
293390	234179	208407
294403	234206	208453
409486	234214	208461
410394	234218	208472
411187	234369	208477
411265	234493	208594
411928	234569	208660
412442	234608	208696
412806	234796	208748
413786	234849	208768
413837	234880	208803
413969	235041	208812
414492	235057	208878
415120	235182	208891
415164	235185	208963
415757	235238	208974
416034	235315	208983
416870	235344	209017
416908	235449	209054
417238	235487	209171
417473	235497	209205
419503	235760	209264
419725	235786	209269
419786	235814	209487
420209	235948	209497
421829	239772	209562
422284	239787	209623
423519	239794	209677
548122	239991	209701
548217	239996	209713
548517	240006	209759
548519	240010	209782
549823	240024	209921
549837	240029	215702
550491	240180	215770
552112	240188	215790
553203	240352	215810
554668	240362	215815
554686	240561	215827
555275	240640	215831
555768	240660	215873
557385	240665	215888
558888	240691	215925
559652	240834	215931
561893	240919	216106
561963	241056	216113
564082	241261	216130
564254	241272	216150
566667	241338	216166
567214	241426	216168
569239	241469	216175
570520	241475	216196
571083	241484	216243
574198	241663	216338
577059	241675	216379
579433	241716	216407
586074	241723	216458
588763	241727	216479
589320	241912	216487
589322	241918	216489
591781	241997	216579
592505	242022	216587
596463	242198	216592
643046	242339	216593
643200	242375	216599
643452	242394	216605
643641	242468	216610
644094	242517	216618
644595	242678	216630
651392	242797	216773
652926	242940	216775
654211	242943	216811
655117	242954	216823
656279	242959	216864
656810	242989	216909
657483	243078	216914
658268	243139	216929
660903	243333	216934
665280	243370	216967
668371	243527	216973
674314	243557	216992
677693	243598	217001
707534	243604	217021
710290	243653	217043
712047	243681	217086
718207	243765	217089
725612	243906	217093
731365	243927	217136
739204	243934	217174
742348	244069	217204
747254	244111	217237
750979	244188	217309
751217	244198	217312
751450	244226	217314
756846	244264	217337
757449	244267	217371
757599	244304	217381
757624	244349	217453
758079	244404	217468
758297	244584	217476
761071	244585	217493
762542	244602	217574
762896	244627	217608
769656	244678	217646
769982	244708	217692
770189	244814	217810
773425	244824	217819
774307	244845	217917
777169	244947	217966
778552	244977	217986
778936	245007	218006
780671	245162	218145
781377	245196	218216
781921	245230	218265
784302	245234	218287
790127	245319	218367
792925	245406	218417
796296	245563	218427
797143	245573	218433
798748	245597	218492
799725	245627	218597
800158	245702	218660
800184	245765	218677
802287	245888	218690
804955	245906	218695
807179	245964	218778
809543	245984	218784
809721	246109	218804
810146	246146	218878
816091	246210	218972
817844	246290	218986
826816	246332	218990
836655	246366	218993
837055	246402	219100
179307	246448	219119
179921	246497	219121
198791	246627	219218
205407	246865	219224
243681	246937	219245
245007	246962	219273
245984	246964	219279
282057	246977	219414
282058	246981	219537
289219	247000	219576
409923	247017	219589
411997	247052	219665
414037	247140	219670
417993	247308	219683
575450	247318	225328
583448	247688	225356
589324	247864	225382
595068	248113	225389
596587	248127	225394
642997	248138	225398
652033	248312	225402
713904	248322	225409
727995	248500	225420
753199	248514	225428
765287	248555	225473
768360	248563	225491
768387	248578	225513
778677	248591	225575
786899	248702	225637
818500	248709	225639
828321	248774	225667
828493	248810	225717
830919	248823	225801
833860	248824	225829
834367	248853	225834
835516	248916	225837
836829	249034	225855
230318	249063	225924
231691	249075	225956
262782	249223	225973
415998	249226	225975
419184	249248	225994
419669	249258	226044
423846	249411	226066
570522	249447	226089
572186	249483	226094
575747	249497	226120
725513	249606	226134
755225	249634	226144
763573	249669	226173
779453	249692	226191
825773	249752	226222
201048	249875	226314
265819	249884	226346
413848	250114	226354
421790	250169	226369
564713	250249	226391
580640	250259	226398
590087	250303	226451
597452	250508	226611
643016	250512	226620
661364	250515	226668
661365	250543	226737
675390	250693	226768
681547	250862	226826
726757	250946	227044
759754	251016	227049
831667	251155	227216
235185	251219	227299
275891	251224	227343
414016	251246	227389
550259	251247	227435
551922	251284	227475
555627	251300	227621
591830	251477	227767
711150	251538	227771
719435	251567	227804
777919	251581	227830
805972	251796	227859
827108	251828	227872
171877	251836	227928
173295	251873	227934
174909	251897	228037
175654	251915	228041
180347	251998	228057
195904	252038	228105
200898	252056	228111
202289	252061	228125
205424	252092	228184
207275	252120	228193
208030	252138	228295
217086	252159	228366
217371	252251	228473
219279	252266	228518
240180	252561	228532
241261	252663	228581
245196	252879	228603
246497	252988	228679
251836	253122	228687
255366	253241	228694
255697	253243	228808
258469	253402	228827
259906	253429	228833
259909	253439	228902
272567	253496	228910
277465	253563	228966
294731	253580	228988
409442	253673	229059
410027	253705	229333
410303	253714	229338
410631	253716	229357
411544	253741	229363
416894	253757	229471
418653	253824	229510
421100	253888	229521
423606	253893	229542
551748	253984	229572
552325	254558	229574
553223	254651	229583
554564	254658	229610
554707	254691	229616
554947	254823	229700
555444	254888	229734
555688	254892	229741
557744	255095	229772
558938	255106	229781
559634	255113	229873
561062	255163	229902
566573	255215	229927
566736	255249	229948
569039	255250	229952
570544	255259	229974
570545	255263	229995
572046	255265	230239
572918	255366	230318
574335	255379	230396
575141	255388	230447
575437	255480	230478
575731	255487	230598
576309	255651	230613
576485	255697	230664
580804	255834	230742
581594	255858	230769
589350	255930	230771
591967	255981	230832
591979	256198	230963
591980	256214	230967
592189	256238	231035
593925	256257	231057
639895	256272	231117
646081	256422	231119
647678	256477	231190
649402	256483	231197
650581	256661	231267
651077	256681	231312
651728	256693	231314
652858	256705	231350
655137	256716	231362
655501	256719	231462
656060	256841	231463
656276	256847	231518
658381	256860	231523
659484	256868	231582
660506	256979	231624
661736	256989	231637
666226	257156	231691
667015	257228	231714
669610	257240	231820
669834	257775	232066
673557	257786	232142
674749	257800	232148
676550	258177	232158
710215	258295	232171
710327	258469	232188
717415	258483	232194
745734	258493	232214
750960	258515	232225
751129	258547	232233
751415	258693	232238
753683	258695	232248
754747	258699	232258
754916	258733	232263
754964	258800	232268
755290	258954	232274
755405	259030	232279
756089	259053	232287
756351	259066	232345
758890	259077	232496
758944	259091	232515
759048	259170	232547
760479	259196	232630
762251	259564	232637
762253	259595	232658
762254	259601	232737
762524	259680	232764
765981	259824	232789
766018	259906	232801
766430	259909	232856
767688	260021	232868
767717	260026	232952
768275	260030	232967
768452	260211	233020
769217	260232	233090
769699	260267	233269
772846	260319	233291
773000	260463	233370
773249	260467	233382
776365	260546	233403
776625	260553	233405
780270	260610	233413
780590	260641	233432
783947	260864	233455
783948	261058	233468
785226	261166	233480
796703	261184	233519
798077	261219	233533
801457	261257	233555
801766	261273	233562
804948	261278	233571
805855	261461	233582
806243	261597	233600
807406	261622	233610
808364	261634	233621
816389	261844	233630
816406	261908	233634
817360	262000	233640
819306	262197	233653
822496	262305	233729
823035	262338	233876
823340	262456	233886
823435	262463	233889
823774	262551	233901
824091	262611	233905
826895	262703	233912
827839	262733	233927
828347	262782	233934
830092	262862	233938
833648	262869	234045
836925	263090	234059
206999	263108	234125
215790	263210	234179
217093	263377	234203
229521	263406	234206
243812	263440	234214
418595	263506	234218
564448	263557	234254
565291	263975	234255
571988	264490	234264
574832	264576	234266
816903	264591	234274
822181	264764	234295
176347	264791	234312
204863	264796	234329
207609	264966	234369
217692	265163	234436
228532	265391	234493
239991	265413	234727
242954	265533	234734
244814	265566	234796
245573	265732	234849
251247	265810	235057
255215	265819	235106
266015	265842	235116
267872	265874	235145
271607	266015	235154
272608	266027	235163
292756	266119	235185
294737	266145	235255
411188	266161	235280
411874	266519	235315
424048	266521	235344
424322	266526	235363
547867	266529	235449
549022	266564	235478
550249	266743	235673
551106	266836	235760
551849	267106	235786
554977	267108	235791
556549	267181	235801
558204	267237	235814
559630	267542	235948
560286	267679	235951
564400	267709	239772
564461	267711	239787
564507	267841	239794
566729	267855	239801
572012	267872	239825
582775	267904	239826
590335	267999	239863
594286	268020	239966
642918	268072	239991
646875	268074	240006
648793	268382	240024
649217	268389	240029
649375	268412	240068
651568	268560	240180
657788	268591	240188
659068	268605	240205
677861	268609	240362
710131	268710	240585
712010	268795	240640
715285	269219	240660
716556	269222	240665
717128	269261	240691
718317	269316	240760
719452	269560	240829
719591	269986	240880
721835	270029	240910
729825	270075	240917
739018	270412	240957
751080	270531	241013
754448	270536	241122
754658	270603	241142
754888	271079	241147
757220	271100	241152
764916	271177	241158
767006	271375	241197
767577	271563	241261
767813	271582	241262
767814	271607	241272
770717	271641	241315
774123	271685	241426
781358	271823	241440
801922	271914	241469
803082	272182	241475
808328	272189	241484
809109	272567	241631
812021	272608	241644
816720	272783	241663
818112	272847	241675
818828	272994	241716
818888	273339	241723
825048	273372	241727
826496	273558	241822
826637	273824	241912
830210	273849	241918
836130	273941	241997
179268	273997	242022
216773	274032	242198
247140	274037	242255
266027	274061	242339
409151	274234	242375
419707	274535	242401
562026	274566	242453
564570	274741	242468
658893	274761	242477
737468	275055	242530
737847	275060	242649
752788	275078	242659
782168	275437	242666
831202	275891	242678
836808	275915	242701
837482	276075	242797
197655	276139	242812
197955	276339	242886
204826	276576	242926
208453	276585	242940
209054	276604	242943
218804	276639	242954
235344	276697	242981
248810	276713	242989
251224	276838	243082
252092	276855	243139
256257	277162	243178
266521	277204	243185
266529	277465	243333
280855	277487	243370
286802	277650	243429
411129	277711	243534
412541	277720	243557
417469	277952	243653
422049	277973	243662
422589	278158	243681
422632	278303	243765
556324	278344	243812
563045	278589	243934
571281	278810	244069
577658	278903	244071
646238	278921	244098
647744	278925	244111
660390	278983	244146
664142	279158	244188
678455	279197	244198
712091	279712	244264
752171	279981	244267
755421	279999	244286
760414	280009	244302
762341	280615	244304
797285	280758	244345
803398	280784	244349
805345	280855	244404
820338	280881	244511
821560	280949	244584
824514	281164	244585
171756	281218	244590
219245	281356	244602
228902	281367	244605
260610	281706	244654
264796	281709	244708
286296	281810	244814
294112	281820	244824
409569	281841	244845
411182	281859	244954
414447	281994	245007
551709	282023	245060
558983	282057	245147
558987	282058	245162
562360	282170	245167
562361	282220	245170
563735	282244	245181
571221	282292	245196
573903	282344	245230
577294	282353	245234
577295	282354	245301
586229	282390	245319
589916	282464	245354
593881	282523	245390
643943	282582	245406
649333	284157	245453
653902	284656	245477
655400	285470	245527
664385	286013	245573
758356	286208	245595
782963	286263	245597
789604	286278	245627
802380	286296	245702
814881	286316	245893
822568	286321	245906
828052	286374	245916
833910	286483	245976
181158	286557	245984
256198	286586	246020
280758	286710	246073
421339	286743	246210
566056	286787	246253
644314	286795	246260
646464	286802	246290
652803	286841	246332
663774	287051	246366
744044	287111	246436
765849	287143	246440
769915	287204	246466
835982	287508	246497
173240	287651	246639
175486	287849	246662
178852	287860	246916
196418	287906	246937
200378	287971	246962
202805	288109	246964
217468	288146	246977
218972	288405	247009
225639	288579	247017
243934	288710	247052
253984	288875	247140
256847	288951	247318
261273	289058	247632
274032	289147	247642
274037	289219	247675
282244	289258	247688
287111	289365	247695
287860	289426	247713
410422	289439	247719
410487	289983	247732
411238	290350	247737
413115	290463	247769
413313	290524	247801
415831	290753	247864
421421	290783	247905
423082	290852	247909
549842	291887	247914
551066	292131	247919
552010	292221	247935
552499	292228	247937
555266	292365	247946
555999	292381	247950
557503	292424	248113
557948	292476	248127
558107	292756	248138
559176	292788	248151
559606	292805	248312
560802	292818	248329
563672	292820	248336
564550	292822	248461
565404	293390	248514
566362	293462	248529
566407	293607	248555
566778	293904	248563
566941	294068	248591
569394	294083	248702
576084	294112	248709
576790	294229	248810
577730	294403	248823
578878	294451	248903
580814	294486	249034
583672	294599	249063
585117	294718	249075
589563	294731	249093
589863	294737	249223
590004	294891	249248
594620	294999	249258
641083	295102	249264
649076	295115	249283
650539	295617	249364
657009	295618	249403
659644	295927	249411
662091	296154	249423
667900	296518	249428
671662	297126	249435
678093	297348	249443
681001	297580	249447
706232	297848	249483
708551	298103	249497
716193	298129	249634
725017	298234	249682
730802	298302	249692
738809	298307	249752
752776	298571	249779
754644	298859	249816
754724	298924	249875
755135	299022	249884
756017	408689	249991
757026	408707	249998
758202	408723	250004
759585	408738	250040
760780	408744	250070
761311	408761	250077
761937	408880	250102
762400	408900	250114
763241	408913	250183
765478	408957	250249
765816	409024	250259
766444	409038	250279
766445	409145	250303
768155	409146	250483
768865	409151	250486
769200	409154	250493
769201	409163	250508
770597	409270	250512
774203	409312	250515
774734	409328	250543
777162	409425	250693
777686	409442	250724
779696	409451	250730
780645	409486	250837
783705	409488	250856
783967	409555	250862
785103	409569	250893
796265	409598	250990
796605	409622	251036
796816	409623	251037
801459	409624	251051
803658	409708	251067
803977	409739	251155
809281	409823	251224
830715	409897	251247
834945	409906	251255
172156	409907	251284
173205	409923	251300
195667	409977	251338
195942	410027	251343
202799	410042	251352
203457	410086	251390
204649	410091	251477
206268	410217	251530
219537	410277	251567
225328	410291	251574
229700	410303	251581
234849	410306	251828
249034	410307	251836
253741	410394	251860
256705	410406	251893
258695	410422	251897
268389	410466	251915
271177	410487	251923
275060	410631	252046
275078	410632	252056
284656	410778	252061
416242	410789	252092
419958	410826	252120
422794	410842	252159
422910	410976	252212
423970	410978	252244
424416	411017	252251
552730	411019	252266
554027	411072	252287
557115	411129	252319
557852	411182	252561
557974	411187	252646
560016	411188	252663
560536	411196	252879
561056	411200	252901
561711	411204	252988
562306	411205	253122
562448	411207	253147
576266	411238	253241
576336	411265	253326
578310	411428	253365
579857	411536	253402
581756	411544	253429
589197	411616	253496
593044	411644	253528
593864	411706	253643
596778	411777	253659
642753	411874	253673
647251	411928	253698
649303	411997	253705
649328	412088	253714
652935	412097	253716
655269	412151	253738
656369	412326	253741
657068	412394	253757
658643	412432	253824
659387	412442	253888
662559	412443	253893
675178	412455	253984
676151	412468	253997
678874	412541	254154
681070	412635	254176
706432	412777	254300
714552	412782	254324
716932	412783	254458
722786	412806	254490
722961	412924	254531
723083	412938	254607
728939	412941	254628
731318	412944	254635
732336	413010	254645
732453	413033	254651
733505	413045	254652
736814	413115	254658
741667	413129	254678
751997	413143	254691
752023	413182	254694
752246	413247	254726
752407	413250	254737
752498	413282	254770
753193	413313	254782
754055	413359	254792
754535	413448	254888
754593	413506	255095
756771	413516	255106
756947	413626	255113
759364	413677	255147
759960	413758	255215
763739	413761	255249
764844	413786	255250
768064	413837	255259
784299	413848	255263
817699	413881	255265
820289	413885	255331
826388	413921	255366
827173	413969	255388
829302	413996	255487
833322	414016	255651
833761	414020	255670
179157	414037	255697
207404	414256	255732
217493	414287	255763
225855	414437	255834
226066	414440	255858
419346	414447	255930
554769	414465	255942
172922	414492	255981
176155	414768	256035
179068	414774	256136
180445	414911	256143
207123	414957	256155
207661	414997	256178
217204	415062	256198
217819	415120	256238
218216	415121	256257
232345	415147	256272
240640	415164	256344
240660	415293	256422
240665	415314	256477
242797	415338	256483
245906	415374	256575
247052	415410	256625
254651	415411	256650
254658	415416	256681
268591	415429	256693
268609	415475	256705
415533	415478	256716
417536	415533	256741
418034	415574	256756
423222	415597	256801
548700	415641	256841
549314	415652	256847
553055	415707	256870
557856	415725	256923
558167	415732	256979
558718	415757	257072
561021	415759	257110
561162	415831	257156
565336	415868	257228
571462	415884	257465
576480	415954	257786
576644	415998	257800
588264	416034	257845
592153	416042	258031
594969	416122	258040
647368	416242	258051
652752	416267	258065
655971	416341	258116
659811	416379	258177
662774	416414	258194
728778	416498	258209
729700	416501	258272
733631	416510	258469
742254	416525	258483
756152	416560	258493
767936	416582	258515
784717	416612	258619
814069	416705	258646
815791	416759	258677
821636	416836	258693
825603	416860	258695
827348	416870	258699
829314	416894	258733
831062	416908	258782
836810	417017	258800
261908	417063	258820
553658	417079	258904
571010	417182	258954
578182	417222	259030
595447	417238	259053
751483	417268	259066
751807	417451	259077
763473	417465	259091
778925	417469	259158
785914	417473	259170
795308	417478	259196
820773	417508	259262
200816	417536	259326
209782	417600	259441
412941	417811	259447
550556	417914	259463
556614	417993	259582
754616	418034	259595
796697	418053	259680
208278	418214	259726
245453	418537	259750
260903	418607	259769
417649	418653	259787
552582	418661	259788
583634	418833	259790
757162	418901	259798
765876	418941	259805
769885	418950	259811
779634	418974	259824
199869	418988	259906
206330	419184	259909
251897	419224	259952
418214	419346	259980
550895	419347	260021
570039	419382	260154
576527	419389	260174
735524	419466	260211
739512	419470	260259
810382	419503	260267
547902	419520	260392
547903	419568	260452
556850	419587	260463
741753	419669	260467
765077	419693	260553
770723	419701	260610
199985	419707	260641
216479	419725	260789
216487	419786	260797
216489	419891	260831
225834	419909	260903
229510	419958	260956
247318	420057	261023
254691	420074	261058
276075	420209	261076
298859	420382	261095
409270	420425	261166
409328	420511	261184
415597	420561	261219
417079	420643	261238
419347	420659	261257
553130	420776	261273
560233	420905	261278
560392	421100	261307
561918	421104	261376
562235	421128	261597
564110	421131	261634
570489	421265	261831
573101	421324	261844
575990	421339	261878
575991	421349	261908
577720	421372	261974
581897	421391	262000
592701	421421	262084
594526	421454	262091
596766	421460	262103
654460	421468	262165
760579	421487	262181
762007	421496	262197
766957	421551	262259
776669	421563	262305
777217	421565	262334
782239	421622	262338
782242	421626	262364
792847	421676	262406
803896	421688	262456
807720	421740	262550
824985	421750	262551
206194	421763	262733
218677	421790	262782
232496	421829	262790
242678	421872	262802
269560	421873	262807
417268	421964	262862
418661	421999	262865
566125	422013	263037
575864	422049	263045
592219	422069	263062
593884	422284	263090
594173	422315	263108
754080	422480	263210
760467	422533	263234
764813	422589	263246
805045	422632	263344
821007	422640	263377
828511	422658	263406
172570	422771	263440
174891	422786	263506
203640	422794	263783
215873	422840	263844
225637	422870	263850
241469	422892	263896
248591	422909	263975
258483	422910	263994
269316	423071	264224
272182	423073	264229
286787	423082	264239
418537	423166	264245
419470	423222	264252
419693	423254	264258
423600	423258	264263
551895	423261	264269
554056	423280	264343
554102	423382	264376
555668	423519	264388
556019	423600	264390
557338	423604	264441
557646	423606	264456
559512	423636	264476
560052	423773	264490
560918	423846	264591
561130	423881	264597
564064	423884	264599
566558	423963	264657
567034	423970	264721
568705	423997	264749
571228	424037	264764
573147	424048	264778
576276	424084	264791
578397	424087	264796
584524	424109	264861
588137	424157	264910
588574	424191	264925
590054	424205	265122
595853	424285	265134
651036	424322	265163
653502	424327	265176
654401	424350	265210
655180	424362	265218
657051	424396	265236
658655	424416	265243
661354	424440	265249
668090	424492	265286
711538	547687	265391
724244	547688	265413
727529	547697	265533
741543	547820	265566
752448	547867	265592
754352	547873	265732
755990	547902	265745
765696	547903	265797
770908	547971	265810
785023	547972	265819
785537	547973	265842
792763	548040	265988
825087	548076	266015
825347	548101	266027
826090	548117	266031
827668	548122	266145
827763	548217	266161
827942	548224	266273
828115	548242	266297
557514	548258	266316
558529	548281	266390
650024	548339	266494
752281	548340	266519
753066	548435	266521
759027	548499	266526
763915	548517	266529
172616	548519	266564
172620	548532	266615
172625	548554	266743
176020	548563	266783
177714	548577	266869
178600	548693	266876
180523	548700	266879
180736	548737	266992
203208	549020	267020
203692	549022	267108
203698	549314	267181
203702	549337	267237
205925	549439	267315
208019	549725	267344
208878	549771	267511
216407	549823	267523
216823	549837	267542
219100	549842	267614
227435	550071	267679
246964	550095	267696
249752	550126	267709
267237	550146	267711
276697	550164	267841
276713	550249	267855
282523	550259	267872
286263	550384	268072
289258	550449	268089
292228	550467	268118
292365	550491	268121
292788	550556	268129
408723	550668	268132
409708	550783	268382
411207	550801	268389
414957	550893	268410
415121	550895	268412
417063	550941	268560
417914	551008	268591
424327	551009	268609
547873	551052	268769
551373	551066	268786
552534	551106	268795
552883	551164	268821
554318	551188	268879
556123	551239	268897
556125	551262	268902
559213	551308	268913
566817	551319	268925
569054	551322	268944
569603	551373	268951
575909	551416	268962
576073	551417	268975
576075	551425	268982
576076	551430	269098
576078	551449	269134
577035	551562	269222
581012	551633	269259
586823	551709	269261
587904	551710	269265
592659	551748	269316
594603	551755	269358
595033	551772	269370
652427	551783	269484
654429	551795	269489
711203	551839	269560
714252	551842	269887
720118	551844	269949
723238	551849	269986
726855	551857	270029
730290	551891	270374
734437	551892	270410
752140	551895	270411
752763	551914	270412
754607	551922	270456
761029	551959	270531
767807	551971	270536
769812	552010	270603
769813	552012	270834
769814	552052	270882
769815	552112	271100
773140	552117	271177
774695	552119	271195
775656	552123	271307
776225	552270	271312
776876	552325	271375
777888	552326	271414
781695	552367	271480
787226	552372	271485
789718	552499	271492
792756	552528	271506
797672	552534	271558
799745	552606	271563
800203	552612	271582
802926	552620	271607
803616	552663	271641
804557	552730	271729
813485	552733	271794
818564	552777	271800
831148	552832	271823
244111	552883	271914
548554	552946	272182
548577	553018	272189
551755	553020	272259
740041	553055	272358
751122	553130	272410
772495	553151	272473
774124	553172	272540
809905	553203	272567
172012	553223	272608
176327	553315	272678
180608	553321	272704
195596	553339	272740
197907	553391	272783
198877	553466	272813
203805	553614	272847
203989	553628	272861
204283	553658	272936
206085	553703	272994
206742	553749	273101
208337	553750	273111
208963	553830	273128
216338	554021	273133
217381	554027	273164
218986	554056	273257
233519	554077	273313
235760	554102	273372
240362	554189	273415
243557	554293	273483
251581	554318	273558
252159	554421	273617
255930	554445	273773
256272	554465	273779
259053	554534	273849
262862	554561	273863
266564	554564	273997
268795	554634	274032
271375	554668	274037
271823	554686	274070
276838	554707	274120
279158	554743	274234
282390	554751	274238
286586	554769	274262
289365	554773	274270
415338	554784	274417
415411	554792	274465
417478	554825	274523
418988	554844	274535
421391	554880	274566
421565	554937	274589
422480	554947	274662
422892	554977	274720
548258	555037	274761
552123	555072	274825
555728	555102	274912
557679	555116	274980
558279	555132	275048
560666	555180	275055
561871	555246	275060
565244	555252	275068
566499	555266	275078
568199	555275	275125
571283	555444	275223
571284	555506	275384
572441	555627	275388
573159	555650	275416
575800	555668	275437
578968	555672	275442
584428	555688	275483
589889	555728	275579
591580	555768	275722
594622	555804	275891
594629	555867	275915
595088	555926	275942
649645	555927	276025
650992	555999	276067
654197	556019	276075
655260	556123	276101
655458	556125	276436
656212	556142	276485
658310	556187	276576
659606	556323	276604
661900	556324	276612
710537	556359	276639
711025	556366	276684
715838	556378	276697
716449	556379	276713
716797	556396	276829
717176	556399	276838
718007	556406	276855
721939	556410	277081
723473	556478	277162
728097	556513	277196
741921	556549	277204
752175	556612	277247
753021	556614	277290
754104	556773	277326
754105	556850	277410
758451	556865	277462
762222	556888	277465
763767	557028	277487
765501	557085	277498
768403	557091	277566
769523	557115	277617
772238	557155	277650
773381	557252	277678
774292	557289	277711
778787	557309	277919
778882	557338	277924
784120	557371	277952
796489	557372	277962
797543	557385	277967
797557	557409	277973
799128	557503	278036
799722	557514	278049
802149	557527	278052
805455	557553	278303
807937	557554	278332
809560	557646	278436
811717	557679	278462
815792	557710	278472
815956	557744	278475
816434	557789	278608
817110	557852	278686
817127	557856	278785
820741	557926	278788
822005	557948	278790
825765	557974	278810
826053	558084	278860
827060	558107	278875
827106	558151	278885
828769	558167	278895
830237	558204	278903
830322	558206	278921
830518	558279	278925
832118	558319	278942
834200	558337	278951
834933	558344	278983
836454	558368	279158
762663	558393	279196
205590	558471	279219
218690	558490	279275
231057	558529	279279
242375	558581	279290
246210	558588	279298
253824	558589	279348
261844	558669	279354
282464	558718	279356
287051	558771	279443
298571	558784	279463
410842	558848	279561
412394	558879	279567
416510	558888	279575
422013	558938	279611
548499	558978	279694
557710	558983	279881
568665	558987	279972
576364	559028	280014
597074	559176	280058
641429	559193	280060
641884	559213	280062
717386	559262	280282
757199	559267	280312
758729	559297	280319
758907	559321	280332
763234	559354	280355
766391	559391	280366
784255	559484	280372
813327	559512	280400
820699	559520	280405
822047	559599	280410
835248	559606	280415
180451	559630	280416
244404	559634	280427
263210	559652	280429
414465	559669	280469
644430	559706	280480
649691	559791	280584
663729	559838	280593
798080	559861	280614
806453	559881	280616
814181	559922	280707
816446	560016	280719
832575	560022	280721
835149	560052	280722
202430	560053	280758
208472	560059	280836
218784	560233	280855
225513	560260	280949
228473	560286	281133
241912	560288	281164
244069	560311	281179
250303	560392	281186
252251	560428	281241
253705	560465	281265
292131	560520	281286
292818	560536	281324
409906	560542	281330
409907	560663	281333
410466	560666	281511
411706	560743	281598
415707	560785	281709
419520	560802	281770
419701	560809	281810
423166	560884	281820
423258	560917	281841
424396	560918	281934
559669	560923	281994
562869	561021	282057
571894	561024	282058
572115	561028	282170
573102	561030	282220
574365	561043	282244
577952	561056	282292
580249	561062	282390
582780	561130	282464
592770	561152	282492
641633	561162	282516
646183	561175	282523
646851	561246	282541
649671	561311	282607
656281	561326	282697
656362	561472	282738
659394	561546	282817
659480	561590	282821
666365	561592	283860
720235	561711	283890
752465	561745	283894
758936	561783	283904
770335	561826	283909
772709	561855	283914
772939	561871	283994
786915	561893	284052
798071	561907	284157
798505	561918	284160
801067	561933	284187
810965	561934	284196
814988	561938	284199
822368	561963	284216
822538	561983	284253
823880	561985	284270
831441	562024	284341
172304	562026	284348
174544	562064	284354
175744	562182	284436
175758	562189	284606
179173	562193	284656
195109	562235	284689
202997	562244	285155
203294	562293	285162
206188	562306	285166
207877	562313	285235
209623	562360	285343
216811	562361	285439
216909	562423	285452
216929	562445	285565
216934	562448	285785
217646	562457	285823
218145	562497	285902
240188	562654	285990
244188	562655	286013
244198	562656	286171
249483	562723	286208
249497	562724	286218
253402	562866	286239
253673	562868	286263
257800	562869	286278
258177	563045	286296
265533	563056	286316
265566	563108	286321
268072	563203	286374
276576	563268	286382
278303	563368	286468
286013	563458	286482
287971	563485	286483
288710	563561	286550
292381	563627	286557
292424	563672	286586
294451	563731	286705
296154	563735	286710
410976	563759	286743
411196	563767	286787
420382	563805	286795
421688	563817	286802
422533	563857	286831
548040	563889	286841
553018	563966	286862
557553	564063	286982
557554	564064	287051
557926	564082	287082
561938	564110	287102
563759	564210	287111
567029	564254	287132
570376	564285	287143
570801	564400	287150
575173	564405	287640
575376	564461	287651
578016	564507	287669
584741	564542	287675
588539	564550	287767
588572	564570	287774
591180	564642	287849
591593	564690	287860
594233	564713	287971
596719	564892	288036
640573	564913	288039
643714	564954	288109
643871	565006	288146
644373	565231	288153
646538	565244	288180
647036	565312	288189
647039	565336	288217
647042	565361	288231
648506	565381	288292
651191	565404	288395
[truncated: 5,323 more rows]
